# Supplementary material for: Cancer classification with radiomics in controlled preclinical models
Source: Sci Rep. 2026 Jan 29;16:6647. doi: 10.1038/s41598-026-37757-8 (PMC12913988; doi:10.1038/s41598-026-37757-8)
Supplement: Supplementary file 1 — Supplementary Material 1 [file 41598_2026_37757_MOESM1_ESM.csv]

Sample:	date	experiment	technique	tumour_model	tissue	day	cage	sample	tumour	treatment	Beads	Sample: Nil norm cells	Beads	Leukocytes	Eosinophils (FS)	Lymphocytes (FS)	Myeloid cells (FS)	B cells	CD4 T cells	Tregs	CD8 T cells	CD8 T cells Ly6C+	NK cells	NK cells Ly6C+	Eosinophils	Macrophage	DC	DC PD-L1+	CD11b+ Ly6C_G-	CD11b+ Ly6C_G- PD-L1+	CD11b+ Ly6Cint Ly6G-	Monocytes	Neutrophils	Sample Nil normalised LP	CXCL1 (1)	TGF-b1	IL-18	IL-23	CCL22 (1)	IL-10	IL-12p70	IL-6	TNF-a	G-CSF	CCL17 (1)	IL-12p40	IL-1b	Sample Prinflam LP	CCL5
200707_ MPTLVo2_FC_4T1R_Bld_D7_C1_002.fcs	200707	MPTLVo2	FC	4T1R	Bld	D7	C1	2	1	NIL	1	200707_ MPTLVo2_FC_4T1R_Bld_D7_C1_002.fcs	1	1.178924161	0.685857495	0.571457381	2.846876018	0.520482815	0.60628714	0.622206098	0.634891874	0.575442246	0.388959899	0.189959355	0.725441313	0.462099671	0.758303778	0.864589445	0.819729413	0.906370945	0.486518867	0.834711548	4.086672254	200707_MPTLVo2_MacMicLP_4T1R_Bld_D8_C1_002.fcs	0.383054287	0.68067875	0.895030426	0.759299781	0.871244635	0.461056401	0.718997361	1.168437026	1.484178805	30.88803089	1.030269876	0.925664964	1.078880407	200707_MPTLVo2_ProinflamLP_4T1R_Bld_D8_C1_002.fcs	1.355519481
200707_ MPTLVo2_FC_4T1R_Bld_D7_C1_003.fcs	200707	MPTLVo2	FC	4T1R	Bld	D7	C1	3	1	NIL	1	200707_ MPTLVo2_FC_4T1R_Bld_D7_C1_003.fcs	1	1.749709181	0.945148907	0.763296477	4.453262073	0.714603375	0.784277219	1.271653061	0.810496494	0.680600685	0.559977808	0.285630284	1.025936171	0.590269107	1.151883525	1.227105252	1.73022955	1.881549963	0.46509361	1.518934679	6.355489801	200707_MPTLVo2_MacMicLP_4T1R_Bld_D8_C1_003.fcs	0.859969559	0.644041651	0.879817444	0.702407002	0.665236052	0.975828111	1.144459103	1.135558928	1.094927172	4.552767053	0.785010941	0.739827374	0.849872774	200707_MPTLVo2_ProinflamLP_4T1R_Bld_D8_C1_003.fcs	0.99025974
200707_ MPTLVo2_FC_4T1R_Bld_D7_C1_004.fcs	200707	MPTLVo2	FC	4T1R	Bld	D7	C1	4	1	NIL	1	200707_ MPTLVo2_FC_4T1R_Bld_D7_C1_004.fcs	1	0.735610877	0.510325818	0.392456074	1.670118541	0.462966131	0.355362654	0.316430816	0.387067816	0.411085285	0.326587682	0.174581282	0.547542523	0.538556924	0.57325611	0.537408601	0.566626554	0.760030167	0.424347779	0.938560977	2.276891933	200707_MPTLVo2_MacMicLP_4T1R_Bld_D8_C1_004.fcs	0.337392187	0.631507906	0.846855984	1.039387309	0.74248927	0.572963295	1.101583113	0.877592312	0.871421396	4.263191763	0.71480671	0.692267042	0.816793893	200707_MPTLVo2_ProinflamLP_4T1R_Bld_D8_C1_004.fcs	1.355519481
200707_ MPTLVo2_FC_4T1R_Bld_D7_C1_005.fcs	200707	MPTLVo2	FC	4T1R	Bld	D7	C1	5	1	NIL	1	200707_ MPTLVo2_FC_4T1R_Bld_D7_C1_005.fcs	1	0.913619447	0.635748234	0.522308966	1.980040468	0.509530609	0.518729088	0.939483945	0.604396908	0.508854496	0.410460981	0.17728467	0.695684811	0.255836314	1.043892681	1.276454067	1.042253302	1.376010886	0.312800201	0.681678232	2.762323003	200707_MPTLVo2_MacMicLP_4T1R_Bld_D8_C1_005.fcs	0.449010654	0.767450829	0.977434077	1.010940919	0.849785408	0.631154879	1.015831135	0.877592312	1.127574083	5.148005148	0.785010941	0.830544302	1.109414758	200707_MPTLVo2_ProinflamLP_4T1R_Bld_D8_C1_005.fcs	0.783279221
200707_ MPTLVo2_FC_4T1R_Bld_D7_C1Nil_001.fcs	200707	MPTLVo2	FC	NIL	Bld	D7	C1	1	0	NIL	1	200707_ MPTLVo2_FC_4T1R_Bld_D7_C1Nil_001.fcs	1	0.559790638	1.041607272	0.500973698	0.680189762	0.400892848	0.577532631	0.540664752	0.638223692	0.599829501	0.264745272	0.109519187	1.100647405	0.552118311	0.718289313	0.561143684	0.600408022	0.672010098	0.583377946	0.512463743	0.861215488	200707_MPTLVo2_MacMicLP_4T1R_Bld_D8_C1Nil_001.fcs	1.133942161	0.954492865	1.042089249	1.010940919	1.030042918	1.150402865	1.398416887	0.940819423	0.99949774	0.971685972	1.057622174	1.133521226	1.175572519	200707_MPTLVo2_ProinflamLP_4T1R_Bld_D8_C1Nil_001.fcs	1.25
200707_ MPTLVo2_FC_4T1R_Bld_D7_C2_006.fcs	200707	MPTLVo2	FC	4T1R	Bld	D7	C2	6	1	NIL	1	200707_ MPTLVo2_FC_4T1R_Bld_D7_C2_006.fcs	1	1.465034643	1.401542007	0.730826022	3.422987399	0.843030929	0.608524654	1.877799861	0.581880295	0.60548358	1.283207964	1.309751249	1.483131501	1.524229923	2.686614372	2.943832111	1.826238163	1.809925922	1.095456061	2.917638723	4.473105972	200707_MPTLVo2_MacMicLP_4T1R_Bld_D8_C2_006.fcs	0.925925926	1.041264944	0.846855984	1.067833698	0.965665236	0.631154879	1.058707124	1.10268083	1.064791562	7.191119691	0.993800146	1.193412013	0.913486005	200707_MPTLVo2_ProinflamLP_4T1R_Bld_D8_C2_006.fcs	1.043019481
200707_ MPTLVo2_FC_4T1R_Bld_D7_C2_008.fcs	200707	MPTLVo2	FC	4T1R	Bld	D7	C2	8	1	NIL	1	200707_ MPTLVo2_FC_4T1R_Bld_D7_C2_008.fcs	1	1.852872189	0.830429747	1.076365565	4.01286936	1.028957281	1.04524679	2.023084415	0.976294747	1.05322956	1.65248353	1.837185079	0.907346775	1.549456405	2.617917103	2.57692103	2.184450914	1.682035764	1.283016855	3.198689402	5.291510046	200707_MPTLVo2_MacMicLP_4T1R_Bld_D8_C2_008.fcs	0.925925926	1.099112997	0.846855984	0.673960613	1	0.572963295	1.184036939	1.785533637	1.35359116	4.713642214	0.867067834	1.646996653	1.078880407	200707_MPTLVo2_ProinflamLP_4T1R_Bld_D8_C2_008.fcs	0.67775974
200707_ MPTLVo2_FC_4T1R_Bld_D7_C2_009.fcs	200707	MPTLVo2	FC	4T1R	Bld	D7	C2	9	1	NIL	1	200707_ MPTLVo2_FC_4T1R_Bld_D7_C2_009.fcs	1	1.452749584	1.250278985	0.907323836	2.924908381	0.913574816	0.827535122	1.228266531	0.829005028	0.830928075	1.486868739	1.483886791	1.336161356	1.197273378	1.476701495	1.043009981	1.478688684	1.36160951	0.913941428	2.115815426	3.925412129	200707_MPTLVo2_MacMicLP_4T1R_Bld_D8_C2_009.fcs	0.68746829	0.866756653	0.977434077	0.814004376	0.879828326	0.805729633	0.84762533	1.396054628	1.258161728	4.231016731	0.929978118	1.225999648	1.012722646	200707_MPTLVo2_ProinflamLP_4T1R_Bld_D8_C2_009.fcs	0.9375
200707_ MPTLVo2_FC_4T1R_Bld_D7_C2_010.fcs	200707	MPTLVo2	FC	4T1R	Bld	D7	C2	10	1	NIL	1	200707_ MPTLVo2_FC_4T1R_Bld_D7_C2_010.fcs	1	1.238887092	1.183939156	0.77525832	2.480433265	0.992498705	0.650523068	1.285657605	0.606223464	0.623052865	1.045001581	1.126476832	1.239750775	1.036494675	1.078758712	1.206665409	0.791258744	1.261568171	0.826077538	2.202764911	3.219769238	200707_MPTLVo2_MacMicLP_4T1R_Bld_D8_C2_010.fcs	1.204972095	1.291939838	1.09153144	1.096280088	1.214592275	1.150402865	1.144459103	1.299949418	0.901557007	3.61969112	1.075857039	1.521930597	0.849872774	200707_MPTLVo2_ProinflamLP_4T1R_Bld_D8_C2_010.fcs	0.88474026
200707_ MPTLVo2_FC_4T1R_Bld_D7_C2Nil_007.fcs	200707	MPTLVo2	FC	NIL	Bld	D7	C2	7	0	NIL	1	200707_ MPTLVo2_FC_4T1R_Bld_D7_C2Nil_007.fcs	1	1.465551394	0.966493353	1.342769652	1.836673006	1.352115006	1.32904138	1.752909593	1.207112182	1.282971312	1.925938796	2.082242109	1.027713739	2.29125582	1.575110823	1.012195207	1.506672658	0.798482174	0.953261392	2.1587756	2.169502117	200707_MPTLVo2_MacMicLP_4T1R_Bld_D8_C2Nil_007.fcs	1.151699645	0.830119553	1.009127789	0.927789934	1.094420601	0.805729633	1.101583113	0.877592312	0.99949774	1.032818533	0.878920496	0.827021314	0.816793893	200707_MPTLVo2_ProinflamLP_4T1R_Bld_D8_C2Nil_007.fcs	1.043019481
200707_ MPTLVo2_FC_4T1R_Bld_D7_C3_011.fcs	200707	MPTLVo2	FC	4T1R	Bld	D7	C3	11	1	NIL	1	200707_ MPTLVo2_FC_4T1R_Bld_D7_C3_011.fcs	1	1.080112433	0.855572346	0.613616555	2.34840057	0.460323674	0.734775057	1.065354692	0.656279661	0.564485978	0.603741019	0.57641971	0.923988263	0.604401887	0.943570407	1.005188612	0.834068594	0.841023446	0.394120817	0.74283102	3.282285944	200707_MPTLVo2_MacMicLP_4T1R_Bld_D8_C3_011.fcs	1.00456621	0.593906672	0.863336714	0.814004376	0.927038627	0.689346464	1.101583113	1.072331816	1.192867906	6.965894466	1.030269876	0.956491104	1.078880407	200707_MPTLVo2_ProinflamLP_4T1R_Bld_D8_C3_011.fcs	1.043019481
200707_ MPTLVo2_FC_4T1R_Bld_D7_C3_012.fcs	200707	MPTLVo2	FC	4T1R	Bld	D7	C3	12	1	NIL	1	200707_ MPTLVo2_FC_4T1R_Bld_D7_C3_012.fcs	1	1.007401119	0.563884461	0.382361478	2.715420458	0.227655953	0.498396109	1.14215798	0.393839043	0.331728714	0.357984977	0.353128467	0.615189364	0.194392284	0.82766786	1.400950748	0.71979773	0.844101899	0.140844559	0.404413248	3.936837813	200707_MPTLVo2_MacMicLP_4T1R_Bld_D8_C3_012.fcs	0.771182141	1.166602391	0.927991886	1.039387309	1.08583691	0.572963295	0.972955145	1.135558928	0.966850829	33.7033462	1.030269876	1.550995244	0.882951654	200707_MPTLVo2_ProinflamLP_4T1R_Bld_D8_C3_012.fcs	0.831980519
200707_ MPTLVo2_FC_4T1R_Bld_D7_C3_014.fcs	200707	MPTLVo2	FC	4T1R	Bld	D7	C3	14	1	NIL	1	200707_ MPTLVo2_FC_4T1R_Bld_D7_C3_014.fcs	1	1.768481953	1.115999088	0.86311933	4.2467227	0.885233347	0.885419476	1.521024191	0.748730893	0.816947004	0.732323326	0.69604212	1.205807448	0.716882722	1.038624997	1.291611691	1.04659039	1.238081804	0.568103196	0.969410728	6.122897213	200707_MPTLVo2_MacMicLP_4T1R_Bld_D8_C3_014.fcs	0.68746829	1.176243733	1.042089249	0.702407002	0.879828326	0.863921218	1.226912929	1.428932726	1.127574083	11.61518662	1.212618527	1.225999648	0.783715013	200707_MPTLVo2_ProinflamLP_4T1R_Bld_D8_C3_014.fcs	0.88474026
200707_ MPTLVo2_FC_4T1R_Bld_D7_C3_015.fcs	200707	MPTLVo2	FC	4T1R	Bld	D7	C3	15	1	NIL	1	200707_ MPTLVo2_FC_4T1R_Bld_D7_C3_015.fcs	1	1.027748625	0.737439039	0.510707287	2.435171097	0.402069011	0.598303569	1.112077637	0.475981953	0.475529013	0.534787518	0.494214224	0.819915317	0.298851613	1.251219302	1.888691167	0.976919809	0.943775636	0.341033636	0.941203857	3.422016702	200707_MPTLVo2_MacMicLP_4T1R_Bld_D8_C3_015.fcs	0.801623541	0.941959121	0.977434077	0.785557987	0.922746781	0.863921218	0.890501319	1.26707132	1.290808639	19.28893179	0.855215171	1.326404791	0.882951654	200707_MPTLVo2_ProinflamLP_4T1R_Bld_D8_C3_015.fcs	0.730519481
200707_ MPTLVo2_FC_4T1R_Bld_D7_C3Nil_013.fcs	200707	MPTLVo2	FC	NIL	Bld	D7	C3	13	0	NIL	1	200707_ MPTLVo2_FC_4T1R_Bld_D7_C3Nil_013.fcs	1	0.703842159	0.521523004	0.752882229	0.590393753	0.619005124	0.811477282	0.885662735	0.849916253	0.703438305	0.799893292	0.888432811	0.534744546	0.657763495	1.283595779	1.504160617	0.848963628	0.738387526	0.692522351	0.722362387	0.681814131	200707_MPTLVo2_MacMicLP_4T1R_Bld_D8_C3Nil_013.fcs	0.63419584	0.830119553	0.879817444	1.207877462	0.725321888	1.262309758	0.761873351	1.234193222	1.290808639	1.032818533	0.902625821	0.866654923	1.307888041	200707_MPTLVo2_ProinflamLP_4T1R_Bld_D8_C3Nil_013.fcs	0.99025974
200707_ MPTLVo2_FC_4T1R_Bld_D7_C4_016.fcs	200707	MPTLVo2	FC	4T1R	Bld	D7	C4	16	1	NIL	1	200707_ MPTLVo2_FC_4T1R_Bld_D7_C4_016.fcs	1	1.941135044	0.901586901	0.952072775	4.668916508	0.970431067	0.983084206	2.308963552	0.886189459	0.736524297	0.579155537	0.251759268	1.031556592	1.018174218	1.540101476	2.361761924	1.830420058	2.083664994	0.829918931	2.565003176	6.481223009	200707_MPTLVo2_MacMicLP_4T1R_Bld_D8_C4_016.fcs	0.426179604	0.817585808	0.960953347	0.759299781	0.896995708	0.863921218	0.930079156	0.973697521	0.934203918	31.96589447	0.867067834	0.812048617	0.849872774	200707_MPTLVo2_ProinflamLP_4T1R_Bld_D8_C4_016.fcs	0.783279221
200707_ MPTLVo2_FC_4T1R_Bld_D7_C4_017.fcs	200707	MPTLVo2	FC	4T1R	Bld	D7	C4	17	1	NIL	1	200707_ MPTLVo2_FC_4T1R_Bld_D7_C4_017.fcs	1	1.968701125	1.367373053	1.520214969	3.221977587	1.509697743	1.50739231	1.339283548	1.412992735	1.35460327	1.75667288	1.635239569	1.490158697	0.957358655	1.310195838	1.19414669	1.589524003	1.464433128	1.504956586	2.43926902	4.304916602	200707_MPTLVo2_MacMicLP_4T1R_Bld_D8_C4_017.fcs	0.849822425	0.866756653	0.944472617	0.842450766	0.905579399	0.519247986	1.226912929	1.135558928	1.064791562	4.552767053	0.831509847	1.133521226	0.979643766	200707_MPTLVo2_ProinflamLP_4T1R_Bld_D8_C4_017.fcs	0.99025974
200707_ MPTLVo2_FC_4T1R_Bld_D7_C4_018.fcs	200707	MPTLVo2	FC	4T1R	Bld	D7	C4	18	1	NIL	1	200707_ MPTLVo2_FC_4T1R_Bld_D7_C4_018.fcs	1	1.760613545	0.977034002	0.963132629	3.959149178	1.104304267	0.823492984	1.334157104	0.793954023	0.74749494	1.206970461	1.314812177	1.060931061	1.07858264	2.195442901	2.973939485	1.566771914	1.798324398	0.817462832	2.008591254	5.507835608	200707_MPTLVo2_MacMicLP_4T1R_Bld_D8_C4_018.fcs	0.824454592	0.993058234	0.863336714	0.645514223	0.832618026	0.689346464	1.101583113	1.072331816	1.127574083	9.861647362	0.957330416	1.311432094	1.078880407	200707_MPTLVo2_ProinflamLP_4T1R_Bld_D8_C4_018.fcs	1.043019481
200707_ MPTLVo2_FC_4T1R_Bld_D7_C4_020.fcs	200707	MPTLVo2	FC	4T1R	Bld	D7	C4	20	1	NIL	1	200707_ MPTLVo2_FC_4T1R_Bld_D7_C4_020.fcs	1	0.866550605	0.759475947	0.758117563	1.165008121	0.765584647	0.738711866	1.723621294	0.675952484	0.671002228	0.950522203	0.971629706	0.803877843	0.88006743	0.897738026	1.326434217	0.960928404	1.275636706	0.418452646	1.101174828	1.473071947	200707_MPTLVo2_MacMicLP_4T1R_Bld_D8_C4_020.fcs	1.430745814	0.830119553	0.863336714	0.842450766	1.055793991	0.519247986	0.636543536	0.877592312	1.064791562	5.46975547	0.975565281	1.297340144	0.946564885	200707_MPTLVo2_ProinflamLP_4T1R_Bld_D8_C4_020.fcs	1.043019481
200707_ MPTLVo2_FC_4T1R_Bld_D7_C4Nil_019.fcs	200707	MPTLVo2	FC	NIL	Bld	D7	C4	19	0	NIL	1	200707_ MPTLVo2_FC_4T1R_Bld_D7_C4Nil_019.fcs	1	1.186060242	0.593401753	1.378957226	0.72626571	1.189759053	1.51877583	1.33724334	1.424605188	1.613452167	1.361239613	1.558592711	0.591492411	0.722949772	0.997538081	1.335941263	1.108514997	1.48241705	1.505937776	1.14922783	0.768598869	200707_MPTLVo2_MacMicLP_4T1R_Bld_D8_C4Nil_019.fcs	0.794013191	0.929425376	0.944472617	0.814004376	0.819742489	0.747538048	0.890501319	0.973697521	0.871421396	1.011904762	0.929978118	1.187246785	0.882951654	200707_MPTLVo2_ProinflamLP_4T1R_Bld_D8_C4Nil_019.fcs	0.88474026
200707_ MPTLVo2_FC_4T1R_Bld_D7_C5_021.fcs	200707	MPTLVo2	FC	4T1R	Bld	D7	C5	21	1	NIL	1	200707_ MPTLVo2_FC_4T1R_Bld_D7_C5_021.fcs	1	2.949156184	2.604514453	1.590013352	6.595808223	1.615765478	1.677766335	3.870280645	1.680083818	1.486316791	1.105606408	0.485622824	2.9289989	2.204150303	2.507967938	2.528104094	2.250222338	2.917803148	1.053187523	2.729411772	9.11165415	200707_MPTLVo2_MacMicLP_4T1R_Bld_D8_C5_021.fcs	0.608828006	1.050906286	0.927991886	0.842450766	1.030042918	0.805729633	1.355540897	1.26707132	1.192867906	8.397683398	1.148796499	1.385414832	1.045801527	200707_MPTLVo2_ProinflamLP_4T1R_Bld_D8_C5_021.fcs	1.043019481
200707_ MPTLVo2_FC_4T1R_Bld_D7_C5_022.fcs	200707	MPTLVo2	FC	4T1R	Bld	D7	C5	22	1	NIL	1	200707_ MPTLVo2_FC_4T1R_Bld_D7_C5_022.fcs	1	1.283936037	0.931879579	0.688818951	2.896188509	0.974526191	0.501284867	1.730628319	0.582163256	0.520304693	0.578590307	0.243548966	1.06793721	1.472741937	1.212300996	1.469601722	1.865167221	2.261514754	0.912333919	1.380164083	3.887496412	200707_MPTLVo2_MacMicLP_4T1R_Bld_D8_C5_022.fcs	1.166920345	1.089471654	0.960953347	0.785557987	0.9527897	0.975828111	1.058707124	0.973697521	1.127574083	5.212355212	0.843362509	1.474370266	0.816793893	200707_MPTLVo2_ProinflamLP_4T1R_Bld_D8_C5_022.fcs	0.783279221
200707_ MPTLVo2_FC_4T1R_Bld_D7_C5_023.fcs	200707	MPTLVo2	FC	4T1R	Bld	D7	C5	23	1	NIL	1	200707_ MPTLVo2_FC_4T1R_Bld_D7_C5_023.fcs	1	2.034152701	0.879894924	0.69123547	5.717951362	0.691693132	0.712781596	0.948001478	0.620971652	0.487422393	0.482212237	0.219824872	0.786021989	0.806736789	0.858714785	1.118078675	1.110656859	1.65599254	0.409157914	0.795271784	4.12855485	200707_MPTLVo2_MacMicLP_4T1R_Bld_D8_C5_023.fcs	0.37037037	0.767450829	0.846855984	0.870897155	0.785407725	0	0.761873351	1.168437026	0.901557007	60.50514801	0.855215171	1.024308614	0.913486005	200707_MPTLVo2_ProinflamLP_4T1R_Bld_D8_C5_023.fcs	1.095779221
200707_ MPTLVo2_FC_4T1R_Bld_D7_C5_024.fcs	200707	MPTLVo2	FC	4T1R	Bld	D7	C5	24	1	NIL	1	200707_ MPTLVo2_FC_4T1R_Bld_D7_C5_024.fcs	1	2.214456344	1.055211881	1.016144133	5.509288197	1.110171871	1.015846166	1.746624104	0.861643354	0.859193943	0.608268832	0.332078325	1.150649441	1.519384232	1.28913468	1.867714319	1.955789014	2.288284792	0.682049188	2.927289899	6.922476086	200707_MPTLVo2_MacMicLP_4T1R_Bld_D8_C5_024.fcs	0.410958904	0.855187042	1.009127789	0.702407002	1.012875536	1.150402865	1.269788918	1.072331816	1.225514817	75.16087516	0.911743253	1.524572838	0.816793893	200707_MPTLVo2_ProinflamLP_4T1R_Bld_D8_C5_024.fcs	0.9375
200707_ MPTLVo2_FC_4T1R_Bld_D7_C5Nil_025.fcs	200707	MPTLVo2	FC	NIL	Bld	D7	C5	25	0	NIL	1	200707_ MPTLVo2_FC_4T1R_Bld_D7_C5Nil_025.fcs	1	1.084755567	1.876974618	1.024417196	1.166477769	1.438227969	0.763172878	0.483519581	0.880142686	0.800308715	0.648183027	0.361213182	1.7454019	0.775912601	0.425466004	0.586559229	0.935440695	1.308703151	1.264900535	0.457170441	0.518869395	200707_MPTLVo2_MacMicLP_4T1R_Bld_D8_C5Nil_025.fcs	1.286149163	1.455842653	1.124492901	1.039387309	1.330472103	1.034019696	0.84762533	0.973697521	0.838774485	0.950772201	1.230853392	0.985555751	0.816793893	200707_MPTLVo2_ProinflamLP_4T1R_Bld_D8_C5Nil_025.fcs	0.831980519
200721_ MPTLVo3_FC_4T1R_Bld_D7_C1_002.fcs	200721	MPTLVo3	FC	4T1R	Bld	D7	C1	2	1	NIL	1	200721_ MPTLVo3_FC_4T1R_Bld_D7_C1_002.fcs	1	1.968146167	0.841209812	0.751397691	5.171342748	0.695176814	0.486396461	0	0.827037688	0.701952511	1.485242185	1.085034631	0.858330168	0	1.961174598	2.115687781	1.768587622	2.294735514	0.855983479	1.42457937	6.155783655	200721_MPTLVo3_MacMicLP_4T1R_Bld_D8_C1_002.fcs	1.07925801	1.083032491	0.958298812	0.610451306	1.066212269	1.15942029	0.961653685	0.773026316	1.071229827	10.21684737	1.093811588	1.003560303	0.972533632	200721_MPTLVo3_ProinflamLP_4T1R_Bld_D8_C1_002.fcs	0.594059406
200721_ MPTLVo3_FC_4T1R_Bld_D7_C1_003.fcs	200721	MPTLVo3	FC	4T1R	Bld	D7	C1	3	1	NIL	1	200721_ MPTLVo3_FC_4T1R_Bld_D7_C1_003.fcs	1	1.108150379	0.664863942	0.800251899	1.939370079	0.945521181	0.343094369	0	0.708058208	0.661376496	1.223365727	1.21822872	0.705784756	0	1.208897136	0.791800109	1.254817295	2.055731918	1.220393973	1.480117834	2.062010874	200721_MPTLVo3_MacMicLP_4T1R_Bld_D8_C1_003.fcs	0.817875211	1.143200963	0.958298812	0.852731591	1.051606621	1.277173913	0.730976633	1.230811404	0.856983862	3.711426188	0.937130469	0.927903872	0.72029148	200721_MPTLVo3_ProinflamLP_4T1R_Bld_D8_C1_003.fcs	0.762376238
200721_ MPTLVo3_FC_4T1R_Bld_D7_C1_004.fcs	200721	MPTLVo3	FC	4T1R	Bld	D7	C1	4	1	NIL	1	200721_ MPTLVo3_FC_4T1R_Bld_D7_C1_004.fcs	1	1.993505303	0.875085395	1.024920587	4.57426714	1.192153316	0.576288386	1.614621488	0.757232911	0.827304517	1.41555768	1.244327088	0.867472613	4.829146045	1.281216479	1.787791913	1.656781514	2.294626508	1.015601027	1.17305494	5.385941155	200721_MPTLVo3_MacMicLP_4T1R_Bld_D8_C1_004.fcs	0.376616076	0.953670277	0.992819663	0.914489311	0.968841285	1.630434783	1.000599161	1.055372807	0.893155259	3.739227134	0.797201419	1.022845275	1.258408072	200721_MPTLVo3_ProinflamLP_4T1R_Bld_D8_C1_004.fcs	0.848184818
200721_ MPTLVo3_FC_4T1R_Bld_D7_C1_005.fcs	200721	MPTLVo3	FC	4T1R	Bld	D7	C1	5	1	NIL	1	200721_ MPTLVo3_FC_4T1R_Bld_D7_C1_005.fcs	1	1.491645126	0.720967677	0.719964657	3.527296226	0.9196198	0.219635432	0	0.287825205	0.21360725	0.965200462	0.681895193	0.731176246	1.005627197	1.102008529	2.659228172	1.584152706	2.525443917	0.860715046	1.536254939	4.061112895	200721_MPTLVo3_MacMicLP_4T1R_Bld_D8_C1_005.fcs	0.576166386	0.798235058	0.992819663	0.914489311	0.99805258	1.748188406	1.30617136	0.915570175	1.285475793	5.073672505	1.064249113	0.634178905	0.72029148	200721_MPTLVo3_ProinflamLP_4T1R_Bld_D8_C1_005.fcs	0.594059406
200721_ MPTLVo3_FC_4T1R_Bld_D7_C1Nil_001.fcs	200721	MPTLVo3	FC	NIL	Bld	D7	C1	1	0	NIL	1	200721_ MPTLVo3_FC_4T1R_Bld_D7_C1Nil_001.fcs	1	0.446421235	0.682107466	0.342426979	0.67391174	0.414376752	0.145400702	1.669409044	0.272544494	0.253615741	0.498656966	0.541705164	0.717526249	0.998601857	0.403166793	0	0.506715128	0.469085097	0.463981122	0.542866157	0.706439007	200721_MPTLVo3_MacMicLP_4T1R_Bld_D8_C1Nil_001.fcs	1.832490163	1.143200963	0.886495443	1.159144893	0.501460565	1.394927536	1.192330737	1.655701754	1.249304396	1.321934946	0.911509657	1.001335113	1.15190583	200721_MPTLVo3_ProinflamLP_4T1R_Bld_D8_C1Nil_001.fcs	1.313531353
200721_ MPTLVo3_FC_4T1R_Bld_D7_C2_006.fcs	200721	MPTLVo3	FC	4T1R	Bld	D7	C2	6	1	NIL	1	200721_ MPTLVo3_FC_4T1R_Bld_D7_C2_006.fcs	1	2.787352797	0.743524732	1.421568029	6.484273515	1.653646726	0.565307628	3.348844568	1.047379376	1.056822262	1.565418424	1.290413277	0.768230891	6.009603968	2.137423949	4.237728979	2.393264311	3.402031809	1.616563909	2.984391583	7.520194317	200721_MPTLVo3_MacMicLP_4T1R_Bld_D8_C2_006.fcs	0.688589095	0.824308063	0.904446286	0.852731591	1.037000974	0.932971014	1.575793889	1.055372807	0.965498052	22.7411732	0.797201419	0.896751224	1.188340807	200721_MPTLVo3_ProinflamLP_4T1R_Bld_D8_C2_006.fcs	0.719471947
200721_ MPTLVo3_FC_4T1R_Bld_D7_C2_008.fcs	200721	MPTLVo3	FC	4T1R	Bld	D7	C2	8	1	NIL	1	200721_ MPTLVo3_FC_4T1R_Bld_D7_C2_008.fcs	1	3.321455722	1.144971545	2.028363449	6.868578519	2.146107434	1.009585299	1.674422284	1.572604811	1.399075423	2.598204854	2.512910065	1.179477166	6.009603968	2.079655734	2.913438673	3.193547623	3.655374603	2.375859078	2.856882936	8.16358923	200721_MPTLVo3_MacMicLP_4T1R_Bld_D8_C2_008.fcs	0.320404722	0.760128359	0.868544601	0.793349169	0.973709834	0.932971014	0.961653685	0.808662281	1.143572621	11.16207951	0.848443043	0.689066904	0.936098655	200721_MPTLVo3_ProinflamLP_4T1R_Bld_D8_C2_008.fcs	0.551155116
200721_ MPTLVo3_FC_4T1R_Bld_D7_C2_009.fcs	200721	MPTLVo3	FC	4T1R	Bld	D7	C2	9	1	NIL	1	200721_ MPTLVo3_FC_4T1R_Bld_D7_C2_009.fcs	1	1.55098982	1.080908345	1.13687287	2.650509549	1.359151487	0.419436307	0	1.038732604	0.930581361	1.381890029	1.703881762	1.10624422	4.02048844	1.449282939	1.860524784	1.552907875	2.387978968	1.13065732	1.763730862	2.926640564	200721_MPTLVo3_MacMicLP_4T1R_Bld_D8_C2_009.fcs	0.74480045	0.876454071	0.922397128	0.914489311	0.82278481	1.15942029	1.075494308	1.091008772	1.107401224	6.032805115	0.874063855	0.680907877	1.331278027	NA	NA
200721_ MPTLVo3_FC_4T1R_Bld_D7_C2_010.fcs	200721	MPTLVo3	FC	4T1R	Bld	D7	C2	10	1	NIL	1	200721_ MPTLVo3_FC_4T1R_Bld_D7_C2_010.fcs	1	2.028512175	1.277743366	0.889708368	4.984178715	1.079483895	0.237980974	3.333827328	0.537139525	0.476545321	1.78472206	1.21701474	1.322027686	0.997109178	1.437729114	1.318351785	1.627371429	2.071698122	1.219177836	2.030989754	5.838141145	200721_MPTLVo3_MacMicLP_4T1R_Bld_D8_C2_010.fcs	0.435637999	1.123144805	0.922397128	0.824228029	0.915287244	2.327898551	0.883762732	1.408991228	1.213132999	18.14011676	1.005124162	0.875982792	0.899663677	200721_MPTLVo3_ProinflamLP_4T1R_Bld_D8_C2_010.fcs	0.930693069
200721_ MPTLVo3_FC_4T1R_Bld_D7_C2Nil_007.fcs	200721	MPTLVo3	FC	NIL	Bld	D7	C2	7	0	NIL	1	200721_ MPTLVo3_FC_4T1R_Bld_D7_C2Nil_007.fcs	1	0.695271593	1.05259035	0.54662679	1.019607589	0.61929187	0.262677112	0	0.488216001	0.437408749	0.788898882	0.81134316	1.080366712	0	0.920146633	0.791011071	0.891089692	1.125922893	0.609588918	0.761621158	1.097820891	200721_MPTLVo3_MacMicLP_4T1R_Bld_D8_C2Nil_007.fcs	0.95559303	0.824308063	0.992819663	0.914489311	0.988315482	1.050724638	1.000599161	0.529057018	0.820812465	0.928551571	1.024832479	0.877466251	0.826793722	200721_MPTLVo3_ProinflamLP_4T1R_Bld_D8_C2Nil_007.fcs	0.805280528
200721_ MPTLVo3_FC_4T1R_Bld_D7_C3_011.fcs	200721	MPTLVo3	FC	4T1R	Bld	D7	C3	11	1	NIL	1	200721_ MPTLVo3_FC_4T1R_Bld_D7_C3_011.fcs	1	1.536770338	1.218475891	0.922129849	3.118202991	1.038684575	0.408194205	1.674422284	0.837493968	0.973571493	1.877203007	1.358329765	1.285144612	2.003201323	1.559741801	2.913438673	1.797792843	2.560571814	0.734801777	1.523211408	3.508383814	200721_MPTLVo3_MacMicLP_4T1R_Bld_D8_C3_011.fcs	0.598650927	0.889490574	0.958298812	0.517814727	0.890944499	1.15942029	0.769922109	1.230811404	0.965498052	4.78176258	0.937130469	0.844088414	1.006165919	200721_MPTLVo3_ProinflamLP_4T1R_Bld_D8_C3_011.fcs	0.594059406
200721_ MPTLVo3_FC_4T1R_Bld_D7_C3_012.fcs	200721	MPTLVo3	FC	4T1R	Bld	D7	C3	12	1	NIL	1	200721_ MPTLVo3_FC_4T1R_Bld_D7_C3_012.fcs	1	1.660599647	0.786324641	1.224309541	2.874716302	1.458718198	0.629520508	5.025782259	1.046879508	1.267896289	1.345244307	2.310316915	0.777187504	4.008408856	0.924754277	2.119925513	1.21051286	1.557027887	1.004731964	1.217110583	3.312250436	200721_MPTLVo3_MacMicLP_4T1R_Bld_D8_C3_012.fcs	0.623946037	1.022864019	0.958298812	0.700712589	1.168451801	1.748188406	0.883762732	1.230811404	1.43016138	2.182374201	1.054394955	0.986500519	0.936098655	200721_MPTLVo3_ProinflamLP_4T1R_Bld_D8_C3_012.fcs	0.719471947
200721_ MPTLVo3_FC_4T1R_Bld_D7_C3_014.fcs	200721	MPTLVo3	FC	4T1R	Bld	D7	C3	14	1	NIL	1	200721_ MPTLVo3_FC_4T1R_Bld_D7_C3_014.fcs	1	2.648184543	1.09480654	0.830802734	7.417324869	0.812606736	0.52685096	1.666913664	0.83781535	1.01985303	1.280344087	0.87895509	1.114483555	0.997109178	2.357875747	5.009736781	1.616044017	1.882543076	1.584931187	2.157926614	8.883531933	200721_MPTLVo3_MacMicLP_4T1R_Bld_D8_C3_014.fcs	0.452501405	1.173285199	0.886495443	0.824228029	1.110029211	1.630434783	1.30617136	1.091008772	0.998887034	13.76146789	1.162790698	1.123720516	1.115470852	200721_MPTLVo3_ProinflamLP_4T1R_Bld_D8_C3_014.fcs	0.636963696
200721_ MPTLVo3_FC_4T1R_Bld_D7_C3_015.fcs	200721	MPTLVo3	FC	4T1R	Bld	D7	C3	15	1	NIL	1	200721_ MPTLVo3_FC_4T1R_Bld_D7_C3_015.fcs	1	2.599690108	0.747474155	1.013873272	6.81555806	1.214317536	0.322228061	5.030820637	0.543446552	0.595211701	1.359603483	1.088297893	0.820869211	2.006213655	2.198493205	5.30512688	2.237325559	2.709407304	3.115338541	2.177809348	8.040282625	200721_MPTLVo3_MacMicLP_4T1R_Bld_D8_C3_015.fcs	1.781899944	0.889490574	0.94034797	0.641330166	0.973709834	2.327898551	1.000599161	1.019736842	1.43016138	42.17403392	1.103665747	0.846313603	0.72029148	200721_MPTLVo3_ProinflamLP_4T1R_Bld_D8_C3_015.fcs	0.762376238
200721_ MPTLVo3_FC_4T1R_Bld_D7_C3Nil_013.fcs	200721	MPTLVo3	FC	NIL	Bld	D7	C3	13	0	NIL	1	200721_ MPTLVo3_FC_4T1R_Bld_D7_C3Nil_013.fcs	1	0.918123656	1.173719748	0.926865089	0.864701964	1.163521029	0.338356838	0	0.637594239	0.710833489	1.134443465	0.813369492	1.120117151	1.999198922	0.980097495	0.264328874	1.321046617	0.767539724	0.806667006	0.890777193	0.841795358	200721_MPTLVo3_MacMicLP_4T1R_Bld_D8_C3Nil_013.fcs	0.860033727	0.786201364	0.974868821	0.852731591	1.212268744	0.697463768	0.961653685	1.195175439	0.929326656	0.803447317	1.064249113	0.779557929	1.042600897	200721_MPTLVo3_ProinflamLP_4T1R_Bld_D8_C3Nil_013.fcs	1.270627063
200721_ MPTLVo3_FC_4T1R_Bld_D7_C4_016.fcs	200721	MPTLVo3	FC	4T1R	Bld	D7	C4	16	1	NIL	1	200721_ MPTLVo3_FC_4T1R_Bld_D7_C4_016.fcs	1	1.822864214	0.744269746	1.017323777	3.986788089	1.172424864	0.487614889	0	0.968489997	1.043992171	1.163861699	1.155737194	0.783294354	3.007812807	1.96608736	4.507098651	1.848950198	2.400111102	1.274932622	2.055981115	4.510114666	200721_MPTLVo3_MacMicLP_4T1R_Bld_D8_C4_016.fcs	0.674536256	1.133172884	1.010770505	1.159144893	1.134371957	0.697463768	0.883762732	1.408991228	1.680578742	1.459549625	1.290894758	1.079958463	1.331278027	200721_MPTLVo3_ProinflamLP_4T1R_Bld_D8_C4_016.fcs	0.676567657
200721_ MPTLVo3_FC_4T1R_Bld_D7_C4_017.fcs	200721	MPTLVo3	FC	4T1R	Bld	D7	C4	17	1	NIL	1	200721_ MPTLVo3_FC_4T1R_Bld_D7_C4_017.fcs	1	0.925171025	0.995634078	0.441953031	2.131109282	0.48951429	0.221874014	0	0.398469793	0.358620301	0.584888829	0.339752487	1.00005745	2.004204428	0.520174281	0.264990689	0.823452321	0.579359214	0.490113153	0.496498368	2.538596155	200721_MPTLVo3_MacMicLP_4T1R_Bld_D8_C4_017.fcs	0.629567173	0.953670277	0.958298812	1.220902613	1.080817916	0.813405797	0.883762732	1.091008772	1.143572621	4.614956909	0.911509657	0.930129061	0.683856502	200721_MPTLVo3_ProinflamLP_4T1R_Bld_D8_C4_017.fcs	0.676567657
200721_ MPTLVo3_FC_4T1R_Bld_D7_C4_018.fcs	200721	MPTLVo3	FC	4T1R	Bld	D7	C4	18	1	NIL	1	200721_ MPTLVo3_FC_4T1R_Bld_D7_C4_018.fcs	1	1.616445335	0.60469466	1.010380615	3.272493644	1.164040329	0.468850394	0	0.976246407	1.035491306	0.82451737	0.610942617	0.582307446	4.004398442	1.55896154	4.500334621	1.353356494	2.20659709	0.90580217	1.374337826	3.808441918	200721_MPTLVo3_MacMicLP_4T1R_Bld_D8_C4_018.fcs	0.618324902	0.695948656	0.94034797	0.883610451	0.949367089	1.15942029	0.578190533	1.055372807	0.820812465	6.769530164	0.810011825	0.908618899	0.972533632	200721_MPTLVo3_ProinflamLP_4T1R_Bld_D8_C4_018.fcs	0.762376238
200721_ MPTLVo3_FC_4T1R_Bld_D7_C4_020.fcs	200721	MPTLVo3	FC	4T1R	Bld	D7	C4	20	1	NIL	1	200721_ MPTLVo3_FC_4T1R_Bld_D7_C4_020.fcs	1	1.914657788	0.783577998	0.873517351	4.685116548	1.079386577	0.229343375	1.669409044	0.452199291	0.447285943	1.02321819	0.812557746	0.791556736	0.998601857	1.267095635	3.432845949	1.520145384	1.831236051	0.561661358	1.401831596	5.620856998	200721_MPTLVo3_MacMicLP_4T1R_Bld_D8_C4_020.fcs	0.654862282	0.953670277	1.010770505	0.610451306	1.431353457	0.932971014	0.769922109	0.561951754	0.820812465	6.505421184	0.985415845	0.72541166	0.899663677	200721_MPTLVo3_ProinflamLP_4T1R_Bld_D8_C4_020.fcs	0.719471947
200721_ MPTLVo3_FC_4T1R_Bld_D7_C4Nil_019.fcs	200721	MPTLVo3	FC	NIL	Bld	D7	C4	19	0	NIL	1	200721_ MPTLVo3_FC_4T1R_Bld_D7_C4Nil_019.fcs	1	1.15447404	1.02006903	1.117244981	1.265918017	1.30046664	0.508672622	1.673584654	1.103137974	1.222711832	1.337406127	1.086120208	1.050436961	2.002199221	0.981568377	1.32362783	1.046292416	1.410775189	1.738160921	1.522449422	1.252203593	200721_MPTLVo3_MacMicLP_4T1R_Bld_D8_C4Nil_019.fcs	0.733558179	0.992779783	0.992819663	1.190023753	0.968841285	0.697463768	0.692031156	0.95120614	1.071229827	0.749235474	0.885888845	0.944221926	1.079035874	200721_MPTLVo3_ProinflamLP_4T1R_Bld_D8_C4Nil_019.fcs	0.636963696
200721_ MPTLVo3_FC_4T1R_Bld_D7_C5_021.fcs	200721	MPTLVo3	FC	4T1R	Bld	D7	C5	21	1	NIL	1	200721_ MPTLVo3_FC_4T1R_Bld_D7_C5_021.fcs	1	1.709452509	1.142144455	1.269832559	2.887987745	1.266502889	0.917873157	3.348844568	0.982878007	1.193261022	3.630991283	11.88538544	1.156630151	1.001600661	1.67527823	5.032303163	1.816756902	2.497236115	1.396123376	1.664504774	3.246344944	200721_MPTLVo3_MacMicLP_4T1R_Bld_D8_C5_021.fcs	1.245081506	1.38387485	0.94034797	1.097387173	1.368062317	0.581521739	1.114439784	1.055372807	0.893155259	7.978871282	1.143082381	1.723038125	1.258408072	200721_MPTLVo3_ProinflamLP_4T1R_Bld_D8_C5_021.fcs	1.059405941
200721_ MPTLVo3_FC_4T1R_Bld_D7_C5_022.fcs	200721	MPTLVo3	FC	4T1R	Bld	D7	C5	22	1	NIL	1	200721_ MPTLVo3_FC_4T1R_Bld_D7_C5_022.fcs	1	2.826223987	1.012683996	2.578607011	3.688885189	1.397720341	5.849322059	1.666083528	2.626292374	2.867052006	4.233372398	14.12385607	1.022995592	1.99322522	2.069298883	5.797859033	2.230388729	2.772892397	1.754741773	2.016262236	4.069001294	200721_MPTLVo3_MacMicLP_4T1R_Bld_D8_C5_022.fcs	0.905002811	1.333734456	1.010770505	0.762470309	1.192794547	1.974637681	0.730976633	1.195175439	1.071229827	18.23742007	1.054394955	1.267616081	1.079035874	200721_MPTLVo3_ProinflamLP_4T1R_Bld_D8_C5_022.fcs	0.762376238
200721_ MPTLVo3_FC_4T1R_Bld_D7_C5_023.fcs	200721	MPTLVo3	FC	4T1R	Bld	D7	C5	23	1	NIL	1	200721_ MPTLVo3_FC_4T1R_Bld_D7_C5_023.fcs	1	3.139266051	0.823801992	2.594802788	4.807317942	1.909006544	4.152297176	0	2.505852737	3.05191352	4.98061903	13.77910268	0.817989108	3.984466145	3.102403303	8.692459636	2.285859203	3.176440887	1.948742592	2.440245133	5.466296762	200721_MPTLVo3_MacMicLP_4T1R_Bld_D8_C5_023.fcs	0.834738617	1.494183714	1.04667219	0.610451306	1.256085686	2.327898551	1.000599161	0.740131579	1.035058431	6.088407006	1.054394955	1.832814123	0.972533632	200721_MPTLVo3_ProinflamLP_4T1R_Bld_D8_C5_023.fcs	1.059405941
200721_ MPTLVo3_FC_4T1R_Bld_D7_C5_024.fcs	200721	MPTLVo3	FC	4T1R	Bld	D7	C5	24	1	NIL	1	200721_ MPTLVo3_FC_4T1R_Bld_D7_C5_024.fcs	1	2.572835672	1.237456579	1.762483247	4.780244648	1.292153157	3.055431984	0	1.894200737	1.785735199	1.521518055	1.617849699	1.173522812	1.988274338	1.83480804	2.103075634	1.931213904	2.343919766	1.021056895	2.216484146	5.462722653	200721_MPTLVo3_MacMicLP_4T1R_Bld_D8_C5_024.fcs	0.801011804	0.979743281	0.974868821	1.066508314	1.450827653	0.348731884	1.153385261	1.230811404	1.071229827	7.839866555	1.024832479	1.234238244	1.042600897	200721_MPTLVo3_ProinflamLP_4T1R_Bld_D8_C5_024.fcs	0.848184818
200721_ MPTLVo3_FC_4T1R_Bld_D7_C5Nil_025.fcs	200721	MPTLVo3	FC	NIL	Bld	D7	C5	25	0	NIL	1	200721_ MPTLVo3_FC_4T1R_Bld_D7_C5Nil_025.fcs	1	1.785709476	1.071513407	2.066836161	1.175860689	1.502343709	3.744892725	1.657006302	2.498507292	2.375430189	1.24059456	1.747461977	1.031552927	0	1.715020702	2.621032225	1.234856148	1.226677098	1.381602033	1.28228607	1.101741149	200721_MPTLVo3_MacMicLP_4T1R_Bld_D8_C5Nil_025.fcs	0.618324902	1.253509828	1.15299641	0.883610451	1.329113924	1.15942029	1.153385261	0.668859649	0.929326656	1.196830692	1.113519905	1.397418781	0.899663677	200721_MPTLVo3_ProinflamLP_4T1R_Bld_D8_C5Nil_025.fcs	0.97359736
200825_PIIOVo2_FC_4T1R_Bld_D7_C1_003.fcs	200825	PIIOVo2	FC	4T1R	Bld	D7	C1	3	1	NIL	1	200825_PIIOVo2_FC_4T1R_Bld_D7_C1_003.fcs	1	1.386727846	1.13817074	0.970800084	2.864161827	0.870381211	1.025026295	0.921614912	1.0455479	1.17148803	0.993438553	0.99544088	1.102827968	1.468601803	1.230226443	1.421837249	1.834557064	1.816316056	1.362598647	1.087123336	3.051096968	200908_piIOVo2_MacMicLP_4T1R_Bld_D14_C1_003.fcs	0.60496614	0.726304052	0.958630528	0.961411246	1.039370079	1.355648536	0.974203338	1.239941478	1.088201604	22.68479184	1.109485167	1.304230423	1.121164437	200908_piIOVo2_ProinflamLP_4T1R_Bld_D14_C1_003.fcs	1.064088398
200825_PIIOVo2_FC_4T1R_Bld_D7_C1_005.fcs	200825	PIIOVo2	FC	4T1R	Bld	D7	C1	5	1	NIL	1	200825_PIIOVo2_FC_4T1R_Bld_D7_C1_005.fcs	1	1.322368734	1.367992409	0.985264534	2.496586818	0.972157478	0.970165271	1.385948956	1.001280109	1.161484522	0.973649306	0.802430082	1.335983244	0.828195883	1.958873467	2.721341098	1.548337318	1.593330826	0.768416998	1.264916503	2.609140045	200908_piIOVo2_MacMicLP_4T1R_Bld_D14_C1_005.fcs	1.038374718	0.802874489	1.0686774	1.104740904	1.53758053	1.094560669	1.08952959	1.746891002	1.35395189	40.78164826	1.069575629	1.242124212	0.908733281	200908_piIOVo2_ProinflamLP_4T1R_Bld_D14_C1_005.fcs	1.064088398
200825_PIIOVo2_FC_4T1R_Bld_D7_C1eC100_002.fcs	200825	PIIOVo2	FC	4T1R	Bld	D7	C1	2	1	eC100	1	200825_PIIOVo2_FC_4T1R_Bld_D7_C1eC100_002.fcs	1	1.35758734	1.205600449	0.795201521	3.311202686	0.608127488	0.8224571	1.662714586	0.903268423	0.977268543	1.143359893	1.189181229	1.223790682	1.490372392	2.219490399	2.914978988	2.161490528	2.379634102	1.280368373	2.541117936	3.43994753	200908_piIOVo2_MacMicLP_4T1R_Bld_D14_C1eC100_002.fcs	1.363431151	0.573163177	1.0686774	1.331863286	1.103793844	1.290376569	1.441578149	3.730797366	1.736540664	150.7731521	1.181322336	1.610711071	1.302911094	200908_piIOVo2_ProinflamLP_4T1R_Bld_D14_C1eC100_002.fcs	1.064088398
200825_PIIOVo2_FC_4T1R_Bld_D7_C1eC1000_004.fcs	200825	PIIOVo2	FC	4T1R	Bld	D7	C1	4	1	eC1000	1	200825_PIIOVo2_FC_4T1R_Bld_D7_C1eC1000_004.fcs	1	2.477177566	1.898998888	1.706899198	5.21815602	1.661648047	1.527459511	5.122375871	1.882857977	1.87268496	1.704072223	1.009344615	1.824275577	1.275398885	2.865780708	3.502303452	3.667635946	3.695551049	1.696122166	2.282393674	5.523289548	200908_piIOVo2_MacMicLP_4T1R_Bld_D14_C1eC1000_004.fcs	1.09255079	0.862346673	0.926839209	0.736493936	1.443092341	1.159832636	0.974203338	1.5493782	1.117983963	64.57094308	1.253159505	1.184068407	1.029110936	200908_piIOVo2_ProinflamLP_4T1R_Bld_D14_C1eC1000_004.fcs	1.064088398
200825_PIIOVo2_FC_4T1R_Bld_D7_C1Nil_001.fcs	200825	PIIOVo2	FC	NIL	Bld	D7	C1	1	0	NIL	1	200825_PIIOVo2_FC_4T1R_Bld_D7_C1Nil_001.fcs	1	0.929908869	0.431980203	0.763747436	1.553186465	0.769039967	0.741687881	0.769535398	0.931653203	0.822360279	0.311780263	0.089857193	0.423881369	1.686109843	1.389770474	1.618928132	1.406781885	1.462433959	1.042938022	1.18601557	1.627434328	200908_piIOVo2_MacMicLP_4T1R_Bld_D14_C1Nil_001.fcs	0.952595937	0.716639822	1.05278174	0.848952591	0.7773801	1.290376569	0.974203338	1.013899049	1.088201604	1.068819031	0.77983238	0.644014401	0.908733281	200908_piIOVo2_ProinflamLP_4T1R_Bld_D14_C1Nil_001.fcs	0.851933702
200825_PIIOVo2_FC_4T1R_Bld_D7_C2_009.fcs	200825	PIIOVo2	FC	4T1R	Bld	D7	C2	9	1	NIL	1	200825_PIIOVo2_FC_4T1R_Bld_D7_C2_009.fcs	1	1.623921365	1.295361202	1.112080415	3.444819731	1.013064297	1.200903717	5.667725687	1.172186014	1.220465478	0.945004659	0.882412812	1.29952674	1.935337026	2.988101073	3.747420528	2.269580154	2.203593154	1.646007996	2.168103095	3.545972318	200908_piIOVo2_MacMicLP_4T1R_Bld_D14_C2_009.fcs	0.85778781	0.534506257	0.973303444	0.848952591	0.979241231	1.094560669	1.013657056	1.408924653	1.264604811	127.0858114	1.317014767	0.941044104	1.059795437	200908_piIOVo2_ProinflamLP_4T1R_Bld_D14_C2_009.fcs	0.977900552
200825_PIIOVo2_FC_4T1R_Bld_D7_C2eC100_006.fcs	200825	PIIOVo2	FC	4T1R	Bld	D7	C2	6	1	eC100	1	200825_PIIOVo2_FC_4T1R_Bld_D7_C2eC100_006.fcs	1	1.274553691	1.023965966	1.096636236	1.917937649	1.268410217	0.862260505	0	1.003196338	0.989845692	1.324583818	1.269465156	1.031100352	1.046423162	0.893761231	1.228002429	0.782527934	0.71898893	1.24058513	1.394671747	1.973261421	200908_piIOVo2_MacMicLP_4T1R_Bld_D14_C2eC100_006.fcs	0.993227991	0.611076694	1.005094763	0.906284454	1.262705798	1.290376569	0.974203338	1.268471105	1.147766323	42.63381478	1.173340428	1.533753375	1.000786782	200908_piIOVo2_ProinflamLP_4T1R_Bld_D14_C2eC100_006.fcs	1.064088398
200825_PIIOVo2_FC_4T1R_Bld_D7_C2eC100_010.fcs	200825	PIIOVo2	FC	4T1R	Bld	D7	C2	10	1	eC100	1	200825_PIIOVo2_FC_4T1R_Bld_D7_C2eC100_010.fcs	1	1.222833874	1.332986086	1.14716088	1.478670274	1.256039332	1.015031437	0.818827417	1.076828844	1.238866697	1.2143917	1.075645448	1.321992618	0.97860674	1.671676997	1.607785547	0.99792817	0.979772384	0.907971254	1.529892329	1.472376555	200908_piIOVo2_MacMicLP_4T1R_Bld_D14_C2eC100_010.fcs	0.79006772	0.78057242	0.989199103	0.877618523	0.983536149	1.094560669	0.819423369	1.239941478	1.088201604	51.8606627	0.933883198	1.323132313	0.939417781	200908_piIOVo2_ProinflamLP_4T1R_Bld_D14_C2eC100_010.fcs	1.150276243
200825_PIIOVo2_FC_4T1R_Bld_D7_C2eC1000_008.fcs	200825	PIIOVo2	FC	4T1R	Bld	D7	C2	8	1	eC1000	1	200825_PIIOVo2_FC_4T1R_Bld_D7_C2eC1000_008.fcs	1	1.718664889	1.263982499	1.096981739	3.92690952	1.074726138	1.037439021	1.444925508	1.115247289	1.076815402	1.22454239	1.124808124	1.180134868	1.295157391	2.155686995	2.533163256	2.186539799	2.186592303	1.424205501	1.735515206	4.171548656	200908_piIOVo2_MacMicLP_4T1R_Bld_D14_C2eC1000_008.fcs	0.708803612	0.611076694	1.005094763	0.961411246	1.086614173	1.094560669	0.974203338	1.182882224	1.088201604	31.41886151	1.02966609	1.279927993	1.000786782	200908_piIOVo2_ProinflamLP_4T1R_Bld_D14_C2eC1000_008.fcs	0.93480663
200825_PIIOVo2_FC_4T1R_Bld_D7_C2Nil_007.fcs	200825	PIIOVo2	FC	NIL	Bld	D7	C2	7	0	NIL	1	200825_PIIOVo2_FC_4T1R_Bld_D7_C2Nil_007.fcs	1	1.030305224	1.313964273	0.983009381	1.168967646	0.931832708	0.902994656	1.847931942	0.985635107	1.086130941	1.696588209	1.717245329	1.289914856	0.552130589	0.87061043	0.518350685	0.919618528	0.910474758	1.081475775	1.185362006	1.16115616	200908_piIOVo2_MacMicLP_4T1R_Bld_D14_C2Nil_007.fcs	0.943566591	0.659397844	1.005094763	0.906284454	0.931997137	1.290376569	1.128983308	1.09948793	1.088201604	1.068819031	1.364906213	1.132763276	0.970102282	200908_piIOVo2_ProinflamLP_4T1R_Bld_D14_C2Nil_007.fcs	1.064088398
200825_PIIOVo2_FC_4T1R_Bld_D7_C3_011.fcs	200825	PIIOVo2	FC	4T1R	Bld	D7	C3	11	1	NIL	1	200825_PIIOVo2_FC_4T1R_Bld_D7_C3_011.fcs	1	1.692579092	0.911639909	1.068691962	3.9543784	1.136996798	0.973301003	0.818827417	1.176192878	1.211233982	1.043950759	0.900355079	0.894289124	0.815505617	1.157314844	1.033576423	1.313938757	1.171884616	0.605314169	2.523969833	4.089116889	200908_piIOVo2_MacMicLP_4T1R_Bld_D14_C3_011.fcs	0.681715576	0.765704374	0.91094355	0.990077178	0.897637795	1.225104603	1.013657056	1.154352597	1.117983963	52.06457094	1.045629906	1.080108011	1.029110936	200908_piIOVo2_ProinflamLP_4T1R_Bld_D14_C3_011.fcs	1.276243094
200825_PIIOVo2_FC_4T1R_Bld_D7_C3_015.fcs	200825	PIIOVo2	FC	4T1R	Bld	D7	C3	15	1	NIL	1	200825_PIIOVo2_FC_4T1R_Bld_D7_C3_015.fcs	1	2.197081241	1.475986935	1.342755478	5.257691474	1.475580589	1.192332821	2.534306663	1.319544143	1.332756162	1.151599724	1.035741685	1.468171311	0.631006387	2.387960036	2.843523759	2.149172631	2.15540963	1.366074664	2.842141231	5.491902069	200908_piIOVo2_MacMicLP_4T1R_Bld_D14_C3_015.fcs	0.749435666	0.892082765	0.879152232	0.990077178	1.056549749	0.969037657	1.053110774	1.128017557	1.294387171	90.85811385	0.973792736	1.127362736	1.000786782	200908_piIOVo2_ProinflamLP_4T1R_Bld_D14_C3_015.fcs	1.150276243
200825_PIIOVo2_FC_4T1R_Bld_D7_C3eC100_014.fcs	200825	PIIOVo2	FC	4T1R	Bld	D7	C3	14	1	eC100	1	200825_PIIOVo2_FC_4T1R_Bld_D7_C3eC100_014.fcs	1	2.141632832	1.304977279	1.404226992	4.821980214	1.420280059	1.38543961	1.722003141	1.501622636	1.418899013	1.264138208	1.064022139	1.251074314	1.715017359	1.690170803	1.449081789	1.94125496	1.959468654	1.113859611	1.920049677	5.105659507	200908_piIOVo2_MacMicLP_4T1R_Bld_D14_C3eC100_014.fcs	3.819413093	0.449014992	1.05278174	1.188533627	0.7043665	0.969037657	0.974203338	1.182882224	1.058419244	72.14953271	0.870027937	1.193519352	0.87804878	200908_piIOVo2_ProinflamLP_4T1R_Bld_D14_C3eC100_014.fcs	0.808839779
200825_PIIOVo2_FC_4T1R_Bld_D7_C3eC1000_012.fcs	200825	PIIOVo2	FC	4T1R	Bld	D7	C3	12	1	eC1000	1	200825_PIIOVo2_FC_4T1R_Bld_D7_C3eC1000_012.fcs	1	1.794627886	1.777309569	0.752983762	5.443362877	0.720927552	0.763390575	4.43503666	0.859432093	0.868904752	0.620937547	0.48190759	1.740946309	2.355757178	3.772645196	6.220208224	0.825779903	0.745722182	0.683037332	2.189339758	5.727139702	200908_piIOVo2_MacMicLP_4T1R_Bld_D14_C3eC1000_012.fcs	0.72234763	0.758270351	0.989199103	0.961411246	1.086614173	0.707949791	0.934749621	1.070958303	0.941580756	20.27187766	1.069575629	1.046354635	0.970102282	200908_piIOVo2_ProinflamLP_4T1R_Bld_D14_C3eC1000_012.fcs	1.190055249
200825_PIIOVo2_FC_4T1R_Bld_D7_C3Nil_013.fcs	200825	PIIOVo2	FC	NIL	Bld	D7	C3	13	0	NIL	1	200825_PIIOVo2_FC_4T1R_Bld_D7_C3Nil_013.fcs	1	0.830599344	1.165325781	0.885283214	0.6105768	0.831581041	0.942099441	0	1.029077714	1.133795697	0.86198504	0.90103408	1.182908344	0.979344754	0.965156359	1.264212757	0.732365887	0.807479875	1.009617776	0.761995291	0.594306401	200908_piIOVo2_MacMicLP_4T1R_Bld_D14_C3Nil_013.fcs	0.862302483	0.78057242	0.989199103	0.848952591	1.01789549	0.969037657	1.013657056	1.042428676	0.941580756	0.785046729	0.862046029	1.273177318	1.000786782	200908_piIOVo2_ProinflamLP_4T1R_Bld_D14_C3Nil_013.fcs	0.977900552
200825_PIIOVo2_FC_4T1R_Bld_D7_C4_017.fcs	200825	PIIOVo2	FC	4T1R	Bld	D7	C4	17	1	NIL	1	200825_PIIOVo2_FC_4T1R_Bld_D7_C4_017.fcs	1	1.282245304	0.630809245	0.757036098	3.183640016	0.896531601	0.687400953	3.343335328	0.660459764	0.576668771	0.296181715	0.146398104	0.613867172	1.442901272	0.700060079	0.703362007	1.335569063	1.320421854	0.480578061	1.156257299	3.390558948	200908_piIOVo2_MacMicLP_4T1R_Bld_D14_C4_017.fcs	0.460496614	0.582827407	0.926839209	0.791620728	1.030780243	1.355648536	0.779969651	1.128017557	1.028636884	60.27187766	1.165358521	1.072007201	0.970102282	200908_piIOVo2_ProinflamLP_4T1R_Bld_D14_C4_017.fcs	1.574585635
200825_PIIOVo2_FC_4T1R_Bld_D7_C4eC100_018.fcs	200825	PIIOVo2	FC	4T1R	Bld	D7	C4	18	1	eC100	1	200825_PIIOVo2_FC_4T1R_Bld_D7_C4eC100_018.fcs	1	1.943462837	1.08471565	1.214220455	4.567554862	1.459604819	1.024662778	1.680284508	1.179149262	1.039574053	0.493404872	0.141702632	1.095762723	1.785032501	1.979068039	1.649637696	1.899912919	1.957990046	1.656189489	2.11224571	4.823062027	200908_piIOVo2_MacMicLP_4T1R_Bld_D14_C4eC100_018.fcs	0.627539503	0.687647132	1.0686774	0.791620728	1.07372942	0.773221757	0.895295903	1.239941478	1.058419244	49.75361088	1.013702275	1.121962196	0.970102282	200908_piIOVo2_ProinflamLP_4T1R_Bld_D14_C4eC100_018.fcs	1.10718232
200825_PIIOVo2_FC_4T1R_Bld_D7_C4eC1000_016.fcs	200825	PIIOVo2	FC	4T1R	Bld	D7	C4	16	1	eC1000	1	200825_PIIOVo2_FC_4T1R_Bld_D7_C4eC1000_016.fcs	1	1.131697515	0.564481033	0.695375326	2.700878005	0.81880054	0.630524577	1.691620106	0.577639118	0.564522828	0.347923041	0.126197985	0.546222378	0.449268689	1.239727566	1.34443006	1.07662657	1.150968609	0.69473439	1.568168998	2.837878252	200908_piIOVo2_MacMicLP_4T1R_Bld_D14_C4eC1000_016.fcs	0.645598194	0.601412464	0.91094355	1.217199559	1.022190408	1.355648536	1.168437026	2.144111192	1.294387171	374.2905692	0.957828921	1.304230423	1.059795437	200908_piIOVo2_ProinflamLP_4T1R_Bld_D14_C4eC1000_016.fcs	0.765745856
200825_PIIOVo2_FC_4T1R_Bld_D7_C4eC1000_020.fcs	200825	PIIOVo2	FC	4T1R	Bld	D7	C4	20	1	eC1000	1	200825_PIIOVo2_FC_4T1R_Bld_D7_C4eC1000_020.fcs	1	1.201935159	0.791609624	0.826480545	2.547496825	0.934483457	0.803927365	3.89656141	0.77917238	0.779583709	0.26484207	0.113748527	0.792980444	0.665272103	1.005305281	1.014926393	1.277666726	1.384369406	0.548669332	1.519327872	2.656395521	200908_piIOVo2_MacMicLP_4T1R_Bld_D14_C4eC1000_020.fcs	0.817155756	0.862346673	0.832687997	0.906284454	1.146743021	1.225104603	0.779969651	1.128017557	1.147766323	82.9566695	1.109485167	0.865436544	0.84736428	200908_piIOVo2_ProinflamLP_4T1R_Bld_D14_C4eC1000_020.fcs	0.977900552
200825_PIIOVo2_FC_4T1R_Bld_D7_C4Nil_019.fcs	200825	PIIOVo2	FC	NIL	Bld	D7	C4	19	0	NIL	1	200825_PIIOVo2_FC_4T1R_Bld_D7_C4Nil_019.fcs	1	0.686428351	0.699272174	0.70773003	0.614825636	0.777813784	0.70105159	2.264896262	0.818138203	0.834390859	0.218884587	0.121214341	0.68293564	0.225570808	0.711369022	0.71472429	0.793584306	0.823649911	0.662749094	0.472899457	0.620510256	200908_piIOVo2_MacMicLP_4T1R_Bld_D14_C4Nil_019.fcs	0.911963883	0.802874489	1.005094763	1.047409041	0.824624195	0.642677824	1.013657056	0.985369422	0.882016037	1.046728972	0.862046029	0.679117912	1.000786782	200908_piIOVo2_ProinflamLP_4T1R_Bld_D14_C4Nil_019.fcs	0.765745856
200825_PIIOVo2_FC_4T1R_Bld_D7_C5_021.fcs	200825	PIIOVo2	FC	4T1R	Bld	D7	C5	21	1	NIL	1	200825_PIIOVo2_FC_4T1R_Bld_D7_C5_021.fcs	1	1.613120918	0.867564011	0.914372438	4.134814506	0.870046481	0.921801123	3.982244959	1.011437073	1.145494163	0.858518155	0.769462982	0.869848343	0.793217977	1.295431854	1.27660818	1.814200322	1.681756516	0.946239152	1.82703775	4.325393925	200908_piIOVo2_MacMicLP_4T1R_Bld_D14_C5_021.fcs	0.541760722	0.659397844	0.973303444	1.018743109	0.880458125	1.029288703	1.323216995	1.408924653	1.294387171	40.39082413	1.037647998	1.374437444	1.059795437	200908_piIOVo2_ProinflamLP_4T1R_Bld_D14_C5_021.fcs	1.020994475
200825_PIIOVo2_FC_4T1R_Bld_D7_C5eC100_022.fcs	200825	PIIOVo2	FC	4T1R	Bld	D7	C5	22	1	eC100	1	200825_PIIOVo2_FC_4T1R_Bld_D7_C5eC100_022.fcs	1	2.597421466	1.251191891	1.32209311	7.177179665	1.105435265	1.510528097	6.129448102	1.397973167	1.42286751	1.547187	1.773043699	1.206566511	2.774810138	2.887747826	3.04790203	1.61852861	1.529597593	1.33875317	1.688807341	7.690128365	200908_piIOVo2_MacMicLP_4T1R_Bld_D14_C5eC100_022.fcs	0.808126411	0.877214719	1.084573059	0.877618523	1.142448103	0.90376569	0.895295903	1.351865399	1.177548683	140.0849618	1.109485167	1.52160216	0.970102282	200908_piIOVo2_ProinflamLP_4T1R_Bld_D14_C5eC100_022.fcs	0.808839779
200825_PIIOVo2_FC_4T1R_Bld_D7_C5eC1000_023.fcs	200825	PIIOVo2	FC	4T1R	Bld	D7	C5	23	1	eC1000	1	200825_PIIOVo2_FC_4T1R_Bld_D7_C5eC1000_023.fcs	1	2.420950491	0.819579184	1.574139947	5.541551047	1.627295135	1.507086787	0.561542109	1.579959211	1.509698239	1.262790257	1.092836834	0.837278067	1.230380929	3.351062781	3.780343603	2.269818135	2.305594993	1.660469049	2.838109765	5.776264273	200908_piIOVo2_MacMicLP_4T1R_Bld_D14_C5eC1000_023.fcs	0.83972912	0.706975592	0.989199103	0.990077178	1.082319256	0.838493724	0.779969651	1.013899049	0.971363116	22.17502124	0.909937475	1.096309631	1.000786782	200908_piIOVo2_ProinflamLP_4T1R_Bld_D14_C5eC1000_023.fcs	1.233149171
200825_PIIOVo2_FC_4T1R_Bld_D7_C5eC1000_024.fcs	200825	PIIOVo2	FC	4T1R	Bld	D7	C5	24	1	eC1000	1	200825_PIIOVo2_FC_4T1R_Bld_D7_C5eC1000_024.fcs	1	2.280156238	2.20453453	1.802660627	3.970707654	1.928740529	1.614067577	2.233471699	1.808967391	1.859182796	1.735083016	1.505023327	2.232493954	1.557087703	2.104497154	1.957799351	2.302354301	2.148458421	1.926263555	1.942274397	4.124334885	200908_piIOVo2_MacMicLP_4T1R_Bld_D14_C5eC1000_024.fcs	0.749435666	0.892082765	0.926839209	1.047409041	1.211166786	0.838493724	0.974203338	1.070958303	0.971363116	89.90654206	1.077557536	1.275877588	0.908733281	200908_piIOVo2_ProinflamLP_4T1R_Bld_D14_C5eC1000_024.fcs	0.977900552
200825_PIIOVo2_FC_4T1R_Bld_D7_C5Nil_025.fcs	200825	PIIOVo2	FC	NIL	Bld	D7	C5	25	0	NIL	1	200825_PIIOVo2_FC_4T1R_Bld_D7_C5Nil_025.fcs	1	1.288355376	1.616362735	1.382833395	0.926958565	1.435582886	1.390152609	0.555513283	1.172639269	1.171670886	1.387577471	1.535167571	1.624923418	1.549127132	0.959629901	0.701204455	0.868842045	0.729869335	1.095094618	0.985304409	0.918985784	200908_piIOVo2_MacMicLP_4T1R_Bld_D14_C5Nil_025.fcs	1.376975169	1.739561393	1.099245975	0.961411246	1.391553329	0.838493724	1.08952959	0.844915874	1.147766323	1.004248088	1.173340428	1.148964896	1.059795437	200908_piIOVo2_ProinflamLP_4T1R_Bld_D14_C5Nil_025.fcs	1.276243094
200825_PIIOVo2_FC_4T1R_Bld_D7_C6_028.fcs	200825	PIIOVo2	FC	4T1R	Bld	D7	C6	28	1	NIL	1	200825_PIIOVo2_FC_4T1R_Bld_D7_C6_028.fcs	1	2.289037355	0.974387329	1.284784995	5.914580245	1.37200079	1.057704256	5.012432514	1.194505102	1.362621411	1.867265553	1.707102438	0.952064271	1.442161701	1.57432783	1.718448095	2.104139985	1.960017418	1.200829343	2.786062913	6.209036838	200908_piIOVo2_MacMicLP_4T1R_Bld_D14_C6_028.fcs	1.399548533	0.640069384	1.020990422	1.018743109	0.983536149	0.90376569	0.895295903	1.09948793	0.911798396	73.95072218	0.933883198	1.04230423	0.970102282	200908_piIOVo2_ProinflamLP_4T1R_Bld_D14_C6_028.fcs	1.064088398
200825_PIIOVo2_FC_4T1R_Bld_D7_C6eC100_026.fcs	200825	PIIOVo2	FC	4T1R	Bld	D7	C6	26	1	eC100	1	200825_PIIOVo2_FC_4T1R_Bld_D7_C6eC100_026.fcs	1	1.233433079	1.006113067	0.824110043	2.681774927	0.898588251	0.663659095	1.120189672	0.799798293	0.806457447	1.151278034	1.073669941	1.042570358	0.89251625	0.967544375	1.021204288	0.921514649	0.919861095	0.89710264	1.875944249	2.765707146	200908_piIOVo2_MacMicLP_4T1R_Bld_D14_C6C100_26.fcs	0.875846501	0.563498947	0.989199103	0.990077178	0.914817466	0.90376569	0.974203338	1.803950256	0.998854525	13.91673747	0.981774644	1.080108011	1.090479937	200908_piIOVo2_ProinflamLP_4T1R_Bld_D14_C6eC100_026.fcs	0.851933702
200825_PIIOVo2_FC_4T1R_Bld_D7_C6eC100_030.fcs	200825	PIIOVo2	FC	4T1R	Bld	D7	C6	30	1	eC100	1	200825_PIIOVo2_FC_4T1R_Bld_D7_C6eC100_030.fcs	1	1.756538709	1.237591979	1.277158454	3.480987372	1.14396382	1.330880345	0.555797433	1.166965078	1.015967512	1.708502289	1.460236839	1.192923816	1.439210987	2.051167079	2.416495215	2.122413709	2.034247438	1.369568461	2.253959984	3.557339163	200908_piIOVo2_MacMicLP_4T1R_Bld_D14_C6eC100_030.fcs	0.60496614	0.929252881	0.91094355	0.707828004	1.382963493	0.969037657	1.168437026	1.268471105	0.971363116	19.54120646	1.109485167	1.288028803	0.908733281	200908_piIOVo2_ProinflamLP_4T1R_Bld_D14_C6eC100_030.fcs	0.93480663
200825_PIIOVo2_FC_4T1R_Bld_D7_C6eC1000_027.fcs	200825	PIIOVo2	FC	4T1R	Bld	D7	C6	27	1	eC1000	1	200825_PIIOVo2_FC_4T1R_Bld_D7_C6eC1000_027.fcs	1	1.196344425	1.171190566	0.909677978	2.205469573	0.918082623	0.880656574	1.112733212	0.813315787	0.929388784	1.106390291	1.239765473	1.167726301	1.219041013	0.961103987	0.702281574	0.847574681	0.874577903	0.959679692	1.374838577	2.277094383	200908_piIOVo2_MacMicLP_4T1R_Bld_D14_C6eC1000_027.fcs	2.212189616	0.687647132	0.989199103	0.990077178	0.979241231	0.969037657	1.207890744	1.380395026	0.971363116	55.93882753	1.045629906	1.148964896	1.302911094	200908_piIOVo2_ProinflamLP_4T1R_Bld_D14_C6eC1000_027.fcs	0.808839779
200825_PIIOVo2_FC_4T1R_Bld_D7_C6Nil_029.fcs	200825	PIIOVo2	FC	NIL	Bld	D7	C6	29	0	NIL	1	200825_PIIOVo2_FC_4T1R_Bld_D7_C6Nil_029.fcs	1	1.234402835	0.773094834	1.277396544	1.125484888	1.254149614	1.322013822	0.562123115	1.062856505	0.951651338	1.52318443	1.635481487	0.795436373	1.007716874	1.103463814	1.18257968	1.278807348	1.266092162	1.108124714	1.408423267	1.07760707	200908_piIOVo2_MacMicLP_4T1R_Bld_D14_C6Nil_029.fcs	0.952595937	1.300954033	0.848583656	1.386990077	1.056549749	0.969037657	0.779969651	1.013899049	0.852233677	1.026338148	0.957828921	1.121962196	1.059795437	200908_piIOVo2_ProinflamLP_4T1R_Bld_D14_C6Nil_029.fcs	0.851933702
200901_PIIOVo2_FC_4T1R_Bld_D14_C1_003.fcs	200901	PIIOVo2	FC	4T1R	Bld	D14	C1	3	1	NIL	1	200901_PIIOVo2_FC_4T1R_Bld_D14_C1_003.fcs	1	3.520277275	1.764570783	1.064720691	10.62931264	1.026628158	0.807215457	8.010878298	0.879557748	0.954810413	1.616540468	1.230925585	1.579780646	4.495372307	2.671526932	3.10109217	2.006274209	1.4393875	1.955778592	3.970479809	11.75354747	200908_piIOVo2_MacMicLP_4T1R_Bld_D7_C1_003.fcs	0.436789773	0.599502488	0.926138401	0.857387336	0.621994482	0.58255814	0.366867765	0.874301676	0.86678508	1.506218333	0.703448276	0.563707452	0.893747865	200908_piIOVo2_ProinflamLP_4T1R_Bld_D7_C1_003.fcs	0.971535231
200901_PIIOVo2_FC_4T1R_Bld_D14_C1_005.fcs	200901	PIIOVo2	FC	4T1R	Bld	D14	C1	5	1	NIL	1	200901_PIIOVo2_FC_4T1R_Bld_D14_C1_005.fcs	1	3.724056449	1.526165199	1.323372146	10.74058128	1.336040384	0.817846389	1.995581572	0.931199297	1.082439467	1.847090738	1.273412454	1.370846549	1.493116702	4.341116167	5.681685344	2.329196894	1.826648448	2.345175601	3.881914704	11.8677874	200908_piIOVo2_MacMicLP_4T1R_Bld_D7_C1_005.fcs	0.479403409	0.634328358	0.926138401	0.549343982	0.81592432	0.673255814	0.425566607	0.944134078	0.912966252	4.062643943	0.672413793	0.486430543	0.92039631	200908_piIOVo2_ProinflamLP_4T1R_Bld_D7_C1_005.fcs	0.971535231
200901_PIIOVo2_FC_4T1R_Bld_D14_C1eC100_002.fcs	200901	PIIOVo2	FC	4T1R	Bld	D14	C1	2	1	eC100	1	200901_PIIOVo2_FC_4T1R_Bld_D14_C1eC100_002.fcs	1	7.557158055	3.043788939	1.088240627	26.38909049	0.994150214	0.68193681	5.947378159	0.709678467	0.848938229	2.172708994	1.606521892	2.966024768	19.28288094	7.282548531	10.19939383	3.928648189	1.814637103	5.676726042	7.852412366	29.0236748	200908_piIOVo2_MacMicLP_4T1R_Bld_D7_C1eC100_002.fcs	0.436789773	2.562189055	0.980996773	0.879634912	0.730784391	1.210465116	0.616337844	2.108938547	1.506216696	8.056195302	1.044827586	1.190202392	1.104885548	200908_piIOVo2_ProinflamLP_4T1R_Bld_D7_C1eC100_002.fcs	0.610359309
200901_PIIOVo2_FC_4T1R_Bld_D14_C1eC1000_004.fcs	200901	PIIOVo2	FC	4T1R	Bld	D14	C1	4	1	eC1000	1	200901_PIIOVo2_FC_4T1R_Bld_D14_C1eC1000_004.fcs	1	6.026348066	3.62443981	1.461878354	19.18861954	1.168037802	1.306230869	6.002024819	1.503331971	1.919094419	2.071797622	1.159178324	3.441686977	4.490782851	2.997267123	3.097926175	3.690023469	3.486272856	4.503632809	8.053047195	21.22846339	200908_piIOVo2_MacMicLP_4T1R_Bld_D7_C1eC1000_004.fcs	0.458096591	0.907960199	0.856220868	0.703365659	0.756799369	1.029069767	0.317952063	0.786312849	1.003552398	5.223399355	0.718965517	0.5775069	0.8691493	200908_piIOVo2_ProinflamLP_4T1R_Bld_D7_C1eC1000_004.fcs	0.898740084
200901_PIIOVo2_FC_4T1R_Bld_D14_C1Nil_001.fcs	200901	PIIOVo2	FC	NIL	Bld	D14	C1	1	0	NIL	1	200901_PIIOVo2_FC_4T1R_Bld_D14_C1Nil_001.fcs	1	0.79584985	0.694080244	0.748412953	0.935416391	0.818615549	0.567769772	0	0.885496207	0.727228118	0.351434495	0.070670949	0.659739076	0	1.029087908	0.6011329	1.001547397	0.693598753	0.829992086	1.15100468	0.890278389	200908_piIOVo2_MacMicLP_4T1R_Bld_D7_C1Nil_001.fcs	0.756392045	0.976368159	0.954105414	1.297204792	0.678754434	0.491860465	0.638839067	0.960893855	1.026642984	1.047443574	0.724137931	0.491950322	1.078237103	200908_piIOVo2_ProinflamLP_4T1R_Bld_D7_C1Nil_001.fcs	0.610359309
200901_PIIOVo2_FC_4T1R_Bld_D14_C2_009.fcs	200901	PIIOVo2	FC	4T1R	Bld	D14	C2	9	1	NIL	1	200901_PIIOVo2_FC_4T1R_Bld_D14_C2_009.fcs	1	5.357203406	2.881307905	0.960252185	18.06493625	0.777975061	0.746740679	6.017383122	0.924494744	1.208229394	1.669919772	1.028654921	2.662309899	1.500758036	4.610313826	5.410196097	3.129835617	2.951194696	4.614755997	7.550092069	19.79979138	200908_piIOVo2_MacMicLP_4T1R_Bld_D7_C2_009.fcs	0.519886364	0.733830846	0.912154894	0.879634912	0.782814348	0.760465116	0.390347301	1.139664804	1.026642984	6.67434362	0.806896552	0.797608096	0.8691493	200908_piIOVo2_ProinflamLP_4T1R_Bld_D7_C2_009.fcs	1.077928138
200901_PIIOVo2_FC_4T1R_Bld_D14_C2eC100_006.fcs	200901	PIIOVo2	FC	4T1R	Bld	D14	C2	6	1	eC100	1	200901_PIIOVo2_FC_4T1R_Bld_D14_C2eC100_006.fcs	1	2.887840816	1.77914323	0.932642974	8.53924737	0.851268891	0.745661542	1.986478564	0.608879944	0.691869597	1.608231861	1.220943421	1.711523827	1.486305728	2.894464912	3.472839923	1.928010467	1.65668795	1.611118545	4.580258177	9.228910886	200908_piIOVo2_MacMicLP_4T1R_Bld_D7_C2eC100_006.fcs	0.556107955	0.615671642	0.926138401	0.989161438	0.619629484	0.673255814	0.445132888	1.023743017	0.86678508	2.114233072	0.631034483	0.683072677	1.053638538	200908_piIOVo2_ProinflamLP_4T1R_Bld_D7_C2eC100_006.fcs	0.86234251
200901_PIIOVo2_FC_4T1R_Bld_D14_C2eC100_010.fcs	200901	PIIOVo2	FC	4T1R	Bld	D14	C2	10	1	eC100	1	200901_PIIOVo2_FC_4T1R_Bld_D14_C2eC100_010.fcs	1	3.520309078	2.45463072	0.892536527	11.07358643	0.835241848	0.594350829	3.991163144	0.634493639	0.683645979	1.241842989	0.820296366	2.276999353	8.95870021	3.931576906	4.585219751	2.528486467	2.530246369	2.972757804	5.076668004	12.07796427	200908_piIOVo2_MacMicLP_4T1R_Bld_D7_C2eC100_010.fcs	0.487926136	0.621890547	0.815346002	0.83513976	0.525029562	0.715116279	0.394260558	1.703910615	0.797513321	1.90695532	0.651724138	0.600965961	0.893747865	200908_piIOVo2_ProinflamLP_4T1R_Bld_D7_C2eC100_010.fcs	0.971535231
200901_PIIOVo2_FC_4T1R_Bld_D14_C2eC1000_008.fcs	200901	PIIOVo2	FC	4T1R	Bld	D14	C2	8	1	eC1000	1	200901_PIIOVo2_FC_4T1R_Bld_D14_C2eC1000_008.fcs	1	3.478118304	1.75828158	1.117360032	10.33817849	0.95105512	0.946786135	13.969071	0.903811083	1.014074869	2.102693372	1.499970498	1.638045453	1.493116702	3.317268014	4.286183681	2.989343607	2.665553661	3.071849731	4.816220053	11.22464616	200908_piIOVo2_MacMicLP_4T1R_Bld_D7_C2eC1000_008.fcs	1.044034091	1.672885572	1.161706705	1.560752995	1.624753646	1.747674419	0.824718735	1.87150838	1.552397869	30.59419622	1.463793103	2.131324747	1.289374786	200908_piIOVo2_ProinflamLP_4T1R_Bld_D7_C2eC1000_008.fcs	0.71955203
200901_PIIOVo2_FC_4T1R_Bld_D14_C2Nil_007.fcs	200901	PIIOVo2	FC	NIL	Bld	D14	C2	7	0	NIL	1	200901_PIIOVo2_FC_4T1R_Bld_D14_C2Nil_007.fcs	1	0.972688591	0.923603144	0.979555053	0.955449616	1.010134812	0.663794656	1.997615804	0.660271877	0.729965723	1.658283114	1.798671299	0.930334879	0	1.352857216	1.696265092	1.134614863	1.205462461	0.925800754	1.075960244	0.923917589	200908_piIOVo2_MacMicLP_4T1R_Bld_D7_C2Nil_007.fcs	0.788352273	0.752487562	0.829329509	0.857387336	0.638549468	0.58255814	0.429479863	0.895251397	0.912966252	0.887148779	1.184482759	0.530588776	0.893747865	200908_piIOVo2_ProinflamLP_4T1R_Bld_D7_C2Nil_007.fcs	1.077928138
200901_PIIOVo2_FC_4T1R_Bld_D14_C3_011.fcs	200901	PIIOVo2	FC	4T1R	Bld	D14	C3	11	1	NIL	1	200901_PIIOVo2_FC_4T1R_Bld_D14_C3_011.fcs	1	4.082589405	1.751133841	1.158296902	12.60186121	1.001257987	1.073546954	8.002699759	1.015950373	1.07377902	2.105642624	2.052058924	1.630579279	2.993855234	3.07938403	3.29779238	2.391335006	1.953398021	1.986896828	5.276134369	13.78907931	200908_piIOVo2_MacMicLP_4T1R_Bld_D7_C3_011.fcs	0.268465909	0.652985075	0.884187881	0.768397034	0.484824596	0.715116279	0.492091962	0.738826816	0.753108348	3.786273607	0.620689655	0.470561178	0.842500854	200908_piIOVo2_ProinflamLP_4T1R_Bld_D7_C3_011.fcs	1.005132991
200901_PIIOVo2_FC_4T1R_Bld_D14_C3_015.fcs	200901	PIIOVo2	FC	4T1R	Bld	D14	C3	15	1	NIL	1	200901_PIIOVo2_FC_4T1R_Bld_D14_C3_015.fcs	1	6.298953223	3.362928993	1.317643404	20.67757635	1.175933397	0.830468134	15.92411257	1.0540452	1.267216001	1.560989296	1.137706165	3.099748008	2.978650281	5.106241167	4.971278508	3.329623722	2.321375615	4.381919822	9.150260659	22.78940953	200908_piIOVo2_MacMicLP_4T1R_Bld_D7_C3_015.fcs	0.296164773	0.59141791	0.884187881	0.83513976	0.595979503	0.896511628	0.449046144	0.755586592	0.774422735	3.883003224	0.620689655	0.656853726	0.973693201	200908_piIOVo2_ProinflamLP_4T1R_Bld_D7_C3_015.fcs	0.935137657
200901_PIIOVo2_FC_4T1R_Bld_D14_C3eC100_014.fcs	200901	PIIOVo2	FC	4T1R	Bld	D14	C3	14	1	eC100	1	200901_PIIOVo2_FC_4T1R_Bld_D14_C3eC100_014.fcs	1	4.479928735	2.950883	1.091441521	14.2337627	1.03499789	0.758446857	7.990463215	0.715104143	0.809805724	1.708972991	1.25906991	2.802633823	4.483916211	3.607619244	3.492310483	3.241756752	2.627637275	2.579016387	5.673621131	15.60501015	200908_piIOVo2_MacMicLP_4T1R_Bld_D7_C3eC100_014.fcs	2.277698864	0.78358209	0.884187881	0.966913862	0.768624359	0.851162791	0.686776455	0.811452514	0.753108348	3.178258867	0.868965517	0.69825207	0.92039631	200908_piIOVo2_ProinflamLP_4T1R_Bld_D7_C3eC100_014.fcs	1.618292114
200901_PIIOVo2_FC_4T1R_Bld_D14_C3eC1000_012.fcs	200901	PIIOVo2	FC	4T1R	Bld	D14	C3	12	1	eC1000	1	200901_PIIOVo2_FC_4T1R_Bld_D14_C3eC1000_012.fcs	1	4.422480299	4.530883347	0.829641813	14.60547045	0.703104712	0.652731412	5.992847411	0.840761421	0.929565726	1.274488332	0.7038279	4.570270093	1.494638737	2.910692799	3.791651381	2.306634612	1.449263858	3.074981076	6.079175377	15.97950635	200908_piIOVo2_MacMicLP_4T1R_Bld_D7_C3eC1000_012.fcs	0.385653409	0.646766169	0.912154894	2.15630348	0.640914466	0.715116279	5.116582423	1.731843575	0.912966252	57.23629664	0.936206897	0.712051518	1.158182439	200908_piIOVo2_ProinflamLP_4T1R_Bld_D7_C3eC1000_012.fcs	1.293513766
200901_PIIOVo2_FC_4T1R_Bld_D14_C3Nil_013.fcs	200901	PIIOVo2	FC	NIL	Bld	D14	C3	13	0	NIL	1	200901_PIIOVo2_FC_4T1R_Bld_D14_C3Nil_013.fcs	1	1.311083489	1.231470858	1.284317703	1.391441546	1.351568473	1.051008205	1.997615804	0.936717888	1.00370287	1.479661643	1.587522929	1.232693715	1.494638737	1.229870197	1.197363594	1.458790538	1.855599519	1.587087007	1.44840802	1.390985882	200908_piIOVo2_MacMicLP_4T1R_Bld_D7_C3Nil_013.fcs	2.373579545	1.797263682	1.355324489	1.406731318	2.755222704	2.644186047	1.907712376	1.88547486	1.689165187	1.368033164	2.048275862	3.008969641	1.21147933	200908_piIOVo2_ProinflamLP_4T1R_Bld_D7_C3Nil_013.fcs	0.898740084
200901_PIIOVo2_FC_4T1R_Bld_D14_C4_017.fcs	200901	PIIOVo2	FC	4T1R	Bld	D14	C4	17	1	NIL	1	200901_PIIOVo2_FC_4T1R_Bld_D14_C4_017.fcs	1	5.941260154	2.849228566	1.114227975	19.88470416	1.019323225	0.801463043	2.00374346	1.10230096	1.018222414	0.590774743	0.11766448	2.787901142	4.497670555	2.343921329	1.901641107	2.582600821	2.105840796	1.790949794	6.151786191	22.48684294	200908_piIOVo2_MacMicLP_4T1R_Bld_D7_C4_017.fcs	0.3046875	0.575248756	0.884187881	0.879634912	0.65983445	0.715116279	0.622207729	0.783519553	0.843694494	8.23583602	0.739655172	0.630634775	0.973693201	200908_piIOVo2_ProinflamLP_4T1R_Bld_D7_C4_017.fcs	0.789547364
200901_PIIOVo2_FC_4T1R_Bld_D14_C4eC100_018.fcs	200901	PIIOVo2	FC	4T1R	Bld	D14	C4	18	1	eC100	1	200901_PIIOVo2_FC_4T1R_Bld_D14_C4eC100_018.fcs	1	3.501154979	1.400640662	1.022490678	10.72174197	1.036971945	0.696109936	3.997268952	1.053773546	1.032743529	0.751075749	0.125188767	1.233322319	1.495400919	2.378961566	2.296117183	1.64665424	1.937854345	1.885626895	4.571022504	11.88353742	200908_piIOVo2_MacMicLP_4T1R_Bld_D7_C4eC100_018.fcs	0.434659091	0.543532338	0.954105414	1.252709641	0.65983445	0.446511628	1.076145443	0.768156425	0.843694494	6.467065868	0.698275862	0.617525299	1.184830885	200908_piIOVo2_ProinflamLP_4T1R_Bld_D7_C4eC100_018.fcs	1.005132991
200901_PIIOVo2_FC_4T1R_Bld_D14_C4eC1000_016.fcs	200901	PIIOVo2	FC	4T1R	Bld	D14	C4	16	1	eC1000	1	200901_PIIOVo2_FC_4T1R_Bld_D14_C4eC1000_016.fcs	1	7.274117536	2.448010666	1.176738722	25.04503848	1.100879736	0.837973019	5.998962562	1.363057411	1.267326173	0.811865619	0.140909218	2.3282105	4.488491636	3.118850421	2.497052904	3.151457032	2.847252026	4.302746727	6.988450461	28.15859824	200908_piIOVo2_MacMicLP_4T1R_Bld_D7_C4eC1000_016.fcs	0.404829545	0.535447761	0.843313015	0.790644609	0.539219551	0.673255814	0.406000326	0.884078212	0.889875666	2.058959005	0.610344828	0.606485741	0.893747865	200908_piIOVo2_ProinflamLP_4T1R_Bld_D7_C4eC1000_016.fcs	0.898740084
200901_PIIOVo2_FC_4T1R_Bld_D14_C4eC1000_020.fcs	200901	PIIOVo2	FC	4T1R	Bld	D14	C4	20	1	eC1000	1	200901_PIIOVo2_FC_4T1R_Bld_D14_C4eC1000_020.fcs	1	6.097820299	2.575376332	1.266985036	20.11870915	1.230147687	0.839686665	6.011230379	1.25126055	1.435808011	0.922480235	0.196107467	2.338804096	4.497670555	2.796257024	2.001727481	2.74518586	2.228115423	2.454264532	7.575580161	22.37228027	200908_piIOVo2_MacMicLP_4T1R_Bld_D7_C4eC1000_020.fcs	0.413352273	0.72761194	0.843313015	0.879634912	0.532124557	0.851162791	0.526332953	0.769553073	0.797513321	4.021188392	0.651724138	0.667893284	0.815852409	200908_piIOVo2_ProinflamLP_4T1R_Bld_D7_C4eC1000_020.fcs	0.935137657
200901_PIIOVo2_FC_4T1R_Bld_D14_C4Nil_019.fcs	200901	PIIOVo2	FC	NIL	Bld	D14	C4	19	0	NIL	1	200901_PIIOVo2_FC_4T1R_Bld_D14_C4Nil_019.fcs	1	0.779014029	0.795677793	0.767842675	0.806194445	0.91751863	0.466757594	0	0.715641301	0.591615813	0.269857797	0.078765135	0.773042378	1.505380494	0.536773943	0.502487032	0.715800475	0.695735095	0.699340765	0.846114164	0.8058375	200908_piIOVo2_MacMicLP_4T1R_Bld_D7_C4Nil_019.fcs	0.641335227	0.527363184	0.856220868	0.725613234	0.562869531	0.537209302	0.565465514	0.653631285	0.68383659	0.851220636	0.620689655	0.532658694	0.842500854	200908_piIOVo2_ProinflamLP_4T1R_Bld_D7_C4Nil_019.fcs	1.041530565
200901_PIIOVo2_FC_4T1R_Bld_D14_C5_021.fcs	200901	PIIOVo2	FC	4T1R	Bld	D14	C5	21	1	NIL	1	200901_PIIOVo2_FC_4T1R_Bld_D14_C5_021.fcs	1	4.270062565	2.096051343	0.951864411	13.88200407	0.816257842	0.790749918	2.007849491	1.010408109	1.226663552	1.230067914	0.786037306	1.975400733	3.004591395	2.22510737	1.805246443	2.305919218	1.756194385	2.392826364	6.039607041	15.26624534	200908_piIOVo2_MacMicLP_4T1R_Bld_D7_C5_021.fcs	0.334517045	0.479477612	0.843313015	0.549343982	0.470634608	0.627906977	0.417740095	0.726256983	0.797513321	2.943344081	0.563793103	0.538868445	0.789203963	200908_piIOVo2_ProinflamLP_4T1R_Bld_D7_C5_021.fcs	0.971535231
200901_PIIOVo2_FC_4T1R_Bld_D14_C5eC100_022.fcs	200901	PIIOVo2	FC	4T1R	Bld	D14	C5	22	1	eC100	1	200901_PIIOVo2_FC_4T1R_Bld_D14_C5eC100_022.fcs	1	5.242662255	2.060032874	1.243195445	16.90765019	0.889827156	1.65534074	5.986744716	1.577104692	2.073726136	2.025530313	1.953086585	1.98075709	2.986233403	3.685853349	4.385862371	2.783826234	2.273162513	2.47729817	6.329298627	18.63908582	200908_piIOVo2_MacMicLP_4T1R_Bld_D7_C5eC100_022.fcs	0.600852273	2.207711443	0.870204374	0.768397034	1.052424123	0.673255814	0.718082504	0.801675978	0.889875666	8.19438047	0.915517241	0.772079117	1.000341647	200908_piIOVo2_ProinflamLP_4T1R_Bld_D7_C5eC100_022.fcs	1.293513766
200901_PIIOVo2_FC_4T1R_Bld_D14_C5eC1000_023.fcs	200901	PIIOVo2	FC	4T1R	Bld	D14	C5	23	1	eC1000	1	200901_PIIOVo2_FC_4T1R_Bld_D14_C5eC1000_023.fcs	1	4.284360933	2.745964029	1.359158695	12.71141552	1.11939369	1.509367621	6.002024819	1.590282678	1.639226483	1.564122592	0.924209744	2.655514825	4.490782851	2.709857946	2.598260663	2.622351704	1.939832757	2.616080823	5.562114944	14.04133325	200908_piIOVo2_MacMicLP_4T1R_Bld_D7_C5eC1000_023.fcs	0.952414773	2.269900498	1.226245966	1.451226469	2.130863224	1.834883721	1.496820479	2.150837989	1.936056838	31.79640719	1.970689655	3.230450782	1.447215579	200908_piIOVo2_ProinflamLP_4T1R_Bld_D7_C5eC1000_023.fcs	1.041530565
200901_PIIOVo2_FC_4T1R_Bld_D14_C5eC1000_024.fcs	200901	PIIOVo2	FC	4T1R	Bld	D14	C5	24	1	eC1000	1	200901_PIIOVo2_FC_4T1R_Bld_D14_C5eC1000_024.fcs	1	4.829652573	2.786560112	1.573853932	14.20408463	1.363081085	1.412530129	4.009536785	1.744865095	2.083272701	1.499494343	1.114460177	2.695960579	7.499951923	3.826248854	3.805227627	3.265877004	2.650638714	6.669723	5.789457787	15.85393122	200908_piIOVo2_MacMicLP_4T1R_Bld_D7_C5eC1000_024.fcs	0.615767045	0.621890547	0.898171388	0.790644609	0.761529365	0.896511628	2.729496168	0.590782123	0.797513321	3.150621833	0.698275862	0.733440662	0.789203963	200908_piIOVo2_ProinflamLP_4T1R_Bld_D7_C5eC1000_024.fcs	1.220718619
200901_PIIOVo2_FC_4T1R_Bld_D14_C5Nil_025.fcs	200901	PIIOVo2	FC	NIL	Bld	D14	C5	25	0	NIL	1	200901_PIIOVo2_FC_4T1R_Bld_D14_C5Nil_025.fcs	1	1.30827497	1.492383658	1.311850736	1.286124948	1.251086769	1.482848222	2.004768392	1.494943551	1.694089889	1.315388414	1.522572355	1.528878077	0	1.110846442	1.401925968	1.06985626	0.951511333	1.194577254	0.888768986	1.349514617	200908_piIOVo2_MacMicLP_4T1R_Bld_D7_C5Nil_025.fcs	0.718039773	0.914179104	1.050914306	0.790644609	0.695309421	0.760465116	0.560573944	0.835195531	0.843694494	0.887148779	0.703448276	0.699632015	0.92039631	200908_piIOVo2_ProinflamLP_4T1R_Bld_D7_C5Nil_025.fcs	1.041530565
200901_PIIOVo2_FC_4T1R_Bld_D14_C6_028.fcs	200901	PIIOVo2	FC	4T1R	Bld	D14	C6	28	1	NIL	1	200901_PIIOVo2_FC_4T1R_Bld_D14_C6_028.fcs	1	4.295032613	3.379013807	0.975218758	13.79177816	0.728174861	1.075045259	7.986392679	1.223963452	1.561786859	1.758766452	1.813387665	3.295194719	5.975509326	2.663361287	1.695400973	1.925370278	1.27253648	2.148085477	4.256150288	15.39759124	200908_piIOVo2_MacMicLP_4T1R_Bld_D7_C6_028.fcs	1.502130682	1.610696517	1.075654356	0.989161438	1.437918802	1.43372093	2.26968857	2.388268156	1.689165187	23.65730078	1.463793103	2.354875805	1.104885548	200908_piIOVo2_ProinflamLP_4T1R_Bld_D7_C6_028.fcs	1.041530565
200901_PIIOVo2_FC_4T1R_Bld_D14_C6eC100_026.fcs	200901	PIIOVo2	FC	4T1R	Bld	D14	C6	26	1	eC100	1	200901_PIIOVo2_FC_4T1R_Bld_D14_C6eC100_026.fcs	1	4.664912959	2.033714747	1.098879093	14.93031632	0.742842836	1.153783326	3.98507596	1.419736169	1.774768595	1.608322164	0.920450884	1.676145851	5.963357808	2.371704947	1.59242662	1.865490227	1.12133769	3.001204123	4.367201068	17.0954955	200908_piIOVo2_MacMicLP_4T1R_Bld_D7_C6eC100_026.fcs	0.973721591	2.064676617	0.843313015	1.033656589	0.889239259	0.851162791	0.372737649	1.148044693	1.003552398	2.418240442	1.210344828	0.85349586	1.000341647	200908_piIOVo2_ProinflamLP_4T1R_Bld_D7_C6eC100_026.fcs	1.257116192
200901_PIIOVo2_FC_4T1R_Bld_D14_C6eC100_030.fcs	200901	PIIOVo2	FC	4T1R	Bld	D14	C6	30	1	eC100	1	200901_PIIOVo2_FC_4T1R_Bld_D14_C6eC100_030.fcs	1	4.289875315	1.890785776	1.554526899	12.25073411	0.866569848	2.983742904	3.989132017	2.723740522	3.211500917	1.983527495	1.600715972	1.834606178	0	2.906248993	3.686234638	2.016780061	1.893338073	3.367410944	4.144386573	13.79199023	200908_piIOVo2_MacMicLP_4T1R_Bld_D7_C6eC100_030.fcs	0.436789773	0.864427861	0.980996773	0.922418711	0.79227434	1.074418605	1.115278004	1.188547486	0.797513321	3.344081069	0.656896552	0.712051518	0.973693201	200908_piIOVo2_ProinflamLP_4T1R_Bld_D7_C6eC100_030.fcs	0.971535231
200901_PIIOVo2_FC_4T1R_Bld_D14_C6eC1000_027.fcs	200901	PIIOVo2	FC	4T1R	Bld	D14	C6	27	1	eC1000	1	200901_PIIOVo2_FC_4T1R_Bld_D14_C6eC1000_027.fcs	1	4.541581526	1.409389398	1.198205092	14.2373956	0.793249148	1.334154067	3.989132017	1.76792203	2.12961231	1.525604987	0.913579359	1.195977445	2.984713692	4.461706201	6.27656168	2.159946547	1.568765832	4.126729098	4.838560994	16.17718407	200908_piIOVo2_MacMicLP_4T1R_Bld_D7_C6eC1000_027.fcs	1.001420455	0.733830846	0.856220868	0.83513976	0.619629484	0.896511628	0.476438937	0.826815642	0.820603908	1.658222018	0.755172414	0.605105796	0.8691493	200908_piIOVo2_ProinflamLP_4T1R_Bld_D7_C6eC1000_027.fcs	0.86234251
200901_PIIOVo2_FC_4T1R_Bld_D14_C6Nil_029.fcs	200901	PIIOVo2	FC	NIL	Bld	D14	C6	29	0	NIL	1	200901_PIIOVo2_FC_4T1R_Bld_D14_C6Nil_029.fcs	1	0.833089072	0.862784302	0.90802088	0.625373053	0.651075767	1.76782155	0	1.306929178	1.253397587	0.925374538	0.941797333	0.875311876	2.999980769	0.740564294	0.600825415	0.619390466	0.598092838	0.763202134	0.589743907	0.639466023	200908_piIOVo2_MacMicLP_4T1R_Bld_D7_C6Nil_029.fcs	0.722301136	1.032338308	0.954105414	0.922418711	0.669294442	0.98372093	1.897929235	0.769553073	0.843694494	0.959005067	0.718965517	0.736200552	1.053638538	200908_piIOVo2_ProinflamLP_4T1R_Bld_D7_C6Nil_029.fcs	1.329911339
200915_MPTLVo4_FC_4T1R_Bld_D7_C1_002.fcs	200915	MPTLVo4	FC	4T1R	Bld	D7	C1	2	1	NIL	1	200915_MPTLVo4_FC_4T1R_Bld_D7_C1_002.fcs	1	1.74518097	0.716255153	1.348427977	2.821760342	1.294164104	1.582992242	1.777049977	0.4502451	0.591441984	1.874103998	2.118467034	0.790762998	1.995495581	1.750012931	1.936260964	1.636835996	1.859601791	1.735390417	1.961649893	3.447299641	201008_MPTLVo4_MacMicLP_4T1R _Bld_D14_C1_002.fcs	0.627532777	1.260775862	1.011612903	1.085356304	1.516853933	0.991438356	0.884115884	1.554690265	1.253974409	154.5947505	1.360465116	1.371087389	0.952184666	201008_MPTLVo4_ProinflamLP_4T1R _Bld_D14_C1_002.fcs	1.111809045
200915_MPTLVo4_FC_4T1R_Bld_D7_C1_003.fcs	200915	MPTLVo4	FC	4T1R	Bld	D7	C1	3	1	NIL	1	200915_MPTLVo4_FC_4T1R_Bld_D7_C1_003.fcs	1	1.538389024	1.38061983	1.369414818	1.961261	1.357563987	1.423025967	1.592067879	0.502650238	0.526777115	1.705757965	1.67624782	1.435979764	1.738113978	1.742050284	1.376750627	1.608935736	1.862856588	1.825277	2.05549925	2.110843181	201008_MPTLVo4_MacMicLP_4T1R _Bld_D14_C1_003.fcs	0.727651967	0.941810345	0.927741935	0.965544244	1.971910112	0.991438356	1.231768232	2.075044248	1.493602171	29.80098067	1.770348837	1.392798987	0.984336356	201008_MPTLVo4_ProinflamLP_4T1R _Bld_D14_C1_003.fcs	1.06281407
200915_MPTLVo4_FC_4T1R_Bld_D7_C1_004.fcs	200915	MPTLVo4	FC	4T1R	Bld	D7	C1	4	1	NIL	1	200915_MPTLVo4_FC_4T1R_Bld_D7_C1_004.fcs	1	2.081637331	0.932552551	1.63761587	3.287213107	1.583027799	1.683973717	2.313690146	0.63214787	0.758616627	2.297502604	2.404592982	1.031960461	1.498905442	2.935744607	3.139682374	2.805386978	3.335888353	2.820213449	2.696413213	3.903521357	201008_MPTLVo4_MacMicLP_4T1R _Bld_D14_C1_004.fcs	0.176996424	1.648706897	1.077419355	0.904463587	0.81741573	0.79109589	1.03996004	2.047433628	1.405195812	244.897606	0.941860465	1.479645377	0.887881286	201008_MPTLVo4_ProinflamLP_4T1R _Bld_D14_C1_004.fcs	0.968592965
200915_MPTLVo4_FC_4T1R_Bld_D7_C1_005.fcs	200915	MPTLVo4	FC	4T1R	Bld	D7	C1	5	1	NIL	1	200915_MPTLVo4_FC_4T1R_Bld_D7_C1_005.fcs	1	2.289437736	0.674959364	1.619539872	4.08620564	1.603136832	1.341498904	1.720436262	0.63636219	0.779400644	2.254211842	2.731008319	0.681573886	1.498905442	3.549183779	4.524836362	2.40755704	2.805446742	2.426695293	2.596987947	5.083837504	201008_MPTLVo4_MacMicLP_4T1R _Bld_D14_C1_005.fcs	0.312872467	0.996767241	0.944516129	1.176977291	1.35252809	1.253424658	0.809190809	1.473982301	1.19581233	46.03403519	1.029069767	1.299439117	0.984336356	201008_MPTLVo4_ProinflamLP_4T1R _Bld_D14_C1_005.fcs	0.870603015
200915_MPTLVo4_FC_4T1R_Bld_D7_C1Nil_001.fcs	200915	MPTLVo4	FC	NIL	Bld	D7	C1	1	0	NIL	1	200915_MPTLVo4_FC_4T1R_Bld_D7_C1Nil_001.fcs	1	1.301917107	0.879357519	1.275167582	1.421992609	1.132337177	1.906000274	2.319589406	0.650659928	0.385484696	2.114255617	2.705246863	0.784364848	2.754999923	0.922504904	1.110948594	0.845824966	1.063588176	1.019180585	1.032672083	0.925923665	201008_MPTLVo4_MacMicLP_4T1R _Bld_D14_C1Nil_001.fcs	0.858164482	1.411637931	1.077419355	0.965544244	1.369382022	1.119863014	0.845154845	1.255221239	1.19581233	1.111047015	1.273255814	1.151800253	0.952184666	201008_MPTLVo4_ProinflamLP_4T1R _Bld_D14_C1Nil_001.fcs	1.111809045
200915_MPTLVo4_FC_4T1R_Bld_D7_C2_006.fcs	200915	MPTLVo4	FC	4T1R	Bld	D7	C2	6	1	NIL	1	200915_MPTLVo4_FC_4T1R_Bld_D7_C2_006.fcs	1	1.419170334	0.651471913	1.214896363	2.002841933	1.178977462	1.512033432	1.42236236	0.412583557	0.550216723	1.556883638	1.880415507	0.680881229	1.497382164	1.181858962	0.922497541	1.260798581	1.4601759	1.01555545	1.362728354	2.444729861	201008_MPTLVo4_MacMicLP_4T1R _Bld_D14_C2_006.fcs	0.954707986	1.099137931	1.110967742	1.176977291	1.217696629	1.320205479	1.000999001	3.100884956	1.405195812	409.2875685	1.020348837	1.563235028	0.952184666	201008_MPTLVo4_ProinflamLP_4T1R _Bld_D14_C2_006.fcs	0.870603015
200915_MPTLVo4_FC_4T1R_Bld_D7_C2_008.fcs	200915	MPTLVo4	FC	4T1R	Bld	D7	C2	8	1	NIL	1	200915_MPTLVo4_FC_4T1R_Bld_D7_C2_008.fcs	1	2.218563292	0.970093636	1.523001974	4.035628987	1.512968538	1.734561734	1.609974573	0.673502493	0.856501272	1.491842925	1.476378571	1.128899078	1.004379039	1.585479507	1.113788442	1.716656803	1.694243281	1.450276693	2.154567879	5.237951928	201008_MPTLVo4_MacMicLP_4T1R _Bld_D14_C2_008.fcs	0.933253874	0.96875	1.077419355	0.996084573	1.571629213	0.924657534	1.000999001	1.117168142	1.044590927	110.1182579	1.203488372	1.09209336	0.952184666	201008_MPTLVo4_ProinflamLP_4T1R _Bld_D14_C2_008.fcs	1.451005025
200915_MPTLVo4_FC_4T1R_Bld_D7_C2_009.fcs	200915	MPTLVo4	FC	4T1R	Bld	D7	C2	9	1	NIL	1	200915_MPTLVo4_FC_4T1R_Bld_D7_C2_009.fcs	1	1.638243844	0.427584849	0.550867047	4.375161338	0.497644754	0.733053562	1.376385536	0.255064692	0.230618346	0.50530534	0.219508313	0.295342609	0.503993176	0.707188396	0.93149059	2.006499894	1.105807916	2.811733324	1.135311044	5.759574881	201008_MPTLVo4_MacMicLP_4T1R _Bld_D14_C2_009.fcs	0.468414779	1.066810345	1.060645161	0.935003915	1.238764045	0.991438356	1.03996004	1.473982301	1.044590927	153.2275743	1.13372093	1.400398046	0.858202803	201008_MPTLVo4_ProinflamLP_4T1R _Bld_D14_C2_009.fcs	0.772613065
200915_MPTLVo4_FC_4T1R_Bld_D7_C2_010.fcs	200915	MPTLVo4	FC	4T1R	Bld	D7	C2	10	1	NIL	1	200915_MPTLVo4_FC_4T1R_Bld_D7_C2_010.fcs	1	2.206476	0.995518078	1.173874527	4.810768292	1.155433935	1.200718635	2.731746854	0.582168277	0.707376193	1.191708284	1.154508665	1.071448968	2.250647733	2.543978829	1.479002168	2.361945875	2.407117382	1.083276939	2.480200721	6.167006842	201008_MPTLVo4_MacMicLP_4T1R _Bld_D14_C2_010.fcs	0.520262217	0.982758621	0.99483871	1.085356304	1.415730337	0.657534247	0.884115884	1.255221239	1.19581233	140.4730314	1.125	1.262529401	0.952184666	201008_MPTLVo4_ProinflamLP_4T1R _Bld_D14_C2_010.fcs	0.870603015
200915_MPTLVo4_FC_4T1R_Bld_D7_C2Nil_007.fcs	200915	MPTLVo4	FC	NIL	Bld	D7	C2	7	0	NIL	1	200915_MPTLVo4_FC_4T1R_Bld_D7_C2Nil_007.fcs	1	0.850514252	0.908828058	0.901065429	0.725799207	0.9196882	0.696795301	0.649605493	0.35238963	0.434475409	1.295882747	1.732948665	0.907809268	0.994716658	0.915965629	0.827305137	0.757894684	0.668830918	1.044599756	0.962009675	0.790673676	201008_MPTLVo4_MacMicLP_4T1R _Bld_D14_C2Nil_007.fcs	0.893921335	0.636853448	1.011612903	1.054815975	1.074438202	1.053082192	0.77022977	1.008849558	0.835207445	0.977790597	0.976744186	1.216935046	0.952184666	201008_MPTLVo4_ProinflamLP_4T1R _Bld_D14_C2Nil_007.fcs	0.91959799
200915_MPTLVo4_FC_4T1R_Bld_D7_C3_011.fcs	200915	MPTLVo4	FC	4T1R	Bld	D7	C3	11	1	NIL	1	200915_MPTLVo4_FC_4T1R_Bld_D7_C3_011.fcs	1	1.826435367	0.775145213	1.244437026	3.345510725	1.364204352	1.06073263	1.011618944	0.486130313	0.354409909	0.490062789	0.09822437	0.861797185	0.751746964	1.010878005	0.74101027	1.176502952	1.028659796	1.052594142	1.420149917	4.461899847	201008_MPTLVo4_MacMicLP_4T1R _Bld_D14_C3_011.fcs	0.432657926	1.228448276	1.060645161	0.723570869	1.348314607	1.119863014	1.075924076	1.091681416	1.105079488	175.3619844	1.212209302	1.126831916	1.048639736	201008_MPTLVo4_ProinflamLP_4T1R _Bld_D14_C3_011.fcs	0.968592965
200915_MPTLVo4_FC_4T1R_Bld_D7_C3_012.fcs	200915	MPTLVo4	FC	4T1R	Bld	D7	C3	12	1	NIL	1	200915_MPTLVo4_FC_4T1R_Bld_D7_C3_012.fcs	1	2.253665202	0.672040522	0.872089052	5.735606624	0.900225426	0.778899907	0.415489056	0.695716532	0.717413503	0.581628939	0.206834919	0.643502673	0.499889415	1.709735916	1.108687121	2.003887236	2.111052633	0.75462697	1.945747901	7.791163367	201008_MPTLVo4_MacMicLP_4T1R _Bld_D14_C3_012.fcs	0.278903456	1.271551724	0.944516129	0.965544244	1.053370787	1.448630137	0.884115884	0.926017699	0.746801086	92.13729449	0.985465116	0.980278632	0.952184666	201008_MPTLVo4_ProinflamLP_4T1R _Bld_D14_C3_012.fcs	1.111809045
200915_MPTLVo4_FC_4T1R_Bld_D7_C3_014.fcs	200915	MPTLVo4	FC	4T1R	Bld	D7	C3	14	1	NIL	1	200915_MPTLVo4_FC_4T1R_Bld_D7_C3_014.fcs	1	1.460966684	0.822857614	0.983856351	2.676230372	0.9790543	0.99149067	1.301847639	0.689395045	0.87071429	0.792678741	0.933350237	0.904863961	1.245919203	1.13635416	1.013202779	1.737801127	1.987049405	0.71961979	1.289249593	3.49478092	201008_MPTLVo4_MacMicLP_4T1R _Bld_D14_C3_014.fcs	0.600715137	1.163793103	0.910967742	0.815191856	1.019662921	0.991438356	1.075924076	1.282831858	1.044590927	133.7929045	0.976744186	1.416681744	0.887881286	201008_MPTLVo4_ProinflamLP_4T1R _Bld_D14_C3_014.fcs	1.01758794
200915_MPTLVo4_FC_4T1R_Bld_D7_C3_015.fcs	200915	MPTLVo4	FC	4T1R	Bld	D7	C3	15	1	NIL	1	200915_MPTLVo4_FC_4T1R_Bld_D7_C3_015.fcs	1	2.33236519	0.945968932	1.331647914	4.883036857	1.318257499	1.172530204	1.064607932	1.075583146	1.377931857	1.442745255	1.572873903	1.110169229	1.992459837	2.533658428	3.222192222	2.721630378	3.290483412	1.275042726	1.478911505	6.562204641	201008_MPTLVo4_MacMicLP_4T1R _Bld_D14_C3_015.fcs	0.579261025	0.955818966	0.99483871	0.815191856	1.108146067	0.595890411	2.997002997	1.091681416	0.835207445	15.78309778	1.255813953	1.368916229	0.887881286	201008_MPTLVo4_ProinflamLP_4T1R _Bld_D14_C3_015.fcs	1.16080402
200915_MPTLVo4_FC_4T1R_Bld_D7_C3Nil_013.fcs	200915	MPTLVo4	FC	NIL	Bld	D7	C3	13	0	NIL	1	200915_MPTLVo4_FC_4T1R_Bld_D7_C3Nil_013.fcs	1	0.881537526	1.097260569	0.846518438	0.93399418	0.92710054	0.675957445	0.356496322	0.472725094	0.322644603	0.424278456	0.054485698	1.124873457	1.000797453	0.48272453	0.277454176	0.96861635	0.979865299	1.05098549	0.943991997	1.07011066	201008_MPTLVo4_MacMicLP_4T1R _Bld_D14_C3Nil_013.fcs	0.852800954	1.099137931	1.027096774	1.146436962	0.998595506	1.186643836	1.153846154	0.900530973	1.014346646	0.95529276	0.915697674	1.193052289	1.048639736	201008_MPTLVo4_ProinflamLP_4T1R _Bld_D14_C3Nil_013.fcs	0.968592965
200915_MPTLVo4_FC_4T1R_Bld_D7_C4_016.fcs	200915	MPTLVo4	FC	4T1R	Bld	D7	C4	16	1	NIL	1	200915_MPTLVo4_FC_4T1R_Bld_D7_C4_016.fcs	1	1.983554219	0.626759544	0.982014922	4.538747707	1.060569394	0.826927682	1.654378915	0.48687982	0.455395294	0.474268504	0.097527744	0.693152773	1.741635992	1.309185206	0.643785518	1.926437583	1.854891554	1.012468656	1.520982938	6.032764336	201008_MPTLVo4_MacMicLP_4T1R _Bld_D14_C4_016.fcs	0.459475566	0.760775862	0.961290323	0.904463587	0.969101124	1.119863014	1.270729271	1.091681416	1.044590927	103.2131526	0.933139535	0.918400579	0.952184666	201008_MPTLVo4_ProinflamLP_4T1R _Bld_D14_C4_016.fcs	1.40201005
200915_MPTLVo4_FC_4T1R_Bld_D7_C4_017.fcs	200915	MPTLVo4	FC	4T1R	Bld	D7	C4	17	1	NIL	1	200915_MPTLVo4_FC_4T1R_Bld_D7_C4_017.fcs	1	1.062703228	0.355775313	0.718904631	1.968658708	0.795786671	0.510054574	0.712629614	0.295302749	0.239259595	0.328106696	0.108915912	0.427618646	1.250359852	0.482478743	0	0.885729703	0.932168006	0.722184626	1.074886348	2.538187376	201008_MPTLVo4_MacMicLP_4T1R _Bld_D14_C4_017.fcs	0.845649583	1.077586207	1.043870968	1.024275646	1.20505618	1.320205479	1.732267732	1.363539823	1.19581233	76.75223536	1.238372093	0.835896508	0.793899423	201008_MPTLVo4_ProinflamLP_4T1R _Bld_D14_C4_017.fcs	0.91959799
200915_MPTLVo4_FC_4T1R_Bld_D7_C4_018.fcs	200915	MPTLVo4	FC	4T1R	Bld	D7	C4	18	1	NIL	1	200915_MPTLVo4_FC_4T1R_Bld_D7_C4_018.fcs	1	1.621277804	0.496379781	1.014499169	3.200031183	1.072106852	0.866697912	0.653576591	0.789282076	0.770183891	0.507895378	0.087177117	0.461486547	1.501196179	1.097101204	0.832362529	1.765492212	1.263199843	0.755395821	1.322385414	4.205167552	201008_MPTLVo4_MacMicLP_4T1R _Bld_D14_C4_018.fcs	0.505959476	0.760775862	0.978064516	0.996084573	0.859550562	0.529109589	0.884115884	0.981238938	1.135323769	88.31266224	0.829360465	0.665460467	0.887881286	201008_MPTLVo4_ProinflamLP_4T1R _Bld_D14_C4_018.fcs	1.01758794
200915_MPTLVo4_FC_4T1R_Bld_D7_C4_020.fcs	200915	MPTLVo4	FC	4T1R	Bld	D7	C4	20	1	NIL	1	200915_MPTLVo4_FC_4T1R_Bld_D7_C4_020.fcs	1	2.453996354	0.65453373	1.050013604	6.019422673	1.089724812	0.839219939	0.837799892	0.977747987	0.901508078	0.636310428	0.065852494	0.668152132	2.267969291	1.502775342	0.838341531	2.442394698	2.413752762	0.760821958	1.749101114	8.214793828	201008_MPTLVo4_MacMicLP_4T1R _Bld_D14_C4_020.fcs	0.343265793	0.982758621	1.011612903	0.784651527	0.943820225	0.924657534	1.153846154	1.308318584	0.956184568	49.01067205	0.976744186	0.963994934	0.952184666	201008_MPTLVo4_ProinflamLP_4T1R _Bld_D14_C4_020.fcs	0.727386935
200915_MPTLVo4_FC_4T1R_Bld_D7_C4Nil_019.fcs	200915	MPTLVo4	FC	NIL	Bld	D7	C4	19	0	NIL	1	200915_MPTLVo4_FC_4T1R_Bld_D7_C4Nil_019.fcs	1	0.724745478	0.8958448	0.718879965	0.714752657	0.794690674	0.502224775	0.590550448	0.595706279	0.51723263	0.326279267	0.075816504	0.984256365	0.248679164	0.785113396	0.551536758	0.867140765	0.680564793	0.587587363	0.609668683	0.798454719	201008_MPTLVo4_MacMicLP_4T1R _Bld_D14_C4Nil_019.fcs	1.744934446	0.96875	0.944516129	1.054815975	0.91011236	0.991438356	1.384615385	0.981238938	1.014346646	0.95529276	0.915697674	0.942283336	1.142621599	201008_MPTLVo4_ProinflamLP_4T1R _Bld_D14_C4Nil_019.fcs	1.209798995
200915_MPTLVo4_FC_4T1R_Bld_D7_C5_021.fcs	200915	MPTLVo4	FC	4T1R	Bld	D7	C5	21	1	NIL	1	200915_MPTLVo4_FC_4T1R_Bld_D7_C5_021.fcs	1	2.408141142	1.0782159	1.345575753	5.095725012	1.300348631	1.181854432	0.356678023	1.545585434	2.051399444	1.53995524	1.559085202	1.005206746	2.252941972	3.951577364	6.477230441	2.158159942	1.972541064	1.215821342	2.171889699	6.787851085	201008_MPTLVo4_MacMicLP_4T1R _Bld_D14_C5_021.fcs	0.572109654	1.077586207	1.043870968	0.634299139	1.19241573	1.053082192	1.000999001	1.363539823	1.374951532	145.5610037	1.238372093	1.392798987	0.952184666	201008_MPTLVo4_ProinflamLP_4T1R _Bld_D14_C5_021.fcs	1.16080402
200915_MPTLVo4_FC_4T1R_Bld_D7_C5_022.fcs	200915	MPTLVo4	FC	4T1R	Bld	D7	C5	22	1	NIL	1	200915_MPTLVo4_FC_4T1R_Bld_D7_C5_022.fcs	1	2.132276114	0.966503684	1.199124788	4.492672541	1.177470646	1.167231269	1.435491858	1.580590118	2.231659862	1.203381707	1.294434892	1.161407809	1.511204153	3.534128679	5.958482579	1.438406728	1.140893765	0.958805305	1.607866651	5.997894975	201008_MPTLVo4_MacMicLP_4T1R _Bld_D14_C5_022.fcs	0.42193087	1.293103448	0.978064516	0.843382929	1.150280899	1.253424658	1.03996004	1.117168142	1.135323769	90.02595904	0.994186047	1.476388638	0.887881286	201008_MPTLVo4_ProinflamLP_4T1R _Bld_D14_C5_022.fcs	1.111809045
200915_MPTLVo4_FC_4T1R_Bld_D7_C5_023.fcs	200915	MPTLVo4	FC	4T1R	Bld	D7	C5	23	1	NIL	1	200915_MPTLVo4_FC_4T1R_Bld_D7_C5_023.fcs	1	1.474738667	0.904506411	1.023890374	2.613985808	0.975005075	0.992571374	1.555914085	1.075522786	1.352262117	1.222714155	1.108516979	0.98286147	1.007986352	2.209963739	3.353366125	2.075689545	2.496985616	1.157772545	1.400083231	3.329223518	201008_MPTLVo4_MacMicLP_4T1R _Bld_D14_C5_023.fcs	0.280691299	0.96875	1.011612903	0.754111198	0.838483146	0.657534247	0.845154845	1.2	1.105079488	70.79896164	0.906976744	1.352632531	0.952184666	201008_MPTLVo4_ProinflamLP_4T1R _Bld_D14_C5_023.fcs	0.727386935
200915_MPTLVo4_FC_4T1R_Bld_D7_C5_024.fcs	200915	MPTLVo4	FC	4T1R	Bld	D7	C5	24	1	NIL	1	200915_MPTLVo4_FC_4T1R_Bld_D7_C5_024.fcs	1	1.678390671	0.600367709	0.916520223	3.622095866	0.838076271	1.079117558	0.775966364	1.216937491	1.52655096	1.362700023	1.13852244	0.565027276	0.502703531	1.631188486	1.858214085	1.932352949	1.850157174	1.517750253	1.960702881	4.696416324	201008_MPTLVo4_MacMicLP_4T1R _Bld_D14_C5_024.fcs	0.334326579	0.885775862	0.961290323	0.754111198	0.787921348	1.186643836	0.962037962	1.117168142	0.986428848	141.0960485	0.968023256	0.928170798	0.826051113	201008_MPTLVo4_ProinflamLP_4T1R _Bld_D14_C5_024.fcs	0.968592965
200915_MPTLVo4_FC_4T1R_Bld_D7_C5Nil_025.fcs	200915	MPTLVo4	FC	NIL	Bld	D7	C5	25	0	NIL	1	200915_MPTLVo4_FC_4T1R_Bld_D7_C5Nil_025.fcs	1	1.19696223	1.326645818	1.347442144	0.831156724	1.343849496	1.17648253	1.728348335	1.799322613	2.18191823	1.382355986	1.366318669	1.398348058	0.501932907	1.012427639	0.92768276	0.978476728	0.994711286	0.922431759	0.910928495	0.913923121	201008_MPTLVo4_MacMicLP_4T1R _Bld_D14_C5Nil_025.fcs	0.818831943	0.955818966	0.978064516	0.904463587	0.91011236	0.657534247	0.923076923	0.953628319	0.865451725	0.977790597	1.020348837	0.681744165	0.887881286	201008_MPTLVo4_ProinflamLP_4T1R _Bld_D14_C5Nil_025.fcs	0.629396985
200915_MPTLVo4_FC_4T1R_Bld_D7_C6_026.fcs	200915	MPTLVo4	FC	4T1R	Bld	D7	C6	26	1	NIL	1	200915_MPTLVo4_FC_4T1R_Bld_D7_C6_026.fcs	1	1.632371076	0.569966352	0.895035432	3.510016549	0.848014598	0.906277555	0.536383966	1.862828117	2.056640628	0.531197469	0.153027691	0.641311351	0.752899361	1.496632163	1.205987588	2.439301139	2.913083051	1.153039699	1.622091969	4.577468216	201008_MPTLVo4_MacMicLP_4T1R _Bld_D14_C6_026.fcs	1.083432658	0.955818966	0.978064516	1.085356304	1.537921348	1.320205479	0.923076923	1.391150442	1.19581233	154.2486299	1.351744186	1.4568482	0.761747733	201008_MPTLVo4_ProinflamLP_4T1R _Bld_D14_C6_026.fcs	1.111809045
200915_MPTLVo4_FC_4T1R_Bld_D7_C6_027.fcs	200915	MPTLVo4	FC	4T1R	Bld	D7	C6	27	1	NIL	1	200915_MPTLVo4_FC_4T1R_Bld_D7_C6_027.fcs	1	2.015679726	0.929340147	1.315018187	3.809600735	1.378354655	1.002593855	0.714448475	1.767879987	2.002395235	0.81925708	0.174710241	1.165706025	1.754971643	1.407156901	0.741388529	2.333556092	2.472409679	2.040442191	3.711835994	4.621672802	201008_MPTLVo4_MacMicLP_4T1R _Bld_D14_C6_027.fcs	1.031585221	1.30387931	0.99483871	0.754111198	1.495786517	0.991438356	1.231768232	1.637522124	1.463357891	172.2122873	1.273255814	1.299439117	1.078318219	201008_MPTLVo4_ProinflamLP_4T1R _Bld_D14_C6_027.fcs	1.01758794
200915_MPTLVo4_FC_4T1R_Bld_D7_C6_028.fcs	200915	MPTLVo4	FC	4T1R	Bld	D7	C6	28	1	NIL	1	200915_MPTLVo4_FC_4T1R_Bld_D7_C6_028.fcs	1	1.79831255	0.590782859	0.977793811	3.894529432	0.978965221	0.909736682	1.128330222	1.577760403	1.695622346	0.510732122	0.098024321	0.624611506	1.500431822	2.280808605	2.958004335	2.718984205	3.492680123	2.232207026	2.185602241	4.946967522	201008_MPTLVo4_MacMicLP_4T1R _Bld_D14_C6_028.fcs	0.552443385	0.747844828	0.927741935	1.024275646	1.622191011	1.053082192	0.962037962	0.953628319	1.044590927	43.68041534	1.273255814	1.09426452	0.952184666	201008_MPTLVo4_ProinflamLP_4T1R _Bld_D14_C6_028.fcs	0.968592965
200915_MPTLVo4_FC_4T1R_Bld_D7_C6_030.fcs	200915	MPTLVo4	FC	4T1R	Bld	D7	C6	30	1	NIL	1	200915_MPTLVo4_FC_4T1R_Bld_D7_C6_030.fcs	1	2.749317168	0.826211083	1.322782976	6.379069107	1.327210548	1.266583628	0.653576591	2.085055325	2.216880658	0.631772299	0.108971396	0.85086582	2.501993631	2.018666215	1.757209784	3.214981926	3.553487409	1.872067905	3.325878978	8.324822602	201008_MPTLVo4_MacMicLP_4T1R _Bld_D14_C6_030.fcs	0.598927294	1.346982759	0.910967742	0.754111198	1.323033708	0.991438356	0.962037962	1.363539823	1.044590927	88.50302855	1.072674419	1.102949159	0.887881286	201008_MPTLVo4_ProinflamLP_4T1R _Bld_D14_C6_030.fcs	0.91959799
200915_MPTLVo4_FC_4T1R_Bld_D7_C6Nil_029.fcs	200915	MPTLVo4	FC	NIL	Bld	D7	C6	29	0	NIL	1	200915_MPTLVo4_FC_4T1R_Bld_D7_C6Nil_029.fcs	1	1.044323407	0.892063236	0.910926442	1.372304623	0.882333913	1.042539675	0.355409995	2.129196455	2.158244432	0.456947927	0.065183601	0.800348004	0.498873895	1.881263901	2.305072576	1.582046506	1.612439528	1.375215048	1.540729066	1.500914159	201008_MPTLVo4_MacMicLP_4T1R _Bld_D14_C6Nil_029.fcs	0.831346841	0.927801724	0.961290323	0.873923258	0.737359551	0.991438356	0.923076923	0.900530973	1.074835207	1.022786271	0.898255814	0.81418491	1.016488046	201008_MPTLVo4_ProinflamLP_4T1R _Bld_D14_C6Nil_029.fcs	1.16080402
201013_MPTLVo6_FC_CT26R_Bld_D7_C1_002.fcs	201013	MPTLVo6	FC	CT26R	Bld	D7	C1	2	1	NIL	1	201013_MPTLVo6_FC_CT26R_Bld_D7_C1_002.fcs	1	1.662368039	1.872725957	1.631781421	1.746291563	1.525899032	1.747141465	1.499213499	1.688353383	1.706850407	2.141165452	2.328251445	1.890406491	2.077539805	1.573570717	1.954283452	1.693742596	1.649536144	1.988306188	1.877354442	1.676609195	201104_MPTLVo6_MacMicLP_CT26R _Bld_D7_C1_002.fcs	1.204346514	0.916184971	1.005204318	0.974166667	1.465277778	1.074101796	1.046553268	1.169831796	1.204488778	1.10507057	1.401565996	1.603539823	1.245844875	201104_MPTLVo6_ProinflamLP_CT26R _Bld_D7_C1_002.fcs	0.932929468
201013_MPTLVo6_FC_CT26R_Bld_D7_C1_003.fcs	201013	MPTLVo6	FC	CT26R	Bld	D7	C1	3	1	NIL	1	201013_MPTLVo6_FC_CT26R_Bld_D7_C1_003.fcs	1	1.193958559	0.872621341	1.166338183	1.33743753	1.110726627	1.216302456	1.999970166	1.235793334	1.356525122	1.407692416	1.320678591	0.874997435	1.322744624	0.686999014	0.698314114	1.188524478	1.119091176	1.559807411	1.460147105	1.298977942	201104_MPTLVo6_MacMicLP_CT26R _Bld_D7_C1_003.fcs	0.937066103	0.854527938	0.918851195	0.974166667	1.305555556	1.346556886	1.124888093	1.072978839	1.289588529	1.033716675	1.785234899	0.861946903	1.027700831	201104_MPTLVo6_ProinflamLP_CT26R _Bld_D7_C1_003.fcs	1.126784942
201013_MPTLVo6_FC_CT26R_Bld_D7_C1_004.fcs	201013	MPTLVo6	FC	CT26R	Bld	D7	C1	4	1	NIL	1	201013_MPTLVo6_FC_CT26R_Bld_D7_C1_004.fcs	1	1.103439201	0.925030213	1.101537593	1.131731462	0.99716276	1.143038101	0.501782796	1.348774436	1.353310809	1.404690625	1.751669028	0.931815247	1.517120907	0.948005929	1.121303154	1.515984985	1.66763059	1.724200323	1.310582093	1.092811121	201104_MPTLVo6_MacMicLP_CT26R _Bld_D7_C1_004.fcs	1.172653184	1.156069364	1.022744796	1.047083333	1.333333333	1.074101796	0.965085049	1.414812805	1.400872818	1.150810246	1.38590604	1.791150442	1.027700831	201104_MPTLVo6_ProinflamLP_CT26R _Bld_D7_C1_004.fcs	1.205538728
201013_MPTLVo6_FC_CT26R_Bld_D7_C1_005.fcs	201013	MPTLVo6	FC	CT26R	Bld	D7	C1	5	1	NIL	1	201013_MPTLVo6_FC_CT26R_Bld_D7_C1_005.fcs	1	1.346545867	1.2245277	1.335640459	1.394721356	1.249658012	1.414243989	2.007131184	1.420153899	1.366763203	1.525322454	1.685065643	1.215577915	1.13784068	1.465100072	1.541791837	1.562157117	1.656286164	2.132563558	1.382818901	1.384145469	201104_MPTLVo6_MacMicLP_CT26R _Bld_D7_C1_005.fcs	0.868397223	0.717726397	0.952582884	0.749583333	0.965277778	1.545658683	1.005819158	1.414812805	1.008104738	0.962362781	0.814317673	1.17699115	0.933171745	201104_MPTLVo6_ProinflamLP_CT26R _Bld_D7_C1_005.fcs	0.893552575
201013_MPTLVo6_FC_CT26R_Bld_D7_C1Nil_001.fcs	201013	MPTLVo6	FC	NIL	Bld	D7	C1	1	0	NIL	1	201013_MPTLVo6_FC_CT26R_Bld_D7_C1Nil_001.fcs	1	1.320545695	1.057718973	1.317351173	1.360239315	1.437578328	1.076507185	0.501782796	1.350261508	1.234929744	1.595020843	1.625122596	1.054523428	1.13784068	1.034188286	0.350407236	0.654105197	0.578565715	1.043594933	1.104191212	1.40504287	201104_MPTLVo6_MacMicLP_CT26R _Bld_D7_C1Nil_001.fcs	0.787051011	0.953757225	0.98766384	1.047083333	1.013888889	0.943113772	0.764547896	1.169831796	0.951371571	0.962362781	0.89261745	0.704424779	0.841066482	201104_MPTLVo6_ProinflamLP_CT26R _Bld_D7_C1Nil_001.fcs	0.778450887
201013_MPTLVo6_FC_CT26R_Bld_D7_C2_006.fcs	201013	MPTLVo6	FC	CT26R	Bld	D7	C2	6	1	NIL	1	201013_MPTLVo6_FC_CT26R_Bld_D7_C2_006.fcs	1	0.838791074	0.940138635	0.796114696	0.985140119	0.649380235	0.877942037	0.999475666	1.057442382	1.098600733	1.230769668	1.333272195	0.943293744	1.88867255	1.287466951	1.465712589	1.425502818	1.299292168	1.581607195	1.240150197	0.90165949	201104_MPTLVo6_MacMicLP_CT26R _Bld_D7_C2_006.fcs	1.373377603	1.213872832	0.970123362	1.085	1.618055556	1.210329341	0.965085049	1.122354856	1.093204489	1.127025614	1.197986577	1.352212389	0.933171745	201104_MPTLVo6_ProinflamLP_CT26R _Bld_D7_C2_006.fcs	1.126784942
201013_MPTLVo6_FC_CT26R_Bld_D7_C2_008.fcs	201013	MPTLVo6	FC	CT26R	Bld	D7	C2	8	1	NIL	1	201013_MPTLVo6_FC_CT26R_Bld_D7_C2_008.fcs	1	1.068900007	1.04202154	1.110244974	0.903790627	0.938154293	1.255129033	2.006105044	1.276741908	1.355308036	1.661188813	1.531094688	1.042486295	2.084974764	1.263361684	2.031322927	1.761335415	1.950243667	1.496566353	1.120817144	0.820110791	201104_MPTLVo6_MacMicLP_CT26R _Bld_D7_C2_008.fcs	1.204346514	0.544315992	0.970123362	1.122916667	0.875	1.142215569	0.92435094	0.998914813	1.176122195	1.10507057	0.853467562	1.136283186	0.90166205	201104_MPTLVo6_ProinflamLP_CT26R _Bld_D7_C2_008.fcs	0.739073994
201013_MPTLVo6_FC_CT26R_Bld_D7_C2_009.fcs	201013	MPTLVo6	FC	CT26R	Bld	D7	C2	9	1	NIL	1	201013_MPTLVo6_FC_CT26R_Bld_D7_C2_009.fcs	1	1.019391834	0.756287248	1.170134414	0.457903228	0.936239692	1.424461472	3.003016428	1.492178266	1.526977094	1.5749087	1.57447344	0.75349514	0.378312675	0.916933378	1.328150691	1.565847747	1.776531289	1.335109333	0.953838263	0.334731576	201104_MPTLVo6_MacMicLP_CT26R _Bld_D7_C2_009.fcs	1.077573196	0.668593449	1.074016962	1.19875	1.090277778	1.142215569	1.206356312	1.439500814	1.261221945	1.150810246	0.963087248	1.084955752	1.088296399	201104_MPTLVo6_ProinflamLP_CT26R _Bld_D7_C2_009.fcs	0.584595413
201013_MPTLVo6_FC_CT26R_Bld_D7_C2_010.fcs	201013	MPTLVo6	FC	CT26R	Bld	D7	C2	10	1	NIL	1	201013_MPTLVo6_FC_CT26R_Bld_D7_C2_010.fcs	1	0.9429796	0.71883964	0.98769082	0.798658061	0.956509118	1.024051731	1.50227468	0.994303956	1.004184454	1.096845807	1.296114113	0.707958162	0.946264476	0.716719875	0.489568455	1.006033159	0.973628538	0.905620922	0.707161812	0.796773398	201104_MPTLVo6_MacMicLP_CT26R _Bld_D7_C2_010.fcs	1.795955327	0.730250482	1.022744796	0.898333333	0.895833333	1.074101796	0.846016115	1.04829083	1.064837905	0.940407737	0.92393736	0.801769912	0.933171745	201104_MPTLVo6_ProinflamLP_CT26R _Bld_D7_C2_010.fcs	0.81782778
201013_MPTLVo6_FC_CT26R_Bld_D7_C2Nil_007.fcs	201013	MPTLVo6	FC	NIL	Bld	D7	C2	7	0	NIL	1	201013_MPTLVo6_FC_CT26R_Bld_D7_C2Nil_007.fcs	1	0.864975457	1.293074239	0.782169003	1.133075959	0.730640487	0.825145608	0.997950525	0.786695959	0.818680112	0.999640661	1.01333019	1.288853299	1.697211493	1.228368914	1.463475998	1.186106321	1.364995239	1.173115362	0.84488861	1.155150051	201104_MPTLVo6_MacMicLP_CT26R _Bld_D7_C2Nil_007.fcs	1.595230909	0.928709056	1.005204318	0.974166667	0.958333333	1.011227545	1.124888093	1.439500814	1.372506234	1.033716675	0.986577181	1.30619469	1.151315789	201104_MPTLVo6_ProinflamLP_CT26R _Bld_D7_C2Nil_007.fcs	0.893552575
201013_MPTLVo6_FC_CT26R_Bld_D7_C3_011.fcs	201013	MPTLVo6	FC	CT26R	Bld	D7	C3	11	1	NIL	1	201013_MPTLVo6_FC_CT26R_Bld_D7_C3_011.fcs	1	1.413400742	1.438525382	1.362723537	1.610463191	1.255163356	1.438389313	0.499737833	1.531366138	1.516604914	1.628567239	1.916993355	1.435945133	2.077539805	1.487739587	1.535508427	1.402510837	1.06203012	2.169061297	2.589926931	1.418904751	201104_MPTLVo6_MacMicLP_CT26R _Bld_D7_C3_011.fcs	1.05644431	0.59344894	0.98766384	1.085	0.923611111	0.806886228	1.005819158	1.194519805	1.036471322	1.150810246	1.252796421	1.145132743	0.96468144	201104_MPTLVo6_ProinflamLP_CT26R _Bld_D7_C3_011.fcs	0.620943315
201013_MPTLVo6_FC_CT26R_Bld_D7_C3_012.fcs	201013	MPTLVo6	FC	CT26R	Bld	D7	C3	12	1	NIL	1	201013_MPTLVo6_FC_CT26R_Bld_D7_C3_012.fcs	1	1.108816308	0.864625492	1.099390289	1.185551038	0.993821532	1.25571479	0.999475666	1.315138425	1.387988243	1.150676197	1.200608295	0.870732687	0.566601765	0.68664904	0.767754213	0.996319174	0.790873494	0.632642878	0.955806367	1.217515768	201104_MPTLVo6_MacMicLP_CT26R _Bld_D7_C3_012.fcs	0.828252339	0.755298651	1.022744796	1.122916667	1	0.875	1.165622202	0.902061856	0.896820449	1.150810246	1.229306488	1.061946903	1.027700831	201104_MPTLVo6_ProinflamLP_CT26R _Bld_D7_C3_012.fcs	0.778450887
201013_MPTLVo6_FC_CT26R_Bld_D7_C3_014.fcs	201013	MPTLVo6	FC	CT26R	Bld	D7	C3	14	1	NIL	1	201013_MPTLVo6_FC_CT26R_Bld_D7_C3_014.fcs	1	1.24842582	0.850389281	1.273728154	1.205231142	1.212801902	1.3836623	1.000495019	1.309067107	1.244562509	1.322890093	1.241672541	0.848683349	0.756239514	1.174221798	2.026143623	0.935960827	1.04049384	0.972549587	0.94306389	1.250620439	201104_MPTLVo6_MacMicLP_CT26R _Bld_D7_C3_014.fcs	0.868397223	0.556840077	1.074016962	0.860416667	0.972222222	1.346556886	1.124888093	0.852685838	1.036471322	0.869053842	0.744630872	0.907964602	0.90166205	201104_MPTLVo6_ProinflamLP_CT26R _Bld_D7_C3_014.fcs	0.81782778
201013_MPTLVo6_FC_CT26R_Bld_D7_C3_015.fcs	201013	MPTLVo6	FC	CT26R	Bld	D7	C3	15	1	NIL	1	201013_MPTLVo6_FC_CT26R_Bld_D7_C3_015.fcs	1	0.938113065	0.667271546	0.925845953	1.024579074	0.886244304	0.974002611	0	0.878378571	0.952451372	1.10360329	1.178907018	0.671118877	0.754316219	0.885568287	1.115029332	1.170801723	1.342433334	0.8347167	0.981712677	1.02068814	201104_MPTLVo6_MacMicLP_CT26R _Bld_D7_C3_015.fcs	0.840929671	0.791907514	1.005204318	1.19875	0.972222222	1.545658683	0.846016115	0.681768855	0.840087282	1.127025614	3.092841163	0.743362832	0.933171745	201104_MPTLVo6_ProinflamLP_CT26R _Bld_D7_C3_015.fcs	0.81782778
201013_MPTLVo6_FC_CT26R_Bld_D7_C3Nil_013.fcs	201013	MPTLVo6	FC	NIL	Bld	D7	C3	13	0	NIL	1	201013_MPTLVo6_FC_CT26R_Bld_D7_C3Nil_013.fcs	1	1.517901093	0.946488428	1.568678311	1.397322469	1.668761811	1.496268761	0.505141795	1.28145494	1.430082276	1.459970896	1.568952141	0.94577354	1.145457533	1.474907642	1.97541628	1.3479552	1.347603287	1.164774468	1.402464295	1.41630464	201104_MPTLVo6_MacMicLP_CT26R _Bld_D7_C3Nil_013.fcs	0.719438575	0.668593449	0.970123362	0.898333333	0.944444444	1.142215569	1.206356312	0.78052089	0.868453865	0.986147412	0.947427293	1.261946903	0.96468144	201104_MPTLVo6_ProinflamLP_CT26R _Bld_D7_C3Nil_013.fcs	0.739073994
201013_MPTLVo6_FC_CT26R_Bld_D7_C4_016.fcs	201013	MPTLVo6	FC	CT26R	Bld	D7	C4	16	1	NIL	1	201013_MPTLVo6_FC_CT26R_Bld_D7_C4_016.fcs	1	0.445517219	0.986954858	0.455935447	0.331620499	0.451836368	0.426739348	0	0.532497015	0.5796609	0.403754183	0.352097436	1.005935136	0.567469013	0.458466689	0.629124011	0.790599598	0.746822071	0.701498124	0.706801015	0.266068689	201104_MPTLVo6_MacMicLP_CT26R _Bld_D7_C4_016.fcs	1.05644431	0.668593449	1.022744796	0.974166667	1.090277778	0.875	0.965085049	0.634291915	0.783354115	1.009932044	0.947427293	1.12920354	1.027700831	201104_MPTLVo6_ProinflamLP_CT26R _Bld_D7_C4_016.fcs	0.584595413
201013_MPTLVo6_FC_CT26R_Bld_D7_C4_017.fcs	201013	MPTLVo6	FC	CT26R	Bld	D7	C4	17	1	NIL	1	201013_MPTLVo6_FC_CT26R_Bld_D7_C4_017.fcs	1	0.94368633	1.460379479	0.988864159	0.689773489	0.838001428	1.217704017	1.50227468	1.068505744	1.076679053	1.110221976	1.229646723	1.469491536	0.946264476	0.888732645	1.608582068	1.098188868	1.245338828	1.516915044	1.040145772	0.623801806	201104_MPTLVo6_MacMicLP_CT26R _Bld_D7_C4_017.fcs	4.014488379	1.040462428	1.022744796	0.8225	1.083333333	1.278443114	1.165622202	0.755832881	0.979738155	1.057501307	0.978747204	1.557522124	0.996191136	201104_MPTLVo6_ProinflamLP_CT26R _Bld_D7_C4_017.fcs	0.893552575
201013_MPTLVo6_FC_CT26R_Bld_D7_C4_018.fcs	201013	MPTLVo6	FC	CT26R	Bld	D7	C4	18	1	NIL	1	201013_MPTLVo6_FC_CT26R_Bld_D7_C4_018.fcs	1	1.024499809	1.173853943	0.996191598	1.112391848	0.924078815	1.143066755	2.514057833	1.053515537	0.868110341	0.967033213	0.961055098	1.148905265	1.140173516	1.381744814	1.825853387	0.786535516	0.659325699	1.20486806	1.068539153	1.118455439	201104_MPTLVo6_MacMicLP_CT26R _Bld_D7_C4_018.fcs	1.05644431	0.98265896	0.970123362	0.93625	1	1.142215569	0.846016115	0.902061856	0.840087282	0.940407737	0.884787472	0.761061947	1.056786704	201104_MPTLVo6_ProinflamLP_CT26R _Bld_D7_C4_018.fcs	0.739073994
201013_MPTLVo6_FC_CT26R_Bld_D7_C4_020.fcs	201013	MPTLVo6	FC	CT26R	Bld	D7	C4	20	1	NIL	1	201013_MPTLVo6_FC_CT26R_Bld_D7_C4_020.fcs	1	0.905057683	1.235897167	0.884215735	0.942726895	0.766085393	1.06718457	2.493607947	1.061204016	0.949293092	0.724704074	0.615632662	1.246274455	1.319382283	1.484714189	2.159271024	1.001941514	0.924567817	0.969582989	1.015402212	0.91998495	201104_MPTLVo6_MacMicLP_CT26R _Bld_D7_C4_020.fcs	1.912164202	2.861271676	1.230531997	0.974166667	1.75	1.75	1.206356312	1.268583831	1.261221945	1.33925771	1.331096197	1.417699115	1.088296399	201104_MPTLVo6_ProinflamLP_CT26R _Bld_D7_C4_020.fcs	0.81782778
201013_MPTLVo6_FC_CT26R_Bld_D7_C4Nil_019.fcs	201013	MPTLVo6	FC	NIL	Bld	D7	C4	19	0	NIL	1	201013_MPTLVo6_FC_CT26R_Bld_D7_C4Nil_019.fcs	1	0.949521161	1.148649686	0.934508388	0.980592191	0.806779911	1.099688018	2.990809044	0.991234083	0.927429077	1.094492743	1.098312834	1.146599379	1.883874094	1.227120572	1.461988726	1.177256406	1.070601361	1.171923171	1.209662406	0.944550823	201104_MPTLVo6_MacMicLP_CT26R _Bld_D7_C4Nil_019.fcs	0.937066103	0.631021195	1.09155744	1.085	0.930555556	1.210329341	1.005819158	0.609603907	0.783354115	1.174594877	0.939597315	0.872566372	1.088296399	201104_MPTLVo6_ProinflamLP_CT26R _Bld_D7_C4Nil_019.fcs	0.660320208
201013_MPTLVo6_FC_CT26R_Bld_D7_C5_021.fcs	201013	MPTLVo6	FC	CT26R	Bld	D7	C5	21	1	NIL	1	201013_MPTLVo6_FC_CT26R_Bld_D7_C5_021.fcs	1	0.770892054	0.29435131	0.799870594	0.726952164	0.776163164	0.884853469	0.998966768	0.760852437	0.846295295	0.757832132	0.636462491	0.293913505	0.943855452	0.657703613	0.8371236	0.689408227	0.666253967	0.519406337	0.677968822	0.734787289	201104_MPTLVo6_MacMicLP_CT26R _Bld_D7_C5_021.fcs	0.895864775	0.878612717	0.918851195	0.749583333	1.236111111	0.539670659	1.124888093	0.951437873	0.979738155	1.174594877	0.744630872	0.890265487	0.870152355	201104_MPTLVo6_ProinflamLP_CT26R _Bld_D7_C5_021.fcs	0.620943315
201013_MPTLVo6_FC_CT26R_Bld_D7_C5_022.fcs	201013	MPTLVo6	FC	CT26R	Bld	D7	C5	22	1	NIL	1	201013_MPTLVo6_FC_CT26R_Bld_D7_C5_022.fcs	1	0.638374091	0.775809296	0.637194304	0.625779376	0.552348724	0.77473847	0.498468174	0.740101752	0.804484589	0.703031835	0.747646688	0.780906554	0.188387409	0.485140691	0.765803618	0.412804194	0.383162592	0.450739681	0.478397562	0.649645815	201104_MPTLVo6_MacMicLP_CT26R _Bld_D7_C5_022.fcs	1.004678539	1.098265896	0.952582884	0.860416667	1.381944444	1.142215569	0.965085049	0.658979924	1.036471322	1.033716675	0.947427293	1.332743363	1.027700831	201104_MPTLVo6_ProinflamLP_CT26R _Bld_D7_C5_022.fcs	0.620943315
201013_MPTLVo6_FC_CT26R_Bld_D7_C5_023.fcs	201013	MPTLVo6	FC	CT26R	Bld	D7	C5	23	1	NIL	1	201013_MPTLVo6_FC_CT26R_Bld_D7_C5_023.fcs	1	1.064516489	0.624532028	1.088223815	1.034756437	0.829482037	1.552030388	0	1.407864795	1.310966498	0.75818431	0.892299412	0.620285571	0.564588459	1.282892195	1.877791465	1.000415715	1.137062737	0.968106467	0.713454162	1.097909113	201104_MPTLVo6_MacMicLP_CT26R _Bld_D7_C5_023.fcs	0.868397223	0.730250482	0.936391673	1.085	0.944444444	0.943113772	0.92435094	0.681768855	0.896820449	1.009932044	0.822147651	1.10619469	0.933171745	201104_MPTLVo6_ProinflamLP_CT26R _Bld_D7_C5_023.fcs	0.739073994
201013_MPTLVo6_FC_CT26R_Bld_D7_C5_024.fcs	201013	MPTLVo6	FC	CT26R	Bld	D7	C5	24	1	NIL	1	201013_MPTLVo6_FC_CT26R_Bld_D7_C5_024.fcs	1	0.770830026	0.976607087	0.798799863	0.628975389	0.633893208	1.077625661	1.002027953	0.893845801	0.91067484	0.744094796	0.798016044	0.983990117	0.189349551	0.946553417	1.749351751	1.068015482	0.940144663	0.724866756	0.587312763	0.622279334	201104_MPTLVo6_MacMicLP_CT26R _Bld_D7_C5_024.fcs	0.895864775	0.829479769	1.109097918	1.085	0.75	0.943113772	0.846016115	0.731144872	0.840087282	1.150810246	0.754809843	0.805309735	0.933171745	201104_MPTLVo6_ProinflamLP_CT26R _Bld_D7_C5_024.fcs	0.778450887
201013_MPTLVo6_FC_CT26R_Bld_D7_C5Nil_025.fcs	201013	MPTLVo6	FC	NIL	Bld	D7	C5	25	0	NIL	1	201013_MPTLVo6_FC_CT26R_Bld_D7_C5Nil_025.fcs	1	0.684122826	0.978892551	0.669032876	0.704462477	0.558178211	0.826328285	0.50024751	0.82724739	0.834178751	0.649418773	0.55111669	0.982484778	0.567179635	0.830547126	0.558936172	0.851570917	0.870848105	0.565435806	0.579555627	0.724269161	201104_MPTLVo6_MacMicLP_CT26R _Bld_D7_C5Nil_025.fcs	1.018412315	0.692678227	0.970123362	0.860416667	0.833333333	1.011227545	0.846016115	0.805208899	0.951371571	0.916623105	0.845637584	1.067256637	0.933171745	201104_MPTLVo6_ProinflamLP_CT26R _Bld_D7_C5Nil_025.fcs	0.972306361
201013_MPTLVo6_FC_CT26R_Bld_D7_C6_027.fcs	201013	MPTLVo6	FC	CT26R	Bld	D7	C6	27	1	NIL	1	201013_MPTLVo6_FC_CT26R_Bld_D7_C6_027.fcs	1	0.913819587	0.688490127	0.957413971	0.775811958	0.873884287	1.106824626	1.493886345	1.077296961	0.953187454	0.947065313	0.984834165	0.688783364	0.376392306	0.798244032	0.765026153	0.832406969	0.765547189	0.720451324	0.69638588	0.772806026	201104_MPTLVo6_MacMicLP_CT26R _Bld_D7_C6_027.fcs	0.977210987	1.156069364	1.057825752	1.271666667	1.048611111	0.875	0.846016115	0.731144872	0.840087282	1.150810246	1.05704698	0.630088496	0.933171745	201104_MPTLVo6_ProinflamLP_CT26R _Bld_D7_C6_027.fcs	0.932929468
201013_MPTLVo6_FC_CT26R_Bld_D7_C6_028.fcs	201013	MPTLVo6	FC	CT26R	Bld	D7	C6	28	1	NIL	1	201013_MPTLVo6_FC_CT26R_Bld_D7_C6_028.fcs	1	0.96048884	1.034972328	1.038178279	0.646409603	0.932829679	1.236828212	1.505348388	1.061769512	1.014310487	0.978458164	1.138917885	1.046854167	0.56892034	1.005460834	1.331547496	1.100435802	1.168475855	1.383897628	0.894360483	0.587585732	201104_MPTLVo6_MacMicLP_CT26R _Bld_D7_C6_028.fcs	3.95110172	0.829479769	1.109097918	1.122916667	1.506944444	0.670658683	1.005819158	0.681768855	0.840087282	0.916623105	1.268456376	1.315044248	0.778047091	201104_MPTLVo6_ProinflamLP_CT26R _Bld_D7_C6_028.fcs	1.126784942
201013_MPTLVo6_FC_CT26R_Bld_D7_C6_029.fcs	201013	MPTLVo6	FC	CT26R	Bld	D7	C6	29	1	NIL	1	201013_MPTLVo6_FC_CT26R_Bld_D7_C6_029.fcs	1	0.97959898	0.991219031	0.996228734	0.9128793	0.942534089	1.062942654	0	1.014730874	1.017870533	0.942491329	1.101570729	0.983609957	0.56344441	0.881979358	1.179917374	1.211784551	1.179699596	1.235766543	1.301374313	0.868634223	201104_MPTLVo6_MacMicLP_CT26R _Bld_D7_C6_029.fcs	0.733172351	0.791907514	1.022744796	1.085	0.895833333	1.074101796	0.92435094	0.998914813	0.896820449	1.009932044	0.822147651	0.961061947	1.182825485	201104_MPTLVo6_ProinflamLP_CT26R _Bld_D7_C6_029.fcs	0.739073994
201013_MPTLVo6_FC_CT26R_Bld_D7_C6_030.fcs	201013	MPTLVo6	FC	CT26R	Bld	D7	C6	30	1	NIL	1	201013_MPTLVo6_FC_CT26R_Bld_D7_C6_030.fcs	1	0.918667753	0.470758068	0.920103384	0.9744571	0.957420472	0.912887925	0.996936348	0.782941973	0.753703169	0.737650827	0.721181318	0.464734632	1.318711866	0.684904505	0.626566597	0.947920742	0.845211601	0.60849857	0.990966377	0.996449219	201104_MPTLVo6_MacMicLP_CT26R _Bld_D7_C6_030.fcs	0.882130999	1.310211946	0.936391673	1.160833333	1.055555556	0.943113772	0.883616831	0.681768855	0.783354115	1.22216414	1.08836689	0.548672566	0.996191136	201104_MPTLVo6_ProinflamLP_CT26R _Bld_D7_C6_030.fcs	1.051060147
201013_MPTLVo6_FC_CT26R_Bld_D7_C6Nil_026.fcs	201013	MPTLVo6	FC	NIL	Bld	D7	C6	26	0	NIL	1	201013_MPTLVo6_FC_CT26R_Bld_D7_C6Nil_026.fcs	1	0.698094705	0.752505811	0.745341743	0.505644259	0.709235943	0.780204876	0.500502738	0.800970441	0.853389659	0.852964135	0.943355395	0.757319988	0.189156338	0.659045866	0.629124011	0.905735461	0.916554359	0.724127096	0.672490286	0.465313674	201104_MPTLVo6_MacMicLP_CT26R _Bld_D7_C6Nil_026.fcs	1.08813764	2.630057803	1.022744796	1.19875	1.465277778	1.011227545	0.965085049	0.877373847	0.896820449	1.033716675	1.495525727	0.989380531	1.119806094	201104_MPTLVo6_ProinflamLP_CT26R _Bld_D7_C6Nil_026.fcs	2.102120294
201013_MPTLVo6_FC_CT26R_Bld_D7_C7_031.fcs	201013	MPTLVo6	FC	CT26R	Bld	D7	C7	31	1	NIL	1	201013_MPTLVo6_FC_CT26R_Bld_D7_C7_031.fcs	1	0.896086118	0.745703861	0.813539312	1.242020845	0.804138812	0.831746176	0.501013977	0.892361007	0.881124919	0.302455798	0.172903476	0.742778532	0.757398206	0.860503107	0.76971477	1.221686775	1.404553472	1.336473081	1.147148905	1.283220994	201104_MPTLVo6_MacMicLP_CT26R _Bld_D7_C7_031.fcs	1.05644431	1.599229287	1.005204318	1.122916667	0.986111111	0.875	1.087287377	1.317959848	1.093204489	1.057501307	0.89261745	1.192920354	1.056786704	201104_MPTLVo6_ProinflamLP_CT26R _Bld_D7_C7_031.fcs	0.660320208
201013_MPTLVo6_FC_CT26R_Bld_D7_C7_033.fcs	201013	MPTLVo6	FC	CT26R	Bld	D7	C7	33	1	NIL	1	201013_MPTLVo6_FC_CT26R_Bld_D7_C7_033.fcs	1	0.946226364	1.023849308	0.903292769	1.102733698	0.845271888	0.990868012	2.49107508	0.912476229	0.841474898	0.71598302	0.667911194	1.012759256	0.941458663	0.941265409	1.530829376	0.985642518	1.058793868	1.554262133	1.137324862	1.137523305	201104_MPTLVo6_MacMicLP_CT26R _Bld_D7_C7_033.fcs	1.246604286	1.098265896	1.040285274	1.012083333	1.173611111	1.011227545	1.447627574	1.390124797	1.317955112	1.245948772	1.370246085	1.927433628	1.027700831	201104_MPTLVo6_ProinflamLP_CT26R _Bld_D7_C7_033.fcs	1.166161835
201013_MPTLVo6_FC_CT26R_Bld_D7_C7_034.fcs	201013	MPTLVo6	FC	CT26R	Bld	D7	C7	34	1	NIL	1	201013_MPTLVo6_FC_CT26R_Bld_D7_C7_034.fcs	1	1.001215502	0.978393625	0.980322864	1.089232099	1.15651488	0.784934023	0.999985083	0.889059952	0.839115342	0.307181457	0.119458365	0.978163071	1.700671659	0.80149885	0.977639759	1.180856578	1.390386007	1.107689321	0.802052635	1.132395198	201104_MPTLVo6_MacMicLP_CT26R _Bld_D7_C7_034.fcs	1.552973136	1.078998073	0.98766384	0.93625	1.152777778	1.011227545	1.165622202	1.439500814	1.232855362	1.150810246	1.260626398	0.92920354	0.996191136	201104_MPTLVo6_ProinflamLP_CT26R _Bld_D7_C7_034.fcs	0.778450887
201013_MPTLVo6_FC_CT26R_Bld_D7_C7_035.fcs	201013	MPTLVo6	FC	CT26R	Bld	D7	C7	35	1	NIL	1	201013_MPTLVo6_FC_CT26R_Bld_D7_C7_035.fcs	1	0.721007678	0.494611089	0.659504068	0.997954116	0.735370126	0.589435928	0	0.518354109	0.490351059	0.208243024	0.11939751	0.492651389	0.188867255	0.457766027	0.348979188	0.980991187	0.881259036	1.06193626	0.94552888	1.040611768	201104_MPTLVo6_MacMicLP_CT26R _Bld_D7_C7_035.fcs	0.745849683	0.816955684	1.005204318	1.122916667	0.875	1.142215569	1.005819158	1.194519805	0.951371571	1.033716675	0.798657718	0.916814159	1.056786704	201104_MPTLVo6_ProinflamLP_CT26R _Bld_D7_C7_035.fcs	0.739073994
201013_MPTLVo6_FC_CT26R_Bld_D7_C7Nil_032.fcs	201013	MPTLVo6	FC	NIL	Bld	D7	C7	32	0	NIL	1	201013_MPTLVo6_FC_CT26R_Bld_D7_C7Nil_032.fcs	1	0.964839063	0.822670312	0.982918507	0.918663329	1.088825308	0.895857267	1.003565592	0.962135678	0.90131038	0.348491949	0.199810155	0.824445589	0.379280227	0.545821595	0.560651577	0.877270499	0.850831933	1.157029164	1.186747564	0.889368781	201104_MPTLVo6_MacMicLP_CT26R _Bld_D7_C7Nil_032.fcs	0.854663447	0.495183044	0.952582884	0.93625	0.854166667	0.670658683	1.087287377	1.317959848	1.176122195	0.892838474	0.89261745	0.798230088	0.90166205	201104_MPTLVo6_ProinflamLP_CT26R _Bld_D7_C7Nil_032.fcs	0.854175682
201020_MPTLVo6_FC_CT26R_Bld_D14_C1_002.fcs	201020	MPTLVo6	FC	CT26R	Bld	D14	C1	2	1	NIL	1	201020_MPTLVo6_FC_CT26R_Bld_D14_C1_002.fcs	1	1.142228313	0.939000434	0.923049277	2.107642242	0.8849216	0.896447636	1.159049731	0.950718838	1.017117437	0.839100011	0.810575448	0.928026719	6.951970333	4.882565649	7.646294175	2.372240978	2.61669169	2.040502283	6.741360855	1.780302205	201104_MPTLVo6_MacMicLP_CT26R _Bld_D14_C1_002.fcs	12.59930659	1.265433707	1.057418112	1.17144987	1.666401274	0.954827281	1.058550969	1.51043257	1.29178124	1.368583957	1.256558962	1.458531073	1.088296399	201104_MPTLVo6_ProinflamLP_CT26R _Bld_D14_C1_002.fcs	1.152859961
201020_MPTLVo6_FC_CT26R_Bld_D14_C1_003.fcs	201020	MPTLVo6	FC	CT26R	Bld	D14	C1	3	1	NIL	1	201020_MPTLVo6_FC_CT26R_Bld_D14_C1_003.fcs	1	0.966076693	1.554989012	0.800660867	1.557682229	0.644095017	0.956594303	1.170949626	0.797615844	0.835851143	0.677071072	0.776540807	1.62575977	1.75583645	2.541085128	2.106763151	1.102434452	0.865992846	1.405535453	3.799583392	1.455303008	201104_MPTLVo6_MacMicLP_CT26R _Bld_D14_C1_003.fcs	0.499257058	0.913519146	1.022350674	0.670518077	0.791401274	1.035429584	0.831508003	1.350127226	1.373052246	1.182615424	1.295222314	0.806779661	0.933171745	201104_MPTLVo6_ProinflamLP_CT26R _Bld_D14_C1_003.fcs	0.842209073
201020_MPTLVo6_FC_CT26R_Bld_D14_C1_004.fcs	201020	MPTLVo6	FC	CT26R	Bld	D14	C1	4	1	NIL	1	201020_MPTLVo6_FC_CT26R_Bld_D14_C1_004.fcs	1	0.817694938	0.979713389	0.788224746	0.906811074	0.547360422	0.934765752	0	0.91537732	0.882282979	1.124718495	1.176327766	0.989273185	1.741532283	2.520383823	3.482666852	1.521326353	2.034326639	2.2305361	3.057567376	0.788061417	201104_MPTLVo6_MacMicLP_CT26R _Bld_D14_C1_004.fcs	1.279346211	1.146913259	1.004816956	0.871412598	1.164808917	0.874224978	1.285593934	1.189821883	1.152765047	1.067062161	1.15990058	1.18960452	1.088296399	201104_MPTLVo6_ProinflamLP_CT26R _Bld_D14_C1_004.fcs	0.797337278
201020_MPTLVo6_FC_CT26R_Bld_D14_C1C4_005.fcs	201020	MPTLVo6	FC	CT26R	Bld	D14	C1	5	1	C4	1	201020_MPTLVo6_FC_CT26R_Bld_D14_C1C4_005.fcs	1	0.822504791	1.272681319	0.726706681	1.144373022	0.554790894	0.899971698	3.516459205	0.760812973	0.706214104	0.639194829	0.777338896	1.287966583	7.030564037	1.496292192	3.163392563	1.559388828	1.733765738	1.500778658	1.985468793	1.095422274	201104_MPTLVo6_MacMicLP_CT26R _Bld_D14_C1C4_005.fcs	0.56166419	0.678301641	1.004816956	1.137532613	1.081210191	0.793622675	0.681128896	0.502290076	0.851206844	0.928037142	1.652858326	0.465084746	1.027700831	201104_MPTLVo6_ProinflamLP_CT26R _Bld_D14_C1C4_005.fcs	1.152859961
201020_MPTLVo6_FC_CT26R_Bld_D14_C1Nil_001.fcs	201020	MPTLVo6	FC	NIL	Bld	D14	C1	1	0	NIL	1	201020_MPTLVo6_FC_CT26R_Bld_D14_C1Nil_001.fcs	1	0.603414053	0.861995105	0.641496334	0.3941798	0.599616666	0.690428748	1.159638979	0.645163213	0.493628689	0.779560414	0.852935167	0.879110298	0	1.036222279	1.043206563	0.593361749	0.315968171	0.649580798	0.402320693	0.37028682	201104_MPTLVo6_MacMicLP_CT26R _Bld_D14_C1Nil_001.fcs	1.085190688	1.030216202	1.022350674	2.045471487	1.114649682	1.035429584	1.173546757	1.579898219	1.236174763	1.043590405	1.082573875	0.631186441	1.119806094	201104_MPTLVo6_ProinflamLP_CT26R _Bld_D14_C1Nil_001.fcs	1.107988166
201020_MPTLVo6_FC_CT26R_Bld_D14_C2_008.fcs	201020	MPTLVo6	FC	CT26R	Bld	D14	C2	8	1	NIL	1	201020_MPTLVo6_FC_CT26R_Bld_D14_C2_008.fcs	1	1.462735156	1.797269845	1.398400008	1.681133102	1.532604397	1.276375036	1.163187084	1.281829444	1.386389273	1.257674752	1.108000722	1.813139489	5.232589603	1.633331497	1.395197899	1.8093388	1.811056725	1.396217778	1.49551497	1.664985191	201104_MPTLVo6_MacMicLP_CT26R _Bld_D14_C2_008.fcs	0.676077266	0.818702787	1.004816956	0.905329855	0.936305732	0.793622675	0.831508003	1.075826972	0.823403605	1.043590405	1.034244684	0.98079096	0.841066482	201104_MPTLVo6_ProinflamLP_CT26R _Bld_D14_C2_008.fcs	0.842209073
201020_MPTLVo6_FC_CT26R_Bld_D14_C2_009.fcs	201020	MPTLVo6	FC	CT26R	Bld	D14	C2	9	1	NIL	1	201020_MPTLVo6_FC_CT26R_Bld_D14_C2_009.fcs	1	0.982989484	0.708470405	0.91043529	1.326014422	0.766694965	1.026051222	0	0.96971679	0.951220297	0.928638579	1.050827693	0.702741773	0	1.335000583	1.045332302	1.75992969	1.763981244	0.743890797	1.659990297	1.316237212	201104_MPTLVo6_MacMicLP_CT26R _Bld_D14_C2_009.fcs	1.317483903	0.913519146	1.039884393	1.004472605	0.964171975	1.351638618	0.946503791	1.120356234	0.960281088	1.020118648	1.101905551	1.036158192	1.119806094	201104_MPTLVo6_ProinflamLP_CT26R _Bld_D14_C2_009.fcs	0.973372781
201020_MPTLVo6_FC_CT26R_Bld_D14_C2_010.fcs	201020	MPTLVo6	FC	CT26R	Bld	D14	C2	10	1	NIL	1	201020_MPTLVo6_FC_CT26R_Bld_D14_C2_010.fcs	1	1.189780999	1.558368945	1.065975743	1.637743673	1.074858841	1.007174502	1.166160466	0.931597953	0.924076477	1.29378244	1.307689522	1.589310867	1.748655114	4.168198821	7.693203955	1.5036806	1.906470527	1.306467719	1.499337861	1.65479593	201104_MPTLVo6_MacMicLP_CT26R _Bld_D14_C2_010.fcs	1.355621595	1.146913259	1.039884393	1.239284383	1.209394904	1.035429584	0.757792755	0.892366412	0.988084326	1.090533918	1.101905551	1.181694915	1.088296399	201104_MPTLVo6_ProinflamLP_CT26R _Bld_D14_C2_010.fcs	0.931952663
201020_MPTLVo6_FC_CT26R_Bld_D14_C2C4_006.fcs	201020	MPTLVo6	FC	CT26R	Bld	D14	C2	6	1	C4	1	201020_MPTLVo6_FC_CT26R_Bld_D14_C2C4_006.fcs	1	0.778581203	0.852309767	0.615794803	1.452241369	0.569948133	0.645583579	0	0.529364687	0.493628689	0.774108942	0.783022448	0.898865585	1.738876159	2.81260333	4.520561773	1.447802669	1.038181132	0.927972568	2.153599002	1.36144249	201104_MPTLVo6_MacMicLP_CT26R _Bld_D14_C2C4_006.fcs	1.095591877	0.818702787	0.865895954	1.038389862	1.61066879	1.116031887	0.604465038	0.799745547	0.960281088	0.928037142	1.072908036	0.996610169	0.870152355	201104_MPTLVo6_ProinflamLP_CT26R _Bld_D14_C2C4_006.fcs	0.887080868
201020_MPTLVo6_FC_CT26R_Bld_D14_C2Nil_007.fcs	201020	MPTLVo6	FC	NIL	Bld	D14	C2	7	0	NIL	1	201020_MPTLVo6_FC_CT26R_Bld_D14_C2Nil_007.fcs	1	0.829310114	1.200451037	0.869017555	0.604772867	0.762361225	0.961224244	2.337100278	0.812651152	0.857096269	0.983311951	0.901759459	1.194425739	1.752238424	0.89501576	1.401630676	1.267593355	1.591981024	1.496165608	1.025454632	0.567740037	201104_MPTLVo6_MacMicLP_CT26R _Bld_D14_C2Nil_007.fcs	2.319465082	1.077624381	0.936030829	0.803578084	0.941878981	0.719220549	0.831508003	0.960050891	0.932477849	0.949703379	0.985915493	1.069378531	0.841066482	201104_MPTLVo6_ProinflamLP_CT26R _Bld_D14_C2Nil_007.fcs	0.707593688
201020_MPTLVo6_FC_CT26R_Bld_D14_C3_012.fcs	201020	MPTLVo6	FC	CT26R	Bld	D14	C3	12	1	NIL	1	201020_MPTLVo6_FC_CT26R_Bld_D14_C3_012.fcs	1	0.811757494	0.694366163	0.721752108	1.216518398	0.609406913	0.855651906	1.170949626	0.772559849	0.828182784	0.605510715	0.677708341	0.708153029	1.75583645	0.896853575	1.053381576	1.006570587	0.54694285	1.030725999	2.12681083	1.145869811	201104_MPTLVo6_MacMicLP_CT26R _Bld_D14_C3_012.fcs	1.151064884	1.146913259	1.022350674	1.004472605	0.869426752	0.47741364	1.096882898	0.685750636	0.851206844	1.090533918	2.174813587	1.064632768	0.933171745	201104_MPTLVo6_ProinflamLP_CT26R _Bld_D14_C3_012.fcs	0.973372781
201020_MPTLVo6_FC_CT26R_Bld_D14_C3_014.fcs	201020	MPTLVo6	FC	CT26R	Bld	D14	C3	14	1	NIL	1	201020_MPTLVo6_FC_CT26R_Bld_D14_C3_014.fcs	1	1.425025937	0.602328272	1.251731746	2.284616779	1.121456054	1.287620631	1.163187084	1.402130589	1.333066609	1.629509026	1.640963095	0.584564098	6.976786138	2.227270223	3.487994747	1.642689173	1.22246329	2.233948445	2.112711625	2.289354637	201104_MPTLVo6_MacMicLP_CT26R _Bld_D14_C3_014.fcs	1.366022784	1.451419641	1.057418112	1.106224376	1.064490446	1.67404783	0.946503791	1.189821883	1.208371525	0.857621873	1.043910522	1.491751412	1.056786704	201104_MPTLVo6_ProinflamLP_CT26R _Bld_D14_C3_014.fcs	1.063116371
201020_MPTLVo6_FC_CT26R_Bld_D14_C3_015.fcs	201020	MPTLVo6	FC	CT26R	Bld	D14	C3	15	1	NIL	1	201020_MPTLVo6_FC_CT26R_Bld_D14_C3_015.fcs	1	1.18578834	1.4039676	1.060773497	1.682680371	1.038233633	1.086266065	0	1.074099475	1.192590744	1.092060294	1.126045588	1.411957113	1.750444935	1.639182736	2.800392097	1.003479787	0.908772323	1.214390304	1.334108885	1.699870111	201104_MPTLVo6_MacMicLP_CT26R _Bld_D14_C3_015.fcs	0.877166914	1.170617348	0.9522158	1.072307119	1.058917197	1.829052259	0.757792755	1.189821883	1.043690804	1.601496002	1.217895609	0.816271186	0.996191136	201104_MPTLVo6_ProinflamLP_CT26R _Bld_D14_C3_015.fcs	1.018244576
201020_MPTLVo6_FC_CT26R_Bld_D14_C3C4_011.fcs	201020	MPTLVo6	FC	CT26R	Bld	D14	C3	11	1	C4	1	201020_MPTLVo6_FC_CT26R_Bld_D14_C3C4_011.fcs	1	1.273097857	0.819400445	0.709759881	3.750656863	0.669968196	0.741485669	3.503855409	0.68727581	0.650141783	0.642394359	0.535145526	0.795876102	5.254023662	2.683672447	4.552967234	2.055796421	0.909237644	1.121549642	5.649030398	3.600811645	201104_MPTLVo6_MacMicLP_CT26R _Bld_D14_C3C4_011.fcs	1.282813274	0.632716853	0.936030829	1.004472605	0.914012739	0.954827281	0.796124684	0.776590331	0.823403605	1.112200155	0.819663076	0.953898305	0.870152355	201104_MPTLVo6_ProinflamLP_CT26R _Bld_D14_C3C4_011.fcs	1.107988166
201020_MPTLVo6_FC_CT26R_Bld_D14_C3Nil_013.fcs	201020	MPTLVo6	FC	NIL	Bld	D14	C3	13	0	NIL	1	201020_MPTLVo6_FC_CT26R_Bld_D14_C3Nil_013.fcs	1	0.986781293	0.954500979	0.893785035	1.384407527	0.844812354	0.954560908	1.166160466	0.939915792	1.038631412	0.822319348	1.068649502	0.923786941	0	0.744321218	1.049073267	0.954717841	0.771666642	1.119829474	0.690171397	1.44453573	201104_MPTLVo6_MacMicLP_CT26R _Bld_D14_C3Nil_013.fcs	0.783556216	1.030216202	1.039884393	0.936638092	1.008757962	0.874224978	0.908171862	0.799745547	0.960281088	0.973175135	0.995581331	1.03299435	1.088296399	201104_MPTLVo6_ProinflamLP_CT26R _Bld_D14_C3Nil_013.fcs	1.107988166
201020_MPTLVo6_FC_CT26R_Bld_D14_C4_016.fcs	201020	MPTLVo6	FC	CT26R	Bld	D14	C4	16	1	NIL	1	201020_MPTLVo6_FC_CT26R_Bld_D14_C4_016.fcs	1	0.723029493	0.618349718	0.617708004	1.192372786	0.546725521	0.702517517	0	0.595130443	0.638769178	0.486155537	0.552623841	0.61060734	1.762168678	1.350131965	2.114360958	0.745624305	0.594658283	1.034443198	1.367027116	1.201760451	201104_MPTLVo6_MacMicLP_CT26R _Bld_D14_C4_016.fcs	0.450718177	0.632716853	0.987283237	0.905329855	0.875	0.874224978	0.831508003	0.685750636	0.906813321	1.020118648	0.985915493	1.094689266	0.809556787	201104_MPTLVo6_ProinflamLP_CT26R _Bld_D14_C4_016.fcs	0.752465483
201020_MPTLVo6_FC_CT26R_Bld_D14_C4_017.fcs	201020	MPTLVo6	FC	CT26R	Bld	D14	C4	17	1	NIL	1	201020_MPTLVo6_FC_CT26R_Bld_D14_C4_017.fcs	1	1.215472512	0.745392097	1.084122938	1.857331955	1.019142513	1.128029942	2.318099462	1.020989361	1.070250437	1.084291572	1.159961418	0.730574225	0	2.367304557	3.823147087	1.636846275	1.849730333	1.669501868	2.412697569	1.823374033	201104_MPTLVo6_MacMicLP_CT26R _Bld_D14_C4_017.fcs	1.809806835	1.194321438	1.039884393	0.735743571	0.925159236	0.556775908	0.946503791	0.594910941	0.879010082	1.112200155	1.043910522	1.309830508	0.933171745	201104_MPTLVo6_ProinflamLP_CT26R _Bld_D14_C4_017.fcs	1.239151874
201020_MPTLVo6_FC_CT26R_Bld_D14_C4_018.fcs	201020	MPTLVo6	FC	CT26R	Bld	D14	C4	18	1	NIL	1	201020_MPTLVo6_FC_CT26R_Bld_D14_C4_018.fcs	1	1.160106399	0.649908882	0.935016822	2.202467486	0.943805757	0.903887604	0	0.936087214	0.844253541	0.846268771	0.966269237	0.613349375	0	2.816899567	4.875733593	1.307389834	0.904145173	0.836451038	1.990974105	2.231508596	201104_MPTLVo6_MacMicLP_CT26R _Bld_D14_C4_018.fcs	3.363051015	2.078666319	1.073603083	1.239284383	1.421178344	1.593445527	1.211878686	1.32697201	1.345249007	1.578024246	1.507870754	1.665762712	1.088296399	201104_MPTLVo6_ProinflamLP_CT26R _Bld_D14_C4_018.fcs	0.973372781
201020_MPTLVo6_FC_CT26R_Bld_D14_C4_020.fcs	201020	MPTLVo6	FC	CT26R	Bld	D14	C4	20	1	NIL	1	201020_MPTLVo6_FC_CT26R_Bld_D14_C4_020.fcs	1	0.944787083	0.515419193	0.944378013	0.99840138	0.833327404	1.001879763	0	1.058900375	0.88453485	1.094746738	1.109131912	0.505817046	1.745977235	0.743181369	0.349155574	1.620534848	0.951775485	1.02493836	0.926740153	0.983985196	201104_MPTLVo6_MacMicLP_CT26R _Bld_D14_C4_020.fcs	0.672610203	1.146913259	1.022350674	0.905329855	0.84156051	1.116031887	1.02316765	1.350127226	1.152765047	1.020118648	1.034244684	0.952316384	0.96468144	201104_MPTLVo6_ProinflamLP_CT26R _Bld_D14_C4_020.fcs	0.66617357
201020_MPTLVo6_FC_CT26R_Bld_D14_C4Nil_019.fcs	201020	MPTLVo6	FC	NIL	Bld	D14	C4	19	0	NIL	1	201020_MPTLVo6_FC_CT26R_Bld_D14_C4Nil_019.fcs	1	1.440106209	1.190691272	1.457345589	1.397697292	1.331968579	1.58823242	2.337100278	1.446102307	1.446349954	1.598568591	1.606259036	1.184472191	1.752238424	1.79003152	1.752038345	1.363260778	1.410040336	1.402655258	1.550105839	1.397637654	201104_MPTLVo6_MacMicLP_CT26R _Bld_D14_C4Nil_019.fcs	0.717682021	0.842406877	0.969749518	1.004472605	0.875	0.954827281	1.096882898	0.618066158	0.851206844	1.020118648	0.966583817	1.138983051	1.027700831	201104_MPTLVo6_ProinflamLP_CT26R _Bld_D14_C4Nil_019.fcs	1.107988166
201020_MPTLVo6_FC_CT26R_Bld_D14_C5_021.fcs	201020	MPTLVo6	FC	CT26R	Bld	D14	C5	21	1	NIL	1	201020_MPTLVo6_FC_CT26R_Bld_D14_C5_021.fcs	1	1.162381438	0.436950926	0.864936514	2.546413352	0.99955968	0.696871526	0	0.72973138	0.814659582	0.705031964	0.742963387	0.435723912	6.973230181	3.561816031	2.44035188	1.118362903	0.905066829	1.860674865	4.246995853	2.469002629	201104_MPTLVo6_MacMicLP_CT26R _Bld_D14_C5_021.fcs	5.516097078	1.265433707	1.022350674	1.004472605	1.683121019	1.19663419	0.98483572	0.983206107	0.906813321	1.253030694	0.995581331	1.267118644	0.841066482	201104_MPTLVo6_ProinflamLP_CT26R _Bld_D14_C5_021.fcs	1.018244576
201020_MPTLVo6_FC_CT26R_Bld_D14_C5_022.fcs	201020	MPTLVo6	FC	CT26R	Bld	D14	C5	22	1	NIL	1	201020_MPTLVo6_FC_CT26R_Bld_D14_C5_022.fcs	1	1.054535649	0.174424764	1.008776986	1.386261576	1.107667855	0.921663076	0	0.889619521	0.987759543	1.047214906	1.049224192	0.158122688	0	0.740535251	0.347912396	0.807382443	0.722580313	0.557066747	1.539067446	1.394072498	201104_MPTLVo6_MacMicLP_CT26R _Bld_D14_C5_022.fcs	1.310549777	1.077624381	1.022350674	1.004472605	1.237261146	1.351638618	0.869839933	0.685750636	0.906813321	1.368583957	0.844794256	1.018757062	0.996191136	201104_MPTLVo6_ProinflamLP_CT26R _Bld_D14_C5_022.fcs	0.707593688
201020_MPTLVo6_FC_CT26R_Bld_D14_C5_024.fcs	201020	MPTLVo6	FC	CT26R	Bld	D14	C5	24	1	NIL	1	201020_MPTLVo6_FC_CT26R_Bld_D14_C5_024.fcs	1	1.270201449	1.122928354	1.207705316	1.565550141	1.296948588	1.147639734	1.159049731	0.98378732	1.001936579	1.03525326	1.076108785	1.125479212	1.737992583	2.071391487	2.780470609	1.447066997	1.353461219	1.205751349	2.601928751	1.509109217	201104_MPTLVo6_MacMicLP_CT26R _Bld_D14_C5_024.fcs	2.537890045	1.170617348	0.936030829	1.137532613	0.953025478	0.954827281	0.946503791	0.936895674	1.015887565	1.182615424	0.819663076	1.134237288	1.027700831	201104_MPTLVo6_ProinflamLP_CT26R _Bld_D14_C5_024.fcs	0.842209073
201020_MPTLVo6_FC_CT26R_Bld_D14_C5C4_023.fcs	201020	MPTLVo6	FC	CT26R	Bld	D14	C5	23	1	C4	1	201020_MPTLVo6_FC_CT26R_Bld_D14_C5C4_023.fcs	1	1.208683805	0.623347578	0.903215358	2.589989539	0.697205735	1.08139725	1.166160466	1.0272531	0.977535447	0.783944445	0.885854192	0.576125189	1.748655114	2.828420629	3.846601977	1.169529356	0.726274486	0.933191228	3.23666586	2.625844949	201104_MPTLVo6_MacMicLP_CT26R _Bld_D14_C5C4_023.fcs	0.395245171	1.287314405	1.335260116	1.841967946	0.953025478	2.225863596	2.880791912	1.464122137	1.702413688	1.859685324	1.2662248	0.310056497	1.868767313	201104_MPTLVo6_ProinflamLP_CT26R _Bld_D14_C5C4_023.fcs	3.103057199
201020_MPTLVo6_FC_CT26R_Bld_D14_C5Nil_025.fcs	201020	MPTLVo6	FC	NIL	Bld	D14	C5	25	0	NIL	1	201020_MPTLVo6_FC_CT26R_Bld_D14_C5Nil_025.fcs	1	1.375914002	0.759316662	1.434771164	1.230286646	1.688761333	1.138126621	0	1.18468637	1.190762551	1.720508895	1.728641088	0.724752555	3.495523152	1.041517232	1.048537205	1.216643242	1.542544662	1.025985818	1.712653395	1.199956221	201104_MPTLVo6_MacMicLP_CT26R _Bld_D14_C5Nil_025.fcs	0.960376424	1.146913259	0.987283237	0.769660827	1.164808917	1.271036315	1.135214827	1.303816794	1.180568286	0.996646892	1.130903065	1.151638418	1.182825485	201104_MPTLVo6_ProinflamLP_CT26R _Bld_D14_C5Nil_025.fcs	0.973372781
201020_MPTLVo6_FC_CT26R_Bld_D14_C6_027.fcs	201020	MPTLVo6	FC	CT26R	Bld	D14	C6	27	1	NIL	1	201020_MPTLVo6_FC_CT26R_Bld_D14_C6_027.fcs	1	1.185630712	1.063814333	1.124158029	1.470867342	1.158883471	1.142924812	0	1.179386031	1.040759755	0.774564163	0.774949535	1.084936713	1.752238424	1.491692933	1.752038345	0.765339384	0.318396205	0.841593155	1.454714711	1.479662418	201104_MPTLVo6_MacMicLP_CT26R _Bld_D14_C6_027.fcs	1.539375929	0.982808023	1.022350674	0.936638092	0.869426752	1.19663419	0.681128896	0.685750636	0.714329361	1.020118648	0.91922121	0.789378531	0.996191136	201104_MPTLVo6_ProinflamLP_CT26R _Bld_D14_C6_027.fcs	1.063116371
201020_MPTLVo6_FC_CT26R_Bld_D14_C6_028.fcs	201020	MPTLVo6	FC	CT26R	Bld	D14	C6	28	1	NIL	1	201020_MPTLVo6_FC_CT26R_Bld_D14_C6_028.fcs	1	0.964317088	1.081118456	0.806816503	1.615390483	0.563731664	1.004355916	0	1.006458502	0.931713473	0.920997669	1.153016568	1.042985256	1.748655114	1.190913949	1.398764355	1.002453734	0.953235263	1.679744211	1.261347725	1.686896724	201104_MPTLVo6_MacMicLP_CT26R _Bld_D14_C6_028.fcs	1.587914809	1.123209169	1.091136802	1.17144987	1.164808917	1.035429584	0.946503791	0.708905852	0.879010082	0.928037142	0.985915493	1.082033898	1.027700831	201104_MPTLVo6_ProinflamLP_CT26R _Bld_D14_C6_028.fcs	1.107988166
201020_MPTLVo6_FC_CT26R_Bld_D14_C6_029.fcs	201020	MPTLVo6	FC	CT26R	Bld	D14	C6	29	1	NIL	1	201020_MPTLVo6_FC_CT26R_Bld_D14_C6_029.fcs	1	1.184156443	0.88950564	1.139558891	1.435742255	1.12678494	1.141855351	3.511046492	1.156158263	1.203314662	1.083858248	1.439391317	0.867291588	0	1.34459012	2.807576274	1.2695445	1.412210741	0.936542864	1.241993473	1.462610338	201104_MPTLVo6_MacMicLP_CT26R _Bld_D14_C6_029.fcs	0.672610203	1.146913259	1.004816956	0.905329855	1.008757962	1.19663419	0.98483572	1.120356234	1.208371525	1.067062161	0.985915493	1.494915254	0.933171745	201104_MPTLVo6_ProinflamLP_CT26R _Bld_D14_C6_029.fcs	1.063116371
201020_MPTLVo6_FC_CT26R_Bld_D14_C6_030.fcs	201020	MPTLVo6	FC	CT26R	Bld	D14	C6	30	1	NIL	1	201020_MPTLVo6_FC_CT26R_Bld_D14_C6_030.fcs	1	1.156026278	0.839769959	1.081663767	1.529888484	1.15396739	0.97113629	1.169149088	1.121616445	1.117858881	1.148701311	1.071388224	0.846485215	0	1.641703263	1.402349092	0.622156978	0.273050915	1.02914108	1.383880319	1.54800526	201104_MPTLVo6_MacMicLP_CT26R _Bld_D14_C6_030.fcs	0.877166914	1.334722584	0.987283237	1.106224376	0.936305732	1.432240921	0.946503791	1.189821883	1.236174763	1.159143668	0.881524441	0.673898305	1.088296399	201104_MPTLVo6_ProinflamLP_CT26R _Bld_D14_C6_030.fcs	0.973372781
201020_MPTLVo6_FC_CT26R_Bld_D14_C6Nil_026.fcs	201020	MPTLVo6	FC	NIL	Bld	D14	C6	26	0	NIL	1	201020_MPTLVo6_FC_CT26R_Bld_D14_C6Nil_026.fcs	1	1.053135062	0.893321892	1.035207833	1.1558399	1.14123572	0.932908656	0	1.090450869	1.187727988	0.868992886	0.785017918	0.911059089	0	0.742045006	0	0.737643617	0.497786756	1.023371176	1.115132989	1.160095208	201104_MPTLVo6_MacMicLP_CT26R _Bld_D14_C6Nil_026.fcs	0.665676077	0.959103933	1.10867052	0.704435334	0.969745223	0.874224978	0.98483572	0.708905852	0.879010082	0.996646892	0.91922121	1.091525424	0.870152355	201104_MPTLVo6_ProinflamLP_CT26R _Bld_D14_C6Nil_026.fcs	1.152859961
201020_MPTLVo6_FC_CT26R_Bld_D14_C7_031.fcs	201020	MPTLVo6	FC	CT26R	Bld	D14	C7	31	1	NIL	1	201020_MPTLVo6_FC_CT26R_Bld_D14_C7_031.fcs	1	1.36471327	1.276567215	0.894591664	3.387494928	1.055770061	0.76610736	1.166756967	0.907108193	0.88634464	0.307156256	0.098478591	1.291975599	3.499099134	1.936225057	1.399479836	1.480569592	1.180799721	1.307135989	3.524055688	3.391577781	201104_MPTLVo6_MacMicLP_CT26R _Bld_D14_C7_031.fcs	0.568598316	0.937223235	0.900963391	1.004472605	0.852707006	1.829052259	0.719460826	1.417811705	1.180568286	1.112200155	0.966583817	0.781468927	1.151315789	201104_MPTLVo6_ProinflamLP_CT26R _Bld_D14_C7_031.fcs	0.842209073
201020_MPTLVo6_FC_CT26R_Bld_D14_C7_034.fcs	201020	MPTLVo6	FC	CT26R	Bld	D14	C7	34	1	NIL	1	201020_MPTLVo6_FC_CT26R_Bld_D14_C7_034.fcs	1	1.172557318	0.898819258	0.821911467	2.698110196	0.909628812	0.72377803	0	0.871888666	0.842654354	0.296945842	0.197462199	0.896738093	0	1.1945783	2.104602369	1.604072853	1.593613825	1.404093879	2.673691038	2.749842908	201104_MPTLVo6_MacMicLP_CT26R _Bld_D14_C7_034.fcs	0.877166914	1.101328471	0.987283237	0.905329855	0.813694268	0.719220549	0.757792755	1.120356234	0.906813321	1.229558937	0.89409003	0.928587571	1.027700831	201104_MPTLVo6_ProinflamLP_CT26R _Bld_D14_C7_034.fcs	0.621301775
201020_MPTLVo6_FC_CT26R_Bld_D14_C7_035.fcs	201020	MPTLVo6	FC	CT26R	Bld	D14	C7	35	1	NIL	1	201020_MPTLVo6_FC_CT26R_Bld_D14_C7_035.fcs	1	1.091938148	1.312190381	0.567104541	3.295571762	0.579035516	0.534438297	0	0.514653548	0.533498698	0.213366698	0.084194888	1.328331427	1.745086431	2.079846147	3.489774336	1.88171964	1.902579771	1.117544107	3.871322414	3.312448176	201104_MPTLVo6_MacMicLP_CT26R _Bld_D14_C7_035.fcs	2.409608717	1.030216202	0.987283237	0.803578084	1.019904459	0.793622675	1.211878686	1.052671756	0.988084326	0.949703379	0.931786799	0.942824859	1.245844875	201104_MPTLVo6_ProinflamLP_CT26R _Bld_D14_C7_035.fcs	1.018244576
201020_MPTLVo6_FC_CT26R_Bld_D14_C7C4_033.fcs	201020	MPTLVo6	FC	CT26R	Bld	D14	C7	33	1	C4	1	201020_MPTLVo6_FC_CT26R_Bld_D14_C7C4_033.fcs	1	1.067620621	1.607766151	0.665461276	2.679237138	0.434097482	0.828701352	1.159638979	0.748554753	0.736645889	0.577855971	0.587266836	1.471768926	0	3.848825609	7.650181462	2.444650408	1.760394094	1.76314788	2.958240388	2.689367638	201104_MPTLVo6_MacMicLP_CT26R _Bld_D14_C7C4_033.fcs	0.96731055	0.585308674	0.883429672	0.871412598	1.01433121	0.793622675	0.569081719	0.732061069	0.960281088	0.928037142	1.382214858	0.536271186	0.96468144	201104_MPTLVo6_ProinflamLP_CT26R _Bld_D14_C7C4_033.fcs	1.239151874
201020_MPTLVo6_FC_CT26R_Bld_D14_C7Nil_032.fcs	201020	MPTLVo6	FC	NIL	Bld	D14	C7	32	0	NIL	1	201020_MPTLVo6_FC_CT26R_Bld_D14_C7Nil_032.fcs	1	0.711339267	1.139723054	0.66837649	0.832815969	0.631244123	0.734518402	0	0.881030297	0.785803136	0.226737914	0.056737831	1.182393188	0	0.750846984	0.705513945	0.866779416	0.87001241	0.282411868	0.504161055	0.859748331	201104_MPTLVo6_MacMicLP_CT26R _Bld_D14_C7Nil_032.fcs	0.468053492	0.913519146	0.936030829	0.735743571	0.925159236	1.271036315	0.869839933	1.029516539	0.960281088	1.020118648	0.91922121	0.884293785	0.870152355	201104_MPTLVo6_ProinflamLP_CT26R _Bld_D14_C7Nil_032.fcs	0.842209073
201111_MPTLVo7_FC_CT26R_Bld_D7_C1_002.fcs	201111	MPTLVo7	FC	CT26R	Bld	D7	C1	2	1	NIL	1	201111_MPTLVo7_FC_CT26R_Bld_D7_C1_002.fcs	1	0.819263459	0.433866117	0.729858855	1.656229082	0.689574433	0.75627531	0.671996053	0.80490314	0.885664901	0.695646075	0.802959504	0.455660527	1.342404016	1.323468445	1.448476703	1.038222811	0.983949515	0.945433334	1.129604351	1.610450668	201125_MPTLVo7_MacMicLP_CT26R _Bld_D14_C1_002.fcs	3.343239227	0.699194075	1.012416428	0.892289348	0.814867763	1.022275259	1.016466118	1.087131908	0.960874568	0.991658943	0.742024965	0.560441617	1.010194625	201125_MPTLVo7_ProinflamLP_CT26R _Bld_D14_C1_002.fcs	1.419847328
201111_MPTLVo7_FC_CT26R_Bld_D7_C1_003.fcs	201111	MPTLVo7	FC	CT26R	Bld	D7	C1	3	1	NIL	1	201111_MPTLVo7_FC_CT26R_Bld_D7_C1_003.fcs	1	1.110623863	0.759732033	1.122268535	1.122580366	1.131287901	1.043816978	1.006959709	1.2175617	1.38760303	1.375386696	1.691126507	0.797926453	1.341026485	1.775405321	1.872575713	1.459428656	1.151074261	1.01035594	1.344220237	1.038745513	201125_MPTLVo7_MacMicLP_CT26R _Bld_D14_C1_003.fcs	0.958395245	0.699194075	0.920487106	0.86645469	0.746962116	0.715990453	0.934135529	0.98426785	0.985807442	0.991658943	0.748959778	0.785928144	0.982391103	201125_MPTLVo7_ProinflamLP_CT26R _Bld_D14_C1_003.fcs	0.93129771
201111_MPTLVo7_FC_CT26R_Bld_D7_C1_004.fcs	201111	MPTLVo7	FC	CT26R	Bld	D7	C1	4	1	NIL	1	201111_MPTLVo7_FC_CT26R_Bld_D7_C1_004.fcs	1	0.772198989	0.402909622	0.744633419	1.109441086	0.758929857	0.721352495	0	0.707128991	0.791243441	0.762527839	0.979447941	0.393003085	0.33474137	1.395511466	1.784711517	0.968991494	1.084737484	1.096525151	0.739495008	1.101067292	201125_MPTLVo7_MacMicLP_CT26R _Bld_D14_C1_004.fcs	0.542347697	0.390982357	0.889446036	0.713434022	0.371694067	0.61256961	0.772640912	0.93182735	0.738396624	0.872721656	0.606102635	0.398577844	0.952270621	201125_MPTLVo7_ProinflamLP_CT26R _Bld_D14_C1_004.fcs	1.125954198
201111_MPTLVo7_FC_CT26R_Bld_D7_C1_005.fcs	201111	MPTLVo7	FC	CT26R	Bld	D7	C1	5	1	NIL	1	201111_MPTLVo7_FC_CT26R_Bld_D7_C1_005.fcs	1	1.213671823	0.860377858	1.173394466	1.646924424	1.175435533	1.204438317	0.668220795	1.261810949	1.374888981	1.024997119	1.184958596	0.839568826	1.33486242	1.27843228	1.355613359	1.334732913	1.493380503	1.180618213	1.071013689	1.651470748	201125_MPTLVo7_MacMicLP_CT26R _Bld_D14_C1_005.fcs	0.423476969	0.461773034	0.873925501	0.663751987	0.461043603	0.61256961	1.016466118	0.98426785	0.911008822	0.872721656	0.588072122	0.238585329	0.952270621	201125_MPTLVo7_ProinflamLP_CT26R _Bld_D14_C1_005.fcs	0.93129771
201111_MPTLVo7_FC_CT26R_Bld_D7_C2_006.fcs	201111	MPTLVo7	FC	CT26R	Bld	D7	C2	6	1	NIL	1	201111_MPTLVo7_FC_CT26R_Bld_D7_C2_006.fcs	1	0.996793082	0.730084295	0.989086323	1.141168316	0.964558274	1.068225633	1.673115493	1.098290484	1.234222414	0.860586806	0.72836525	0.728742878	1.336910802	0.82849028	0.763702641	0.812408401	0.85098587	0.591214952	0.979635427	1.156359931	201125_MPTLVo7_MacMicLP_CT26R _Bld_D14_C2_006.fcs	0.931154037	0.572859943	0.950334288	1.148648649	0.950679056	0.767700875	0.934135529	0.9056071	0.911008822	0.832561013	0.742024965	0.477170659	0.982391103	201125_MPTLVo7_ProinflamLP_CT26R _Bld_D14_C2_006.fcs	1.370229008
201111_MPTLVo7_FC_CT26R_Bld_D7_C2_008.fcs	201111	MPTLVo7	FC	CT26R	Bld	D7	C2	8	1	NIL	1	201111_MPTLVo7_FC_CT26R_Bld_D7_C2_008.fcs	1	1.006044385	0.735427032	0.916754721	1.815249381	0.960232003	0.844100468	0.334794349	0.839123771	0.923759716	0.844781432	0.835755476	0.745140351	1.337594994	1.168015572	0.764093482	0.738931062	0.541813605	0.920138362	0.962686269	1.816763874	201125_MPTLVo7_MacMicLP_CT26R _Bld_D14_C2_008.fcs	2.54581476	0.657808756	0.996895893	0.790937997	0.607576841	0.815433572	0.813806206	0.9056071	0.886075949	0.832561013	0.72815534	0.485591317	0.892029657	201125_MPTLVo7_ProinflamLP_CT26R _Bld_D14_C2_008.fcs	0.93129771
201111_MPTLVo7_FC_CT26R_Bld_D7_C2_009.fcs	201111	MPTLVo7	FC	CT26R	Bld	D7	C2	9	1	NIL	1	201111_MPTLVo7_FC_CT26R_Bld_D7_C2_009.fcs	1	0.945914463	0.805829406	0.840024481	1.83885067	0.850667576	0.807498497	1.002331192	0.732021251	0.671604756	0.718758964	0.90016168	0.770271081	0.66743121	1.692042724	2.372323378	1.393726633	1.042791558	1.027575112	1.114550831	1.866154359	201125_MPTLVo7_MacMicLP_CT26R _Bld_D14_C2_009.fcs	1.934125805	0.517316489	0.965854823	0.765103339	0.493209435	0.767700875	0.772640912	0.828963292	0.738396624	0.971578622	0.606102635	0.563248503	0.982391103	201125_MPTLVo7_ProinflamLP_CT26R _Bld_D14_C2_009.fcs	1.125954198
201111_MPTLVo7_FC_CT26R_Bld_D7_C2_010.fcs	201111	MPTLVo7	FC	CT26R	Bld	D7	C2	10	1	NIL	1	201111_MPTLVo7_FC_CT26R_Bld_D7_C2_010.fcs	1	1.11270174	1.045270797	1.035161385	1.755128902	1.069234699	1.009753418	0.667538937	1.078416171	1.205756172	0.775611545	0.828116571	1.011779704	1.333500316	0.939064527	1.2695907	1.0608034	0.951701653	0.786275667	0.988734414	1.822569731	201125_MPTLVo7_MacMicLP_CT26R _Bld_D14_C2_010.fcs	0.854383358	0.54563276	0.858404967	0.689586645	0.589706934	0.61256961	0.690310323	0.647438483	0.665515919	0.832561013	0.597087379	0.550149701	0.831788693	201125_MPTLVo7_ProinflamLP_CT26R _Bld_D14_C2_010.fcs	1.125954198
201111_MPTLVo7_FC_CT26R_Bld_D7_C3_011.fcs	201111	MPTLVo7	FC	CT26R	Bld	D7	C3	11	1	NIL	1	201111_MPTLVo7_FC_CT26R_Bld_D7_C3_011.fcs	1	0.960101641	0.870552168	0.88838362	1.5610092	0.969867537	0.748785784	0.999778132	0.788398775	0.910044811	0.756458073	0.735542285	0.805528234	0.998596772	1.087650081	0.760590251	0.956206156	0.770470697	0.654228353	0.845364283	1.654074255	201125_MPTLVo7_MacMicLP_CT26R _Bld_D14_C3_011.fcs	0.383853393	0.265737312	0.842884432	0.459062003	0.339885633	0.46141607	0.649145028	0.413473175	0.492903721	0.673463083	0.463245492	0.222679641	0.803985171	201125_MPTLVo7_ProinflamLP_CT26R _Bld_D14_C3_011.fcs	1.27480916
201111_MPTLVo7_FC_CT26R_Bld_D7_C3_012.fcs	201111	MPTLVo7	FC	CT26R	Bld	D7	C3	12	1	NIL	1	201111_MPTLVo7_FC_CT26R_Bld_D7_C3_012.fcs	1	0.837741609	0.774970027	0.828979875	0.911703378	0.824626446	0.820849498	0.336863109	0.819898591	0.980572568	0.599360034	0.558903996	0.74974472	2.355255449	0.909857783	0.939662736	1.234205123	1.077343119	1.03604123	1.050573801	0.932351393	201125_MPTLVo7_MacMicLP_CT26R _Bld_D14_C3_012.fcs	1.307578009	0.68503594	0.996895893	0.765103339	0.650464618	0.715990453	0.731475617	0.544574425	0.640583046	0.77386469	0.66851595	0.573540419	0.803985171	201125_MPTLVo7_ProinflamLP_CT26R _Bld_D14_C3_012.fcs	0.980916031
201111_MPTLVo7_FC_CT26R_Bld_D7_C3_014.fcs	201111	MPTLVo7	FC	CT26R	Bld	D7	C3	14	1	NIL	1	201111_MPTLVo7_FC_CT26R_Bld_D7_C3_014.fcs	1	0.954571483	0.797949169	0.89992693	1.440470159	0.981620619	0.760945253	0.334965775	0.748173464	0.749549552	0.82715386	0.968749073	0.710784308	0.669139943	0.829338708	0.679541976	0.968495339	0.993833558	0.876770955	0.916620685	1.558349475	201125_MPTLVo7_MacMicLP_CT26R _Bld_D14_C3_014.fcs	1.275383853	0.727510346	1.012416428	0.713434022	0.814867763	0.867143994	0.934135529	0.724082291	0.738396624	0.872721656	0.790568655	0.709206587	0.831788693	201125_MPTLVo7_ProinflamLP_CT26R _Bld_D14_C3_014.fcs	1.076335878
201111_MPTLVo7_FC_CT26R_Bld_D7_C3_015.fcs	201111	MPTLVo7	FC	CT26R	Bld	D7	C3	15	1	NIL	1	201111_MPTLVo7_FC_CT26R_Bld_D7_C3_015.fcs	1	0.948097349	0.979371189	0.957972259	0.861846572	0.995811227	0.879657636	0.666518755	0.924770455	1.080678213	0.680991947	0.781196634	1.012891937	1.664327954	1.050144906	1.098630363	1.154802819	0.911723658	1.003150141	1.679148234	0.804337115	201125_MPTLVo7_MacMicLP_CT26R _Bld_D14_C3_015.fcs	3.843486875	0.657808756	0.950334288	0.765103339	0.696926376	0.509148767	0.892970234	0.776522791	0.738396624	1.031819586	0.748959778	0.625	1.040315107	201125_MPTLVo7_ProinflamLP_CT26R _Bld_D14_C3_015.fcs	1.125954198
201111_MPTLVo7_FC_CT26R_Bld_D7_C4_016.fcs	201111	MPTLVo7	FC	CT26R	Bld	D7	C4	16	1	NIL	1	201111_MPTLVo7_FC_CT26R_Bld_D7_C4_016.fcs	1	1.064347221	0.92437211	1.012980196	1.521736546	0.984312023	0.995328967	0.667879692	1.131633902	1.215870658	1.002868118	0.914951369	0.831148444	0.333545255	0.563726332	0.508095512	1.039233551	0.823513481	1.005198431	0.896407304	1.642287398	201125_MPTLVo7_MacMicLP_CT26R _Bld_D14_C4_016.fcs	2.647350173	0.768895665	1.058978032	1.148648649	1.100786276	0.715990453	0.892970234	0.724082291	0.713463751	1.011739265	0.783633842	0.618450599	0.982391103	201125_MPTLVo7_ProinflamLP_CT26R _Bld_D14_C4_016.fcs	1.076335878
201111_MPTLVo7_FC_CT26R_Bld_D7_C4_017.fcs	201111	MPTLVo7	FC	CT26R	Bld	D7	C4	17	1	NIL	1	201111_MPTLVo7_FC_CT26R_Bld_D7_C4_017.fcs	1	0.734891634	0.973458494	0.682205772	1.092051114	0.736194803	0.634667199	0.672687052	0.58207599	0.580420004	0.605689336	0.532443679	0.982019062	1.34378438	0.492079469	0.511752755	0.809161805	0.570240746	0.660282908	0.607750147	1.089756609	201125_MPTLVo7_MacMicLP_CT26R _Bld_D14_C4_017.fcs	1.426448737	0.979089523	0.996895893	1.12281399	0.872051465	0.815433572	0.892970234	0.855183542	0.813195244	0.812480692	0.880721221	0.890718563	1.010194625	201125_MPTLVo7_ProinflamLP_CT26R _Bld_D14_C4_017.fcs	1.27480916
201111_MPTLVo7_FC_CT26R_Bld_D7_C4_018.fcs	201111	MPTLVo7	FC	CT26R	Bld	D7	C4	18	1	NIL	1	201111_MPTLVo7_FC_CT26R_Bld_D7_C4_018.fcs	1	1.092110789	1.185189095	1.023019713	1.62340777	1.085825943	0.909141664	0.668220795	0.840257856	0.776147006	1.260980639	1.373127986	1.212710526	0.66743121	0.940023735	0.847258349	1.054512743	0.720942312	0.961985211	0.922987407	1.663608337	201125_MPTLVo7_MacMicLP_CT26R _Bld_D14_C4_018.fcs	0.903912828	0.670877804	0.936007641	0.790937997	0.639742673	0.715990453	0.854971501	0.802743042	0.788262371	0.832561013	0.659500693	0.544535928	1.010194625	201125_MPTLVo7_ProinflamLP_CT26R _Bld_D14_C4_018.fcs	0.93129771
201111_MPTLVo7_FC_CT26R_Bld_D7_C4_020.fcs	201111	MPTLVo7	FC	CT26R	Bld	D7	C4	20	1	NIL	1	201111_MPTLVo7_FC_CT26R_Bld_D7_C4_020.fcs	1	0.820415883	1.284803855	0.741047976	1.290705932	0.790487387	0.648378111	1.008512063	0.57891098	0.602434115	0.605378087	0.598691329	1.185326166	0.335773461	0.605325048	0.596738075	1.10553352	0.958548427	0.879924807	1.007529109	1.387638008	201125_MPTLVo7_MacMicLP_CT26R _Bld_D14_C4_020.fcs	2.290737989	1.078196471	1.07330468	0.969793323	1.022158685	0.970564837	0.892970234	1.03670835	0.911008822	0.912882298	0.901525659	1.375374251	0.982391103	201125_MPTLVo7_ProinflamLP_CT26R _Bld_D14_C4_020.fcs	0.687022901
201111_MPTLVo7_FC_CT26R_Bld_D7_C5_021.fcs	201111	MPTLVo7	FC	CT26R	Bld	D7	C5	21	1	NIL	1	201111_MPTLVo7_FC_CT26R_Bld_D7_C5_021.fcs	1	1.067334978	0.710821517	1.060194862	1.242190137	0.994672867	1.143048007	0	1.265961086	1.387518895	1.03285936	1.027665129	0.734909476	1.328754763	1.010580474	1.349410756	1.36532822	1.499362612	0.914057122	0.860980365	1.251247701	201125_MPTLVo7_MacMicLP_CT26R _Bld_D14_C5_021.fcs	2.300643883	0.825528207	1.043457498	0.842607313	0.904217298	0.970564837	0.934135529	0.93182735	0.813195244	0.912882298	0.894590846	0.777507485	0.922150139	201125_MPTLVo7_ProinflamLP_CT26R _Bld_D14_C5_021.fcs	0.980916031
201111_MPTLVo7_FC_CT26R_Bld_D7_C5_022.fcs	201111	MPTLVo7	FC	CT26R	Bld	D7	C5	22	1	NIL	1	201111_MPTLVo7_FC_CT26R_Bld_D7_C5_022.fcs	1	1.255511435	0.872775233	1.229301819	1.58471908	1.147644089	1.430312022	0	1.364350891	1.210155739	0.988969101	0.925589976	0.823577039	0.66743121	1.27843228	1.440339194	1.268364978	1.171531257	0.765215509	0.928792359	1.641608957	201125_MPTLVo7_MacMicLP_CT26R _Bld_D14_C5_022.fcs	3.395245171	1.426704422	1.217765043	2.563593005	1.386704789	1.583134447	1.219126029	1.165792658	1.033755274	1.229533519	1.116504854	1.991017964	0.982391103	201125_MPTLVo7_ProinflamLP_CT26R _Bld_D14_C5_022.fcs	1.713740458
201111_MPTLVo7_FC_CT26R_Bld_D7_C5_023.fcs	201111	MPTLVo7	FC	CT26R	Bld	D7	C5	23	1	NIL	1	201111_MPTLVo7_FC_CT26R_Bld_D7_C5_023.fcs	1	1.009097024	0.881792426	0.957931621	1.473974834	0.955512832	0.983538985	1.001308405	0.936144908	0.968402595	0.849393617	1.06689865	0.889301108	1.000125237	0.826376784	0.93103318	1.097636852	0.823093322	0.829957649	0.733577146	1.526260058	201125_MPTLVo7_MacMicLP_CT26R _Bld_D14_C5_023.fcs	0.730559683	0.61533435	1.012416428	0.790937997	0.546819157	0.867143994	0.892970234	0.776522791	0.763329498	0.912882298	0.64147018	0.590381737	0.952270621	201125_MPTLVo7_ProinflamLP_CT26R _Bld_D14_C5_023.fcs	0.980916031
201111_MPTLVo7_FC_CT26R_Bld_D7_C5_024.fcs	201111	MPTLVo7	FC	CT26R	Bld	D7	C5	24	1	NIL	1	201111_MPTLVo7_FC_CT26R_Bld_D7_C5_024.fcs	1	1.004856606	0.576615847	0.981239952	1.319390574	0.862478124	1.149872622	0.329234101	1.278479496	1.217467367	0.72601987	0.666520814	0.514774046	0.986535211	1.482086743	0.918381999	0.930123431	0.926083546	1.055666206	0.918096873	1.422545169	201125_MPTLVo7_MacMicLP_CT26R _Bld_D14_C5_024.fcs	1.149083705	0.755826617	1.012416428	0.892289348	0.83273767	0.867143994	0.975300823	0.776522791	0.763329498	0.951498301	0.839112344	0.867327844	0.982391103	201125_MPTLVo7_ProinflamLP_CT26R _Bld_D14_C5_024.fcs	1.030534351
201111_MPTLVo7PIIOVo4_FC_CT26R_Bld_D7_C1Nil_001.fcs	201111	MPTLVo7PIIOVo4	FC	NIL	Bld	D7	C1	1	0	NIL	1	201111_MPTLVo7PIIOVo4_FC_CT26R_Bld_D7_C1Nil_001.fcs	1	1.003763242	0.774571175	1.044313388	0.753755768	1.028322646	1.00754197	1.010069209	1.106508705	1.123726059	1.461322751	1.568225704	0.778903464	1.008875689	1.326193033	1.536838562	0.847150425	1.037868573	0.749090903	1.149479136	0.704063732	201125_MPTLVo7PIIOVo4_MacMicLP_CT26R _Bld_D14_C1Nil_001.fcs	1.832590391	1.993029841	1.150907354	1.045310016	1.997855611	1.428003182	1.747941735	1.996772892	1.774069812	1.289774483	1.553398058	2.203405689	1.369323448	201125_MPTLVo7PIIOVo4_ProinflamLP_CT26R _Bld_D14_C1Nil_001.fcs	0.980916031
201111_MPTLVo7PIIOVo4_FC_CT26R_Bld_D7_C2Nil_007.fcs	201111	MPTLVo7PIIOVo4	FC	NIL	Bld	D7	C2	7	0	NIL	1	201111_MPTLVo7PIIOVo4_FC_CT26R_Bld_D7_C2Nil_007.fcs	1	0.910477693	0.792166293	0.921290239	0.872211203	0.951354924	0.882259227	0.669246197	0.851531713	0.786856449	1.012136683	1.079814217	0.819502064	1.002683102	0.82849028	0.933414339	0.930576896	0.82519842	0.832080303	0.901148315	0.844856928	201125_MPTLVo7PIIOVo4_MacMicLP_CT26R _Bld_D14_C2Nil_007.fcs	0.698365527	0.979089523	1.012416428	0.918124006	0.789849893	1.121718377	0.934135529	1.060911658	0.960874568	1.031819586	0.873786408	0.958083832	0.982391103	201125_MPTLVo7PIIOVo4_ProinflamLP_CT26R _Bld_D14_C2Nil_007.fcs	0.980916031
201111_MPTLVo7PIIOVo4_FC_CT26R_Bld_D7_C3Nil_013.fcs	201111	MPTLVo7PIIOVo4	FC	NIL	Bld	D7	C3	13	0	NIL	1	201111_MPTLVo7PIIOVo4_FC_CT26R_Bld_D7_C3Nil_013.fcs	1	1.042355575	1.311642325	0.988230821	1.395827241	1.024007797	0.910138166	1.002331192	0.9385253	1.153132694	0.767396789	0.727249267	1.329983632	1.33486242	1.203230381	1.101435854	1.327358698	1.107161407	1.74906402	1.169697877	1.375340591	201125_MPTLVo7PIIOVo4_MacMicLP_CT26R _Bld_D14_C3Nil_013.fcs	1.020307083	0.629492485	0.904966571	0.765103339	0.611150822	0.715990453	0.731475617	0.568777733	0.688530878	0.852641335	0.846047157	0.488398204	0.803985171	201125_MPTLVo7PIIOVo4_ProinflamLP_CT26R _Bld_D14_C3Nil_013.fcs	1.125954198
201111_MPTLVo7PIIOVo4_FC_CT26R_Bld_D7_C4Nil_019.fcs	201111	MPTLVo7PIIOVo4	FC	NIL	Bld	D7	C4	19	0	NIL	1	201111_MPTLVo7PIIOVo4_FC_CT26R_Bld_D7_C4Nil_019.fcs	1	0.971760382	1.240262464	0.989125726	0.742293175	0.985744381	1.008838991	0.998760546	0.901123733	0.694465564	0.981856089	0.856414658	1.211046241	0.665053593	0.93667505	0.675392101	0.999320591	0.94928002	0.827845797	0.942836503	0.760432325	201125_MPTLVo7PIIOVo4_MacMicLP_CT26R _Bld_D14_C4Nil_019.fcs	0.720653789	0.727510346	0.981375358	0.842607313	0.814867763	0.815433572	0.854971501	0.673658733	0.788262371	0.912882298	0.908460472	0.640905689	0.861909175	201125_MPTLVo7PIIOVo4_ProinflamLP_CT26R _Bld_D14_C4Nil_019.fcs	1.030534351
201111_MPTLVo7PIIOVo4_FC_CT26R_Bld_D7_C5Nil_025.fcs	201111	MPTLVo7PIIOVo4	FC	NIL	Bld	D7	C5	25	0	NIL	1	201111_MPTLVo7PIIOVo4_FC_CT26R_Bld_D7_C5Nil_025.fcs	1	1.071643108	0.881357743	1.057039827	1.235912613	1.010570253	1.191221647	1.319592855	1.20231055	1.241819234	0.777287688	0.768296153	0.860564599	0.988525196	0.705411256	0.752919144	0.89559339	1.08049158	0.841918978	0.836838168	1.315306424	201125_MPTLVo7PIIOVo4_MacMicLP_CT26R _Bld_D14_C5Nil_025.fcs	0.72808321	0.670877804	0.950334288	1.428855326	0.786275911	0.918854415	0.731475617	0.699878983	0.788262371	0.912882298	0.818307906	0.709206587	0.982391103	201125_MPTLVo7PIIOVo4_ProinflamLP_CT26R _Bld_D14_C5Nil_025.fcs	0.881679389
201111_PIIOVo4_FC_4T1R_Bld_D7_C6_002.fcs	201111	PIIOVo4	FC	4T1R	Bld	D7	C6	2	1	NIL	1	201111_PIIOVo4_FC_4T1R_Bld_D7_C6_002.fcs	1	1.273465009	0.753459056	0.916499727	4.282202165	0.997749824	0.818940831	1.64286328	0.876751122	0.648011427	0.347222514	0.120032796	0.636932561	0.328184407	1.183287336	0.749893854	1.356122211	1.455967751	0.838536079	0.970485386	4.442584016	201125_PIIOVo4_MacMicLP_4T1R _Bld_D14_C6_002.fcs	0.39623576	0.881071662	1.012416428	0.790937997	0.714796283	1.07398568	1.016466118	0.9580476	0.911008822	93.91411801	0.790568655	0.896332335	0.982391103	201125_PIIOVo4_ProinflamLP_4T1R _Bld_D14_C6_002.fcs	1.175572519
201111_PIIOVo4_FC_4T1R_Bld_D7_C6_004.fcs	201111	PIIOVo4	FC	4T1R	Bld	D7	C6	4	1	NIL	1	201111_PIIOVo4_FC_4T1R_Bld_D7_C6_004.fcs	1	1.723242916	1.083466912	1.044536235	7.311475625	0.970540635	0.983602509	0.988697468	0.997403976	0.959330945	0.95419435	0.757489083	0.625712576	2.304234802	1.223953524	1.420747678	1.71664295	1.879430972	1.552745902	1.629045064	7.673620151	201125_PIIOVo4_MacMicLP_4T1R _Bld_D14_C6_004.fcs	0.619118375	0.853844478	0.981375358	0.816772655	0.721944246	0.970564837	0.813806206	2.460669625	1.08362102	326.8458449	0.755894591	1.036676647	1.369323448	201125_PIIOVo4_ProinflamLP_4T1R _Bld_D14_C6_004.fcs	0.832061069
201111_PIIOVo4_FC_4T1R_Bld_D7_C6eC10000_001.fcs	201111	PIIOVo4	FC	4T1R	Bld	D7	C6	1	1	eC10000	1	201111_PIIOVo4_FC_4T1R_Bld_D7_C6eC10000_001.fcs	1	1.15849814	0.74689419	0.785353465	4.250662686	0.750248591	0.822707213	0	0.859407123	0.764050195	0.35998493	0.145185471	0.488018852	0	0.851342964	0.750647895	1.074373814	0.823765783	0.645676348	0.985747433	4.479909314	201125_PIIOVo4_MacMicLP_4T1R _Bld_D14_C6eC10000_001.fcs	0.53739475	0.923546068	0.936007641	1.071144674	1.093638313	1.173428799	1.177960735	1.450181525	1.158419639	39.14118011	1.012482663	0.802769461	0.892029657	201125_PIIOVo4_ProinflamLP_4T1R _Bld_D14_C6eC10000_001.fcs	1.370229008
201111_PIIOVo4_FC_4T1R_Bld_D7_C6eC10000_003.fcs	201111	PIIOVo4	FC	4T1R	Bld	D7	C6	3	1	eC10000	1	201111_PIIOVo4_FC_4T1R_Bld_D7_C6eC10000_003.fcs	1	1.420813939	0.96755043	0.972846142	5.071191082	0.972383388	0.865545384	0.65681542	0.886109991	0.778468895	0.371837363	0.154964529	0.516101748	0.984058968	0.96093832	1.249195669	1.471415024	1.51850801	0.58023355	1.377968024	5.629667711	201125_PIIOVo4_MacMicLP_4T1R _Bld_D14_C6eC10000_003.fcs	0.264982665	0.390982357	0.936007641	0.969793323	0.70764832	0.867143994	1.016466118	0.855183542	0.886075949	77.18566574	0.998613037	0.471556886	0.892029657	201125_PIIOVo4_ProinflamLP_4T1R _Bld_D14_C6eC10000_003.fcs	1.076335878
201111_PIIOVo4_FC_4T1R_Bld_D7_C6eC10000_005.fcs	201111	PIIOVo4	FC	4T1R	Bld	D7	C6	5	1	eC10000	1	201111_PIIOVo4_FC_4T1R_Bld_D7_C6eC10000_005.fcs	1	1.708487747	0.902936348	1.110844351	6.73719501	1.075464313	1.073263743	2.308123541	1.054126795	1.203676138	1.162677174	0.978707431	0.710199782	1.646711579	1.892517947	3.093774111	2.277881629	2.973030502	0.798341053	1.203064649	6.901129546	201125_PIIOVo4_MacMicLP_4T1R _Bld_D14_C6eC10000_005.fcs	0.666171372	0.923546068	0.936007641	1.174483307	0.982844889	0.664280032	1.098796707	1.113352158	1.133486766	173.7411183	0.922330097	0.971182635	1.10055607	201125_PIIOVo4_ProinflamLP_4T1R _Bld_D14_C6eC10000_005.fcs	0.881679389
201111_PIIOVo4_FC_4T1R_Bld_D7_C7_006.fcs	201111	PIIOVo4	FC	4T1R	Bld	D7	C7	6	1	NIL	1	201111_PIIOVo4_FC_4T1R_Bld_D7_C7_006.fcs	1	1.509690959	0.969982666	1.049656483	5.348581045	1.065461982	0.844645249	0.660129322	0.848373158	0.932616733	1.327572487	1.190706263	0.760943884	1.318698597	1.225806128	1.17179848	1.886794477	2.022174593	1.036730782	1.674520775	5.53591729	201125_PIIOVo4_MacMicLP_4T1R _Bld_D14_C7_006.fcs	0.651312531	0.895229797	1.135386819	0.86645469	1.147248034	1.173428799	1.13679544	1.581282775	1.281166091	144.3157244	0.957004161	0.965568862	1.040315107	201125_PIIOVo4_ProinflamLP_4T1R _Bld_D14_C7_006.fcs	1.22519084
201111_PIIOVo4_FC_4T1R_Bld_D7_C7_008.fcs	201111	PIIOVo4	FC	4T1R	Bld	D7	C7	8	1	NIL	1	201111_PIIOVo4_FC_4T1R_Bld_D7_C7_008.fcs	1	1.339529156	1.10526013	0.897923302	4.932895839	0.901891492	0.737385728	0	0.653140722	0.673200723	0.92051132	0.92992344	0.713909652	1.31936427	2.155534689	2.596006425	2.05538468	2.366756856	1.447833875	1.442995087	5.230547379	201125_PIIOVo4_MacMicLP_4T1R _Bld_D14_C7_008.fcs	0.980683507	0.699194075	0.920487106	0.918124006	0.711222302	1.173428799	0.934135529	1.865671642	1.181434599	264.5196169	0.790568655	0.867327844	0.892029657	201125_PIIOVo4_ProinflamLP_4T1R _Bld_D14_C7_008.fcs	0.980916031
201111_PIIOVo4_FC_4T1R_Bld_D7_C7_010.fcs	201111	PIIOVo4	FC	4T1R	Bld	D7	C7	10	1	NIL	1	201111_PIIOVo4_FC_4T1R_Bld_D7_C7_010.fcs	1	1.008099451	0.707226062	0.610657936	4.25768059	0.551016376	0.61057744	1.323597689	0.514824792	0.486312708	0.667249103	0.543972604	0.535855641	1.983050545	1.82473965	2.517347265	1.81853289	2.741302523	1.125965492	1.020476544	4.325284751	201125_PIIOVo4_MacMicLP_4T1R _Bld_D14_C7_010.fcs	0.507677068	0.797211936	0.936007641	1.071144674	0.636168692	0.815433572	0.934135529	1.373537717	1.231300345	68.7828236	0.866851595	0.612836826	0.952270621	201125_PIIOVo4_ProinflamLP_4T1R _Bld_D14_C7_010.fcs	0.980916031
201111_PIIOVo4_FC_4T1R_Bld_D7_C7eC10000_007.fcs	201111	PIIOVo4	FC	4T1R	Bld	D7	C7	7	1	eC10000	1	201111_PIIOVo4_FC_4T1R_Bld_D7_C7eC10000_007.fcs	1	1.72105892	1.097821862	1.075770194	7.034103194	1.064509143	0.94550713	0.986213303	0.752479143	0.785485286	1.164488916	1.05081475	0.870649681	0.985047972	2.88571226	4.168170472	2.619284108	3.014734396	1.441285882	1.602105561	7.162461604	201125_PIIOVo4_MacMicLP_4T1R _Bld_D14_C7eC10000_007.fcs	1.594848935	1.176214332	1.10434575	0.918124006	1.100786276	1.380270485	1.342621913	2.016942315	1.478711162	63.45381526	1.20665742	0.851422156	1.10055607	201125_PIIOVo4_ProinflamLP_4T1R _Bld_D14_C7eC10000_007.fcs	1.419847328
201111_PIIOVo4_FC_4T1R_Bld_D7_C7eC10000_009.fcs	201111	PIIOVo4	FC	4T1R	Bld	D7	C7	9	1	eC10000	1	201111_PIIOVo4_FC_4T1R_Bld_D7_C7eC10000_009.fcs	1	1.15001879	0.885807474	0.782680516	4.134102772	0.769545087	0.623830453	0.329731934	0.591716508	0.559631244	1.05423175	0.943574343	0.570790195	0.658684632	1.335895021	1.67231033	1.579234229	1.677094129	0.927801765	1.283268959	4.436547374	201125_PIIOVo4_MacMicLP_4T1R _Bld_D14_C7eC10000_009.fcs	0.792471521	0.572859943	1.043457498	0.689586645	0.771979986	1.121718377	0.934135529	1.657926583	1.256233218	272.6907631	0.846047157	0.768151198	1.040315107	201125_PIIOVo4_ProinflamLP_4T1R _Bld_D14_C7eC10000_009.fcs	0.93129771
201117_MPTLVo7_FC_CT26R_Bld_D14_C1_002.fcs	201117	MPTLVo7	FC	CT26R	Bld	D14	C1	2	1	NIL	1	201117_MPTLVo7_FC_CT26R_Bld_D14_C1_002.fcs	1	0.809309272	0.568794937	0.677397437	1.465095614	0.652644264	0.682613223	1.385130806	0.669254463	0.698218381	0.462423129	0.456841389	0.577134261	0	3.173590601	6.202793335	1.274368512	1.496054976	2.359156259	1.645395362	1.423667949	201125_MPTLVo7_MacMicLP_CT26R_Bld_D7_C1_002.fcs	0.436869308	0.812865497	0.735208535	0.833333333	0.895249695	0.809415471	0.931835588	0.855421687	0.927835052	0.981067126	0.74715262	0.534030995	0.967741935	201125_MPTLVo7_ProinflamLP_CT26R_Bld_D7_C1_002.fcs	0.987405542
201117_MPTLVo7_FC_CT26R_Bld_D14_C1_003.fcs	201117	MPTLVo7	FC	CT26R	Bld	D14	C1	3	1	NIL	1	201117_MPTLVo7_FC_CT26R_Bld_D14_C1_003.fcs	1	0.886376103	0.92799313	0.911974797	0.758249335	0.930592808	0.882370262	1.663826638	0.722283362	0.780460394	1.022498076	1.086517995	0.954996618	0	2.189040673	2.86102094	1.12817481	1.053836966	1.383179561	1.694299578	0.630064271	201125_MPTLVo7_MacMicLP_CT26R_Bld_D7_C1_003.fcs	0.4085651	0.888888889	0.860329777	0.833333333	0.901339829	0.809415471	0.848863926	0.789156627	0.89347079	1.127366609	0.842824601	0.690206103	0.922939068	201125_MPTLVo7_ProinflamLP_CT26R_Bld_D7_C1_003.fcs	0.95465995
201117_MPTLVo7_FC_CT26R_Bld_D14_C1_004.fcs	201117	MPTLVo7	FC	CT26R	Bld	D14	C1	4	1	NIL	1	201117_MPTLVo7_FC_CT26R_Bld_D14_C1_004.fcs	1	0.719628059	1.007658416	0.595793385	1.273377082	0.574005068	0.611468489	1.111450708	0.55562046	0.550923703	0.545507084	0.499564117	1.039615821	0	1.97945253	2.561803778	1.145222993	1.111535188	1.808514024	1.268209921	1.225323058	201125_MPTLVo7_MacMicLP_CT26R_Bld_D7_C1_004.fcs	1.906226926	1.040935673	0.947623666	0.833333333	1.090133983	0.901295065	1.085014041	0.969879518	0.927835052	1.075731497	0.958997722	0.813628375	1.05734767	201125_MPTLVo7_ProinflamLP_CT26R_Bld_D7_C1_004.fcs	1.035264484
201117_MPTLVo7_FC_CT26R_Bld_D14_C1_005.fcs	201117	MPTLVo7	FC	CT26R	Bld	D14	C1	5	1	NIL	1	201117_MPTLVo7_FC_CT26R_Bld_D14_C1_005.fcs	1	0.510034225	0.959498271	0.459327264	0.697346629	0.320297943	0.628209389	1.389313385	0.648621309	0.707330008	0.376593723	0.416877642	1.01205025	0	0.775731397	1.402892545	0.724076473	0.833651391	0.540864007	0.58506751	0.690582317	201125_MPTLVo7_MacMicLP_CT26R_Bld_D7_C1_005.fcs	0.399950775	0.859649123	0.772065955	0.80474934	0.950060901	0.832166608	0.804186878	0.909638554	0.927835052	1.006884682	0.851936219	0.816424349	0.967741935	201125_MPTLVo7_ProinflamLP_CT26R_Bld_D7_C1_005.fcs	0.95465995
201117_MPTLVo7_FC_CT26R_Bld_D14_C2_006.fcs	201117	MPTLVo7	FC	CT26R	Bld	D14	C2	6	1	NIL	1	201117_MPTLVo7_FC_CT26R_Bld_D14_C2_006.fcs	1	0.875482818	0.8433815	0.786031796	1.305056432	0.788942008	0.794135655	0.832331366	0.659548699	0.722580004	0.615189585	0.529771688	0.841448455	2.496851553	1.308742609	1.644391133	1.077099953	1.254141243	1.164479868	1.597223936	1.269213252	201125_MPTLVo7_MacMicLP_CT26R_Bld_D7_C2_006.fcs	0.322421856	0.883040936	0.597478177	0.635444151	0.742996346	0.719285964	0.778657136	0.987951807	0.79467354	0.903614458	0.792710706	0.566384406	1.039426523	201125_MPTLVo7_ProinflamLP_CT26R_Bld_D7_C2_006.fcs	0.889168766
201117_MPTLVo7_FC_CT26R_Bld_D14_C2_008.fcs	201117	MPTLVo7	FC	CT26R	Bld	D14	C2	8	1	NIL	1	201117_MPTLVo7_FC_CT26R_Bld_D14_C2_008.fcs	1	0.996253641	0.970896407	0.848039392	1.695111308	0.80909034	0.850223193	1.938210619	0.866148892	0.881640186	0.736746605	0.817095661	0.937863355	2.491842824	3.038721761	3.829215727	2.245592313	2.602937806	1.9369065	2.527515659	1.522183678	201125_MPTLVo7_MacMicLP_CT26R_Bld_D7_C2_008.fcs	0.85527935	0.871345029	0.989330747	0.975153914	0.816077954	0.901295065	0.938218024	1.030120482	0.979381443	1.058519793	0.701594533	0.617910209	1.003584229	201125_MPTLVo7_ProinflamLP_CT26R_Bld_D7_C2_008.fcs	0.938287154
201117_MPTLVo7_FC_CT26R_Bld_D14_C2_009.fcs	201117	MPTLVo7	FC	CT26R	Bld	D14	C2	9	1	NIL	1	201117_MPTLVo7_FC_CT26R_Bld_D14_C2_009.fcs	1	1.053673119	0.854478625	0.798774236	2.281196201	0.773971941	0.761270961	1.664662731	0.689311727	0.757543553	0.606894894	0.529771688	0.585868317	4.993703107	3.792682664	5.664013902	2.294370448	2.763550173	3.577822203	1.992308926	2.307750849	201125_MPTLVo7_MacMicLP_CT26R_Bld_D7_C2_009.fcs	0.982032981	1.16374269	1.881668283	1.660070361	1.370280146	1.890094505	1.640285933	1.722891566	1.426116838	1.497418244	1.291571754	1.991532194	1.317204301	201125_MPTLVo7_ProinflamLP_CT26R_Bld_D7_C2_009.fcs	0.938287154
201117_MPTLVo7_FC_CT26R_Bld_D14_C2_010.fcs	201117	MPTLVo7	FC	CT26R	Bld	D14	C2	10	1	NIL	1	201117_MPTLVo7_FC_CT26R_Bld_D14_C2_010.fcs	1	0.835851377	0.816257669	0.762373946	1.193176693	0.714763885	0.785019351	1.385130806	0.868960946	0.972850944	0.735735904	0.755677485	0.820551432	0	1.573460886	2.554091373	1.178606716	1.274417201	0.707746878	1.655510498	1.09554922	201125_MPTLVo7_MacMicLP_CT26R_Bld_D7_C2_010.fcs	0.460251046	0.883040936	0.684772066	0.80474934	0.956151035	0.742037102	0.893540975	0.879518072	0.902061856	0.981067126	0.897494305	0.76689567	0.994623656	201125_MPTLVo7_ProinflamLP_CT26R_Bld_D7_C2_010.fcs	1.05163728
201117_MPTLVo7_FC_CT26R_Bld_D14_C3_011.fcs	201117	MPTLVo7	FC	CT26R	Bld	D14	C3	11	1	NIL	1	201117_MPTLVo7_FC_CT26R_Bld_D14_C3_011.fcs	1	0.892146271	0.822427089	0.882139362	0.949719694	1.011907849	0.673892186	0.555725354	0.64742899	0.72833981	0.994096666	0.944003918	0.846656824	5.001242669	1.658460227	2.317822466	1.477707087	1.667302783	1.48737602	1.305410745	0.911648322	201125_MPTLVo7_MacMicLP_CT26R_Bld_D7_C3_011.fcs	0.343342358	0.894736842	0.722599418	0.762972735	0.742996346	0.719285964	0.88715854	0.837349398	0.919243986	0.877796902	0.681093394	0.6965969	1.012544803	201125_MPTLVo7_ProinflamLP_CT26R_Bld_D7_C3_011.fcs	0.987405542
201117_MPTLVo7_FC_CT26R_Bld_D14_C3_012.fcs	201117	MPTLVo7	FC	CT26R	Bld	D14	C3	12	1	NIL	1	201117_MPTLVo7_FC_CT26R_Bld_D14_C3_012.fcs	1	0.87147838	1.022579106	0.885540258	0.783580865	0.807150075	0.91101401	2.215097851	0.912486075	1.10263179	0.964393027	0.940689962	1.032042102	2.491842824	1.919192691	2.856716495	1.656584493	1.761136643	1.667423857	1.843401421	0.62961248	201125_MPTLVo7_MacMicLP_CT26R_Bld_D7_C3_012.fcs	0.494708344	0.894736842	0.747817653	0.776165347	0.822168088	0.786664333	0.848863926	0.879518072	0.927835052	1.075731497	0.685649203	0.518054002	0.913978495	201125_MPTLVo7_ProinflamLP_CT26R_Bld_D7_C3_012.fcs	0.905541562
201117_MPTLVo7_FC_CT26R_Bld_D14_C3_014.fcs	201117	MPTLVo7	FC	CT26R	Bld	D14	C3	14	1	NIL	1	201117_MPTLVo7_FC_CT26R_Bld_D14_C3_014.fcs	1	0.718857774	0.702464919	0.737853615	0.626130133	0.798650333	0.668857047	0.831913319	0.61994997	0.64766564	0.696404095	0.684231269	0.648454494	2.495597484	0.587303595	0.730473431	0.870095605	0.976185821	1.028950649	0.65476916	0.6519277	201125_MPTLVo7_MacMicLP_CT26R_Bld_D7_C3_014.fcs	0.999261629	0.871345029	0.960232784	0.691512753	0.87088916	0.997549877	0.689303038	0.879518072	0.902061856	0.886402754	0.722095672	0.6981946	0.976702509	201125_MPTLVo7_ProinflamLP_CT26R_Bld_D7_C3_014.fcs	1.035264484
201117_MPTLVo7_FC_CT26R_Bld_D14_C3_015.fcs	201117	MPTLVo7	FC	CT26R	Bld	D14	C3	15	1	NIL	1	201117_MPTLVo7_FC_CT26R_Bld_D14_C3_015.fcs	1	0.979200806	0.889234783	0.647400684	2.565646578	0.575581878	0.673450711	1.106993763	0.717272563	0.82772185	0.575036213	0.610798839	0.894249626	0	2.10472534	3.280539704	1.567447239	1.926315554	1.750759169	2.125417268	2.602482309	201125_MPTLVo7_MacMicLP_CT26R_Bld_D7_C3_015.fcs	1.53950283	0.935672515	0.860329777	0.833333333	0.852618758	0.707910396	0.82971662	0.861445783	0.87628866	0.903614458	0.658314351	0.741332481	0.967741935	201125_MPTLVo7_ProinflamLP_CT26R_Bld_D7_C3_015.fcs	1.018891688
201117_MPTLVo7_FC_CT26R_Bld_D14_C4_016.fcs	201117	MPTLVo7	FC	CT26R	Bld	D14	C4	16	1	NIL	1	201117_MPTLVo7_FC_CT26R_Bld_D14_C4_016.fcs	1	0.730322956	0.791875147	0.764668504	0.558960946	0.795075946	0.708166321	0.55769004	0.665272821	0.749656153	0.900351009	0.898937005	0.82198703	0	1.100601005	1.101797426	0.756294965	0.825443995	0.610623172	0.991003998	0.5186436	201125_MPTLVo7_MacMicLP_CT26R_Bld_D7_C4_016.fcs	1.946837312	1.081871345	0.897187197	0.819041337	0.822168088	0.832166608	0.88715854	0.93373494	0.919243986	0.860585198	0.758542141	0.856366832	0.967741935	201125_MPTLVo7_ProinflamLP_CT26R_Bld_D7_C4_016.fcs	1.397984887
201117_MPTLVo7_FC_CT26R_Bld_D14_C4_017.fcs	201117	MPTLVo7	FC	CT26R	Bld	D14	C4	17	1	NIL	1	201117_MPTLVo7_FC_CT26R_Bld_D14_C4_017.fcs	1	0.924667246	1.198489499	0.906573414	0.975255585	0.968193988	0.877997286	0.277443789	0.741694656	0.694609165	0.832234001	0.829058292	1.191396644	4.993703107	0.801270985	0.852647254	0.98857119	0.898986201	0.776319912	0.80367716	0.993794474	201125_MPTLVo7_MacMicLP_CT26R_Bld_D7_C4_017.fcs	0.41964066	0.81871345	0.822502425	0.677220756	0.84043849	0.764788239	0.804186878	0.831325301	0.927835052	0.763339071	0.865603645	1.020131011	1.003584229	201125_MPTLVo7_ProinflamLP_CT26R_Bld_D7_C4_017.fcs	0.95465995
201117_MPTLVo7_FC_CT26R_Bld_D14_C4_018.fcs	201117	MPTLVo7	FC	CT26R	Bld	D14	C4	18	1	NIL	1	201117_MPTLVo7_FC_CT26R_Bld_D14_C4_018.fcs	1	0.81938755	1.155262067	0.758798245	1.063416526	0.794795626	0.668731983	1.110891628	0.61850207	0.697641215	0.994980456	1.057165779	1.145363738	0	1.069436124	1.219292926	1.033874642	0.911000374	1.250118868	1.166166229	1.038089465	201125_MPTLVo7_MacMicLP_CT26R_Bld_D7_C4_018.fcs	0.363032242	0.918128655	0.735208535	0.776165347	0.889159562	0.843542177	0.868011233	0.86746988	0.927835052	0.829604131	0.940774487	0.801246205	1.048387097	201125_MPTLVo7_ProinflamLP_CT26R_Bld_D7_C4_018.fcs	0.971032746
201117_MPTLVo7_FC_CT26R_Bld_D14_C4_020.fcs	201117	MPTLVo7	FC	CT26R	Bld	D14	C4	20	1	NIL	1	201117_MPTLVo7_FC_CT26R_Bld_D14_C4_020.fcs	1	1.104440682	1.355304917	0.976291352	1.67631243	1.014677912	0.902592496	0.558536307	0.909547294	0.907991154	0.807092598	0.709852788	1.341713684	0	2.177657564	2.636065667	1.923310145	2.167285591	1.613811873	2.671613457	1.557791433	201125_MPTLVo7_MacMicLP_CT26R_Bld_D7_C4_020.fcs	0.451636722	0.918128655	1.076624636	0.819041337	0.87088916	0.936296815	1.033954557	0.951807229	0.927835052	1.032702238	0.776765376	1.008148266	0.958781362	201125_MPTLVo7_ProinflamLP_CT26R_Bld_D7_C4_020.fcs	0.95465995
201117_MPTLVo7_FC_CT26R_Bld_D14_C5_021.fcs	201117	MPTLVo7	FC	CT26R	Bld	D14	C5	21	1	NIL	1	201117_MPTLVo7_FC_CT26R_Bld_D14_C5_021.fcs	1	1.126436036	1.339053083	1.05622732	1.433263195	1.152306378	0.959309071	1.387218943	0.866699374	0.920706779	0.922093154	0.946020872	1.380132746	0	0.961525182	1.583487758	1.320554052	1.46501455	1.080097269	1.482412913	1.451665764	201125_MPTLVo7_MacMicLP_CT26R_Bld_D7_C5_021.fcs	0.515628846	0.959064327	0.684772066	0.677220756	0.876979294	0.719285964	0.880776104	0.861445783	0.859106529	0.938037866	0.774487472	0.608324013	1.003584229	201125_MPTLVo7_ProinflamLP_CT26R_Bld_D7_C5_021.fcs	1.952141058
201117_MPTLVo7_FC_CT26R_Bld_D14_C5_022.fcs	201117	MPTLVo7	FC	CT26R	Bld	D14	C5	22	1	NIL	1	201117_MPTLVo7_FC_CT26R_Bld_D14_C5_022.fcs	1	0.942677818	0.934977527	0.969115104	0.815466409	0.939726283	1.043483722	1.669696994	1.059185756	1.080133982	0.580997676	0.569329093	0.926814916	0	1.580598561	2.138064561	1.287549125	1.447180718	1.083363692	1.314158666	0.748472562	201125_MPTLVo7_MacMicLP_CT26R_Bld_D7_C5_022.fcs	0.467634753	0.865497076	0.871968962	0.762972735	0.919610231	0.980049002	0.848863926	1.054216867	0.927835052	0.981067126	0.781321185	1.064467167	0.940860215	201125_MPTLVo7_ProinflamLP_CT26R_Bld_D7_C5_022.fcs	1.002518892
201117_MPTLVo7_FC_CT26R_Bld_D14_C5_023.fcs	201117	MPTLVo7	FC	CT26R	Bld	D14	C5	23	1	NIL	1	201117_MPTLVo7_FC_CT26R_Bld_D14_C5_023.fcs	1	0.936061198	1.06478893	0.947486965	0.853251437	0.915824578	1.031036625	1.663826638	0.859124526	0.864330764	0.661860241	0.594834219	0.990366864	2.495597484	1.468258988	2.25229308	1.157669576	1.087116028	0.978346518	1.711175072	0.789567924	201125_MPTLVo7_MacMicLP_CT26R_Bld_D7_C5_023.fcs	0.358109771	0.812865497	0.922405432	0.748680739	0.852618758	0.719285964	0.963747766	0.879518072	0.927835052	0.877796902	0.685649203	0.955024764	1.012544803	201125_MPTLVo7_ProinflamLP_CT26R_Bld_D7_C5_023.fcs	0.95465995
201117_MPTLVo7_FC_CT26R_Bld_D14_C5_024.fcs	201117	MPTLVo7	FC	CT26R	Bld	D14	C5	24	1	NIL	1	201117_MPTLVo7_FC_CT26R_Bld_D14_C5_024.fcs	1	0.981263132	1.341074804	0.959268336	1.039599926	0.932855591	1.006440246	1.667176062	0.910931397	0.915093608	0.729650338	0.740733001	1.28770596	5.001242669	2.006201888	2.439813122	1.078726174	0.900343503	1.419768019	1.258064241	1.074958343	201125_MPTLVo7_MacMicLP_CT26R_Bld_D7_C5_024.fcs	1.076790549	2.052631579	1.881668283	1.484168865	1.37637028	1.645082254	1.238192494	1.271084337	1.0395189	1.462994836	1.646924829	2.948154657	1.191756272	201125_MPTLVo7_ProinflamLP_CT26R_Bld_D7_C5_024.fcs	0.938287154
201117_MPTLVo7_FC_CT26RPIIOVo4_Bld_D14_C1Nil_001.fcs	201117	MPTLVo7PIIOVo4	FC	NIL	Bld	D14	C1	1	0	NIL	1	201117_MPTLVo7_FC_CT26RPIIOVo4_Bld_D14_C1Nil_001.fcs	1	0.948375867	0.767630344	0.880324068	1.284853816	0.924634905	0.779378228	1.390713197	0.782949062	0.794503341	1.033904335	1.096699663	0.752904125	0	0.88361823	0.85479498	0.954081395	0.890124099	0.998222767	1.201781703	1.338198808	201125_MPTLVo7PIIOVo4_MacMicLP_CT26R_Bld_D7_C1Nil_001.fcs	0.649766183	0.871345029	0.989330747	0.833333333	0.925700365	0.719285964	0.963747766	0.909638554	0.953608247	0.886402754	0.874715262	0.849976035	0.967741935	201125_MPTLVo7PIIOVo4_ProinflamLP_CT26R_Bld_D7_C1Nil_001.fcs	1.035264484
201117_MPTLVo7_FC_CT26RPIIOVo4_Bld_D14_C2Nil_007.fcs	201117	MPTLVo7PIIOVo4	FC	NIL	Bld	D14	C2	7	0	NIL	1	201117_MPTLVo7_FC_CT26RPIIOVo4_Bld_D14_C2Nil_007.fcs	1	1.023711918	0.969148916	1.020697306	1.048200813	0.998717372	1.094450957	1.109775154	0.986942006	0.937023102	1.016099652	1.007942238	1.006592544	0	0.988234215	0.730840504	0.966438999	0.821296035	1.265738987	0.918488183	1.019646056	201125_MPTLVo7PIIOVo4_MacMicLP_CT26R_Bld_D7_C2Nil_007.fcs	0.691607187	0.964912281	0.784675073	0.790457344	0.974421437	0.730661533	0.938218024	0.879518072	0.859106529	0.963855422	0.851936219	0.631890078	0.976702509	201125_MPTLVo7PIIOVo4_ProinflamLP_CT26R_Bld_D7_C2Nil_007.fcs	1.068010076
201117_MPTLVo7PIIOVo4_FC_CT26R_Bld_D14_C3Nil_013.fcs	201117	MPTLVo7PIIOVo4	FC	NIL	Bld	D14	C3	13	0	NIL	1	201117_MPTLVo7PIIOVo4_FC_CT26R_Bld_D14_C3Nil_013.fcs	1	0.857644001	1.439568574	0.890003667	0.638981563	0.924515938	0.875821577	0.834848497	0.877679291	0.991291793	0.80979151	0.707348268	1.482903866	2.504402516	1.018012633	1.160663619	0.991560821	1.079819459	0.677102307	0.82304267	0.578433159	201125_MPTLVo7PIIOVo4_MacMicLP_CT26R_Bld_D7_C3Nil_013.fcs	0.374107802	1.070175439	0.747817653	0.889401935	0.919610231	0.866293315	0.88715854	0.951807229	0.979381443	0.981067126	0.988610478	0.72056239	0.976702509	201125_MPTLVo7PIIOVo4_ProinflamLP_CT26R_Bld_D7_C3Nil_013.fcs	0.95465995
201117_MPTLVo7PIIOVo4_FC_CT26R_Bld_D14_C4Nil_019.fcs	201117	MPTLVo7PIIOVo4	FC	NIL	Bld	D14	C4	19	0	NIL	1	201117_MPTLVo7PIIOVo4_FC_CT26R_Bld_D14_C4Nil_019.fcs	1	1.081098866	0.936328058	1.080022672	1.1000363	1.017892857	1.093016998	0.832749833	1.136328165	1.028445135	1.243446054	1.214957323	0.873343338	0	1.175788293	1.401481894	1.158833648	1.243667607	1.02998529	1.246663742	1.101234207	201125_MPTLVo7PIIOVo4_MacMicLP_CT26R_Bld_D7_C4Nil_019.fcs	2.683977357	1.198830409	1.75557711	1.583113456	1.28501827	1.828841442	1.595608884	1.457831325	1.280068729	1.230636833	1.485193622	1.929621345	1.164874552	201125_MPTLVo7PIIOVo4_ProinflamLP_CT26R_Bld_D7_C4Nil_019.fcs	0.987405542
201117_MPTLVo7PIIOVo4_FC_CT26R_Bld_D14_C5Nil_025.fcs	201117	MPTLVo7PIIOVo4	FC	NIL	Bld	D14	C5	25	0	NIL	1	201117_MPTLVo7PIIOVo4_FC_CT26R_Bld_D14_C5Nil_025.fcs	1	1.089169348	0.887324108	1.128952287	0.927927508	1.134238927	1.15733224	0.831913319	1.216101476	1.24873663	0.896758448	0.973052508	0.884256128	2.495597484	0.934346629	0.852219003	0.929085137	0.9650928	1.028950649	0.810023703	0.962487771	201125_MPTLVo7PIIOVo4_MacMicLP_CT26R_Bld_D7_C5Nil_025.fcs	0.600541472	0.894736842	0.722599418	0.903693931	0.895249695	0.854917746	0.615266786	0.801204819	0.927835052	0.938037866	0.799544419	0.867950152	0.913978495	201125_MPTLVo7PIIOVo4_ProinflamLP_CT26R_Bld_D7_C5Nil_025.fcs	0.95465995
201117_PIIOVo4_FC_4T1R_Bld_D14_C6_002.fcs	201117	PIIOVo4	FC	4T1R	Bld	D14	C6	2	1	NIL	1	201117_PIIOVo4_FC_4T1R_Bld_D14_C6_002.fcs	1	3.539786839	2.385676786	0.866027677	16.38426772	0.863284551	0.72066305	3.061111155	0.821555581	0.759834511	0.482546996	0.065559108	1.210775231	2.504402516	2.652190807	2.504589914	2.286509653	2.181903237	1.929741576	4.79600173	18.1174241	201125_PIIOVo4_MacMicLP_4T1R_Bld_D7_C6_002.fcs	0.328574945	0.883040936	0.735208535	0.705804749	0.889159562	0.809415471	0.861628798	0.879518072	0.828178694	2.358003442	0.740318907	0.73294456	0.994623656	201125_PIIOVo4ProinflamLP_4T1R_Bld_D7_C6_002.fcs	0.987405542
201117_PIIOVo4_FC_4T1R_Bld_D14_C6_004.fcs	201117	PIIOVo4	FC	4T1R	Bld	D14	C6	4	1	NIL	1	201117_PIIOVo4_FC_4T1R_Bld_D14_C6_004.fcs	1	4.781777668	4.817021952	0.701141548	24.16065353	0.473558091	0.805305922	3.342763709	0.869002329	0.947826168	0.935531223	0.666614506	3.462284595	2.506929663	1.689460872	1.222984025	3.614701169	1.225773189	5.235893444	5.692522968	26.37371814	201125_PIIOVo4_MacMicLP_4T1R_Bld_D7_C6_004.fcs	1.108786611	1.380116959	1.697381183	1.616094987	1.272838002	1.933846692	1.48710748	1.674698795	1.348797251	54.63855422	2.195899772	3.351973159	1.245519713	201125_PIIOVo4ProinflamLP_4T1R_Bld_D7_C6_004.fcs	0.987405542
201117_PIIOVo4_FC_4T1R_Bld_D14_C6eC10000_001.fcs	201117	PIIOVo4	FC	4T1R	Bld	D14	C6	1	1	eC10000	1	201117_PIIOVo4_FC_4T1R_Bld_D14_C6eC10000_001.fcs	1	2.120697981	3.268310465	0.666457423	8.887336172	0.549339292	0.677352268	2.773044396	0.749651595	0.708238686	0.45874238	0.206300885	2.955380482	0	1.681823931	1.947929151	2.337460227	2.739976111	1.754276516	3.506727613	9.678542492	201125_PIIOVo4_MacMicLP_4T1R_Bld_D7_C6eC10000_001.fcs	0.220280581	1.064327485	0.473326867	0.606860158	0.797807552	0.719285964	0.765892264	0.843373494	0.839347079	2.289156627	0.740318907	0.657453267	0.967741935	201125_PIIOVo4ProinflamLP_4T1R_Bld_D7_C6eC10000_001.fcs	1.214105793
201117_PIIOVo4_FC_4T1R_Bld_D14_C6eC10000_003.fcs	201117	PIIOVo4	FC	4T1R	Bld	D14	C6	3	1	eC10000	1	201117_PIIOVo4_FC_4T1R_Bld_D14_C6eC10000_003.fcs	1	5.427805221	3.995598268	0.92834368	26.98429145	0.776699645	0.945059658	2.50202329	0.993701481	0.985622317	0.531929431	0.134433177	2.899782272	2.501880459	2.569231437	2.135911425	3.400437643	2.935930467	4.751853535	8.208603868	29.46440529	201125_PIIOVo4_MacMicLP_4T1R_Bld_D7_C6eC10000_003.fcs	0.249815407	0.766081871	0.673132881	0.833333333	0.889159562	0.854917746	0.7722747	0.801204819	0.859106529	6.127366609	0.856492027	0.583959099	1.012544803	201125_PIIOVo4ProinflamLP_4T1R_Bld_D7_C6eC10000_003.fcs	0.987405542
201117_PIIOVo4_FC_4T1R_Bld_D14_C6eC10000_005.fcs	201117	PIIOVo4	FC	4T1R	Bld	D14	C6	5	1	eC10000	1	201117_PIIOVo4_FC_4T1R_Bld_D14_C6eC10000_005.fcs	1	5.701373436	5.393936226	0.890709248	28.58457037	0.618593657	0.929261856	3.056489447	0.894238937	0.994463972	1.093783239	0.799302587	4.512877768	5.001242669	3.664662116	3.659719683	3.716433324	1.88960982	7.048134095	8.099634027	31.19818888	201125_PIIOVo4_MacMicLP_4T1R_Bld_D7_C6eC10000_005.fcs	0.276888998	0.865497076	0.772065955	0.861917326	0.846528624	0.798039902	0.797804442	0.909638554	0.927835052	16.36833046	0.774487472	0.947835117	0.913978495	201125_PIIOVo4ProinflamLP_4T1R_Bld_D7_C6eC10000_005.fcs	0.987405542
201117_PIIOVo4_FC_4T1R_Bld_D14_C7_006.fcs	201117	PIIOVo4	FC	4T1R	Bld	D14	C7	6	1	NIL	1	201117_PIIOVo4_FC_4T1R_Bld_D14_C7_006.fcs	1	2.898049353	2.273224159	0.682738357	13.49074347	0.570685287	0.545621566	1.390713197	0.605114595	0.663643967	1.051921435	0.76906926	1.545227313	2.503140852	2.78473624	2.625441725	1.989518567	1.668982685	2.876235092	4.536302765	14.82983446	201125_PIIOVo4_MacMicLP_4T1R_Bld_D7_C7_006.fcs	0.343342358	1.169590643	0.747817653	0.80474934	0.895249695	0.854917746	0.836099055	0.78313253	0.839347079	18.80378657	0.715261959	0.787665761	1.012544803	201125_PIIOVo4ProinflamLP_4T1R_Bld_D7_C7_006.fcs	1.084382872
201117_PIIOVo4_FC_4T1R_Bld_D14_C7_008.fcs	201117	PIIOVo4	FC	4T1R	Bld	D14	C7	8	1	NIL	1	201117_PIIOVo4_FC_4T1R_Bld_D14_C7_008.fcs	1	4.114676989	2.066141773	0.748743005	20.34431317	0.565348015	0.739632321	0.833168721	0.704305826	0.718640449	1.349243317	1.2465603	1.106004159	0	3.101364759	3.77980807	2.296678668	1.022097981	4.679499006	5.577316748	22.10742397	201125_PIIOVo4_MacMicLP_4T1R_Bld_D7_C7_008.fcs	0.34211174	1.403508772	0.548011639	0.889401935	0.876979294	0.832166608	0.708450345	0.885542169	0.927835052	7.220309811	0.76309795	0.960616712	1.021505376	201125_PIIOVo4ProinflamLP_4T1R_Bld_D7_C7_008.fcs	1.05163728
201117_PIIOVo4_FC_4T1R_Bld_D14_C7_010.fcs	201117	PIIOVo4	FC	4T1R	Bld	D14	C7	10	1	NIL	1	201117_PIIOVo4_FC_4T1R_Bld_D14_C7_010.fcs	1	2.354414844	1.893064156	0.677207303	10.35836468	0.517928589	0.663393655	2.77862677	0.674852318	0.707330008	0.893025556	0.623593829	1.004174372	0	2.567938417	2.073841154	1.751082898	1.645072079	2.19726003	4.585847073	11.24897353	201125_PIIOVo4_MacMicLP_4T1R_Bld_D7_C7_010.fcs	0.338419887	0.964912281	0.647914646	0.776165347	0.791717418	0.82079104	0.861628798	0.86746988	0.87628866	75.85197935	0.83143508	0.690206103	0.931899642	201125_PIIOVo4ProinflamLP_4T1R_Bld_D7_C7_010.fcs	0.95465995
201117_PIIOVo4_FC_4T1R_Bld_D14_C7eC10000_007.fcs	201117	PIIOVo4	FC	4T1R	Bld	D14	C7	7	1	eC10000	1	201117_PIIOVo4_FC_4T1R_Bld_D14_C7eC10000_007.fcs	1	2.93035718	5.57636113	0.891471558	12.27597771	0.708193262	0.714675402	3.888120699	0.692388637	0.807303881	1.282819031	0.974520897	3.180253952	0	2.727062116	2.621479791	3.182856932	2.68856208	1.959645793	5.9761794	13.63997802	201125_PIIOVo4_MacMicLP_4T1R_Bld_D7_C7eC10000_007.fcs	0.788825991	0.883040936	0.809893307	0.691512753	0.943970767	0.776163808	0.753127393	0.819277108	0.970790378	7.108433735	3.528473804	0.758507749	1.021505376	201125_PIIOVo4ProinflamLP_4T1R_Bld_D7_C7eC10000_007.fcs	1.084382872
201117_PIIOVo4_FC_4T1R_Bld_D14_C7eC10000_009.fcs	201117	PIIOVo4	FC	4T1R	Bld	D14	C7	9	1	eC10000	1	201117_PIIOVo4_FC_4T1R_Bld_D14_C7eC10000_009.fcs	1	3.831333343	3.477303429	0.703382622	18.69188605	0.485553165	0.611065806	2.771652305	0.663643805	0.700897455	1.033033258	0.732000488	1.4965887	0	3.095137119	3.833060322	2.60897643	2.184228025	4.029438551	6.338626932	20.67043429	201125_PIIOVo4_MacMicLP_4T1R_Bld_D7_C7eC10000_009.fcs	0.775289195	1.023391813	1.551891368	1.24230431	0.962241169	1.968848442	1.5445494	1.421686747	1.357388316	14.34595525	1.77904328	2.736459498	1.415770609	201125_PIIOVo4ProinflamLP_4T1R_Bld_D7_C7eC10000_009.fcs	1.100755668
20222_MPTLVo4_FC_4T1R_Bld_D14_C1_002.fcs	20222	MPTLVo4	FC	4T1R	Bld	D14	C1	2	1	NIL	1	20222_MPTLVo4_FC_4T1R_Bld_D14_C1_002.fcs	1	4.434659496	1.34548991	1.2693597	11.6918466	1.144989593	1.080587032	2.004046543	0.814175386	0.974328735	2.859046018	2.656324012	1.27306711	3.005300909	2.752749718	3.847918634	2.340525782	1.345191925	1.492852558	3.183196533	13.46154994	201008_MPTLVo4_MacMicLP_4T1R _Bld_D7_C1_002.fcs	0.525780455	0.898443291	1.00188798	1.194753577	1.128345916	0.689215061	0.937226277	0.827477714	1.137833595	2.498706674	1.001135074	1.349875931	0.990759341	201008_MPTLVo4_ProinflamLP_4T1R _Bld_D7_C1_002.fcs	1.198375085
20222_MPTLVo4_FC_4T1R_Bld_D14_C1_003.fcs	20222	MPTLVo4	FC	4T1R	Bld	D14	C1	3	1	NIL	1	20222_MPTLVo4_FC_4T1R_Bld_D14_C1_003.fcs	1	4.673452796	2.170087915	1.427600775	12.02460685	1.407765802	0.847234517	0	0.484407243	0.618149454	2.558695347	2.404111077	2.20551468	5.992397067	4.065795945	4.31579718	2.695210016	1.551864701	2.168710953	5.057255209	13.64042432	201008_MPTLVo4_MacMicLP_4T1R _Bld_D7_C1_003.fcs	1.060949847	0.956263899	1.116425425	1.254372019	1.577213452	0.984045948	1.162043796	1.293130572	1.403453689	2.514226591	1.566401816	1.456079404	1.022097228	201008_MPTLVo4_ProinflamLP_4T1R _Bld_D7_C1_003.fcs	0.938388626
20222_MPTLVo4_FC_4T1R_Bld_D14_C1_004.fcs	20222	MPTLVo4	FC	4T1R	Bld	D14	C1	4	1	NIL	1	20222_MPTLVo4_FC_4T1R_Bld_D14_C1_004.fcs	1	7.917284775	2.440638726	1.388522426	22.74451147	1.301509142	1.004737238	5.99695746	0.838316787	1.011135715	2.84670623	2.33015886	2.487661461	5.99542353	4.271241847	2.878651251	3.746243257	2.127703461	2.722894133	8.126360517	26.00769729	201008_MPTLVo4_MacMicLP_4T1R _Bld_D7_C1_004.fcs	0.544558329	0.591549296	1.067337948	0.918124006	0.955387783	0.639438417	0.975182482	0.827477714	0.943799058	5.804449043	0.824063564	1.075930521	1.082362395	201008_MPTLVo4_ProinflamLP_4T1R _Bld_D7_C1_004.fcs	1.511171293
20222_MPTLVo4_FC_4T1R_Bld_D14_C1_005.fcs	20222	MPTLVo4	FC	4T1R	Bld	D14	C1	5	1	NIL	1	20222_MPTLVo4_FC_4T1R_Bld_D14_C1_005.fcs	1	4.484134149	2.193375983	1.416873805	11.41261507	1.295028056	1.442418062	4.010123529	1.094876123	1.309609778	2.572904272	2.431485015	2.171574604	3.006823351	2.346122855	2.88740095	1.969579017	1.345873379	1.96302873	4.146019083	13.0708305	201008_MPTLVo4_MacMicLP_4T1R _Bld_D7_C1_005.fcs	0.283545888	0.57375834	0.954059157	0.734499205	0.840082361	1.079770262	0.899270073	0.706345045	0.894819466	2.374547336	0.776390465	0.828784119	0.928083568	201008_MPTLVo4_ProinflamLP_4T1R _Bld_D7_C1_005.fcs	0.832769127
20222_MPTLVo4_FC_4T1R_Bld_D14_C1Nil_001.fcs	20222	MPTLVo4	FC	NIL	Bld	D14	C1	1	0	NIL	1	20222_MPTLVo4_FC_4T1R_Bld_D14_C1Nil_001.fcs	1	0.909418013	1.053506331	0.906660649	0.898512419	0.940409393	0.62925271	2.002019182	0.472268752	0.589904891	1.471662684	1.618530237	1.047654203	0	1.222206642	1.441509731	0.598133449	0.460742086	0.681756498	0.825386204	0.934420435	201008_MPTLVo4_MacMicLP_4T1R _Bld_D7_C1Nil_001.fcs	0.507002582	1.111934766	1.131529264	1.347376789	1.243651338	1.424377792	1.2	1.434714211	1.258398744	1.196585618	1.069239501	1.362779156	1.082362395	201008_MPTLVo4_ProinflamLP_4T1R _Bld_D7_C1Nil_001.fcs	0.885578876
20222_MPTLVo4_FC_4T1R_Bld_D14_C2_006.fcs	20222	MPTLVo4	FC	4T1R	Bld	D14	C2	6	1	NIL	1	20222_MPTLVo4_FC_4T1R_Bld_D14_C2_006.fcs	1	7.467792171	0.91811009	0.999855071	22.32811569	0.743697746	1.520828887	2.001007039	1.271858587	1.572284422	2.372945448	2.276083122	0.927304328	0	1.934182174	2.401301599	2.590601241	1.170460762	2.427529637	5.563743882	25.9012347	201008_MPTLVo4_MacMicLP_4T1R _Bld_D7_C2_006.fcs	0.614975354	1.650111193	1.131529264	1.409379968	1.293067948	1.424377792	1.272992701	1.313581542	1.258398744	6.65804449	1.300794552	1.81439206	1.022097228	201008_MPTLVo4_ProinflamLP_4T1R _Bld_D7_C2_006.fcs	0.991198375
20222_MPTLVo4_FC_4T1R_Bld_D14_C2_008.fcs	20222	MPTLVo4	FC	4T1R	Bld	D14	C2	8	1	NIL	1	20222_MPTLVo4_FC_4T1R_Bld_D14_C2_008.fcs	1	4.999935452	1.720396802	1.183905908	13.68033322	0.841642992	2.466507721	4.010123529	1.322610357	1.457310128	2.552362122	2.16760292	1.670442003	3.006823351	1.734090806	1.924933967	2.205565443	1.230512804	1.664306967	3.671822156	15.69969162	201008_MPTLVo4_MacMicLP_4T1R _Bld_D7_C2_008.fcs	0.373679681	0.57375834	1.034612964	0.980127186	1.008922443	0.738991704	0.975182482	0.808599895	1.039874411	4.562855665	1.103291714	1.315136476	0.896745681	201008_MPTLVo4_ProinflamLP_4T1R _Bld_D7_C2_008.fcs	1.145565335
20222_MPTLVo4_FC_4T1R_Bld_D14_C2_009.fcs	20222	MPTLVo4	FC	4T1R	Bld	D14	C2	9	1	NIL	1	20222_MPTLVo4_FC_4T1R_Bld_D14_C2_009.fcs	1	8.130529248	1.927638229	1.064187348	24.23013712	0.901108824	0.966822625	1.99898582	0.768457055	0.922784051	2.457588112	1.841577163	1.894369815	2.997711765	2.847494564	1.919100834	3.049478207	1.226783977	4.254522082	7.053067619	27.99553694	201008_MPTLVo4_MacMicLP_4T1R _Bld_D7_C2_009.fcs	0.525780455	0.929577465	0.970421649	1.132750397	0.93891558	0.784939375	0.899270073	0.747246985	0.774254317	18.57734092	0.86492622	0.958808933	1.022097228	201008_MPTLVo4_ProinflamLP_4T1R _Bld_D7_C2_009.fcs	1.145565335
20222_MPTLVo4_FC_4T1R_Bld_D14_C2_010.fcs	20222	MPTLVo4	FC	4T1R	Bld	D14	C2	10	1	NIL	1	20222_MPTLVo4_FC_4T1R_Bld_D14_C2_010.fcs	1	7.950361016	1.938001875	1.205564177	23.33555304	0.95105481	1.551790936	5.99695746	1.279306347	1.452894037	2.467828063	2.104659615	1.930800004	8.993135295	3.050887033	4.078089272	4.234883682	1.475974473	3.999250757	9.608526901	26.4395011	201008_MPTLVo4_MacMicLP_4T1R _Bld_D7_C2_010.fcs	0.325796104	0.61823573	0.954059157	0.980127186	0.840082361	0.689215061	0.899270073	0.685894074	0.87032967	9.575788929	0.776390465	0.958808933	0.928083568	201008_MPTLVo4_ProinflamLP_4T1R _Bld_D7_C2_010.fcs	0.784021666
20222_MPTLVo4_FC_4T1R_Bld_D14_C2Nil_007.fcs	20222	MPTLVo4	FC	NIL	Bld	D14	C2	7	0	NIL	1	20222_MPTLVo4_FC_4T1R_Bld_D14_C2Nil_007.fcs	1	0.975852842	0.845063981	1.076611497	0.780748867	1.105613323	0.896862734	0	0.668371251	0.766101345	1.536768716	2.14332531	0.838317734	0	0.508738111	0.960035283	0.905346921	0.613701939	0.723634226	0.741457665	0.79692629	201008_MPTLVo4_MacMicLP_4T1R _Bld_D7_C2Nil_007.fcs	0.553947265	0.676056338	1.116425425	1.070747218	1.004804393	0.689215061	1.2	1.110644992	1.16043956	1.156233833	1.21906924	1.186104218	1.051024508	201008_MPTLVo4_ProinflamLP_4T1R _Bld_D7_C2Nil_007.fcs	1.044008125
20222_MPTLVo4_FC_4T1R_Bld_D14_C3_011.fcs	20222	MPTLVo4	FC	4T1R	Bld	D14	C3	11	1	NIL	1	20222_MPTLVo4_FC_4T1R_Bld_D14_C3_011.fcs	1	6.380260435	0.924231664	1.006521686	18.72526672	1.005112408	0.784250279	2.00303235	0.923140149	0.777101178	1.226151154	0.169466791	0.949102286	0	1.222825167	1.201866033	2.176131447	1.459754973	1.662622445	4.013791094	21.84250757	201008_MPTLVo4_MacMicLP_4T1R _Bld_D7_C3_011.fcs	0.428135514	0.867309118	1.083700441	0.827503975	1.050102951	0.934269304	1.2	1.293130572	1.307378336	3.988618727	1.157775255	1.108684864	0.990759341	201008_MPTLVo4_ProinflamLP_4T1R _Bld_D7_C3_011.fcs	0.885578876
20222_MPTLVo4_FC_4T1R_Bld_D14_C3_012.fcs	20222	MPTLVo4	FC	4T1R	Bld	D14	C3	12	1	NIL	1	20222_MPTLVo4_FC_4T1R_Bld_D14_C3_012.fcs	1	8.380400083	1.921485958	0.957671054	25.28586181	0.891917813	1.085434637	0	0.846621667	0.755516	1.25376072	0.319296002	1.976640515	0	2.337832669	1.19883255	3.201692435	1.571023525	1.658426023	5.523391106	29.39407783	201008_MPTLVo4_MacMicLP_4T1R _Bld_D7_C3_012.fcs	0.404193725	0.867309118	0.954059157	0.856120827	0.88949897	0.984045948	0.861313869	0.605663346	0.749764521	13.02121055	0.946651532	0.574689826	0.865407794	201008_MPTLVo4_ProinflamLP_4T1R _Bld_D7_C3_012.fcs	0.938388626
20222_MPTLVo4_FC_4T1R_Bld_D14_C3_014.fcs	20222	MPTLVo4	FC	4T1R	Bld	D14	C3	14	1	NIL	1	20222_MPTLVo4_FC_4T1R_Bld_D14_C3_014.fcs	1	5.205214033	0.986738115	1.155728387	14.52090422	0.939467392	1.606502851	3.985893175	1.105672727	1.145101633	1.914190137	1.348907867	0.928757553	5.977310468	2.636113872	1.913302946	2.832769432	1.471515335	2.58741781	5.75152048	16.50349664	201008_MPTLVo4_MacMicLP_4T1R _Bld_D7_C3_014.fcs	0.36194351	1.232023721	0.986784141	0.980127186	0.88949897	0.984045948	0.823357664	0.808599895	0.87032967	5.680289705	0.817253121	1.165260546	0.990759341	201008_MPTLVo4_ProinflamLP_4T1R _Bld_D7_C3_014.fcs	1.096817874
20222_MPTLVo4_FC_4T1R_Bld_D14_C3_015.fcs	20222	MPTLVo4	FC	4T1R	Bld	D14	C3	15	1	NIL	1	20222_MPTLVo4_FC_4T1R_Bld_D14_C3_015.fcs	1	5.025828648	1.408744422	1.016152517	14.17719557	0.742987507	1.735071328	5.993930222	1.518682166	1.638586649	1.775734571	1.352312481	1.342034876	2.996198534	1.727963277	2.15789859	2.24299357	0.93878235	1.913568488	4.993400977	16.24766515	201008_MPTLVo4_MacMicLP_4T1R _Bld_D7_C3_015.fcs	0.331429466	0.729429207	1.00188798	0.918124006	0.807137955	0.444160817	0.899270073	0.685894074	0.676295133	3.616140714	1.900113507	1.161290323	0.805142628	201008_MPTLVo4_ProinflamLP_4T1R _Bld_D7_C3_015.fcs	1.563981043
20222_MPTLVo4_FC_4T1R_Bld_D14_C3Nil_013.fcs	20222	MPTLVo4	FC	NIL	Bld	D14	C3	13	0	NIL	1	20222_MPTLVo4_FC_4T1R_Bld_D14_C3Nil_013.fcs	1	0.987434347	1.0378772	0.931398103	1.105018256	0.960146848	1.022786818	0	0.939783917	0.694541016	0.39795117	0.168528625	1.021637747	0	0.709365782	0.478085009	0.946786933	0.783139809	0.847906766	0.783035422	1.159457941	201008_MPTLVo4_MacMicLP_4T1R _Bld_D7_C3Nil_013.fcs	0.610280886	0.729429207	0.970421649	1.011128776	1.099519561	0.984045948	0.937226277	0.888830624	0.894819466	0.856699431	1.069239501	0.928039702	1.082362395	201008_MPTLVo4_ProinflamLP_4T1R _Bld_D7_C3Nil_013.fcs	1.145565335
20222_MPTLVo4_FC_4T1R_Bld_D14_C4_016.fcs	20222	MPTLVo4	FC	4T1R	Bld	D14	C4	16	1	NIL	1	20222_MPTLVo4_FC_4T1R_Bld_D14_C4_016.fcs	1	7.424854852	1.445799084	1.055998867	21.97502741	1.095355432	0.731333054	1.991943595	0.913678809	0.763016891	1.015285678	0.299606445	1.524677653	8.961453389	3.445490943	2.868510053	2.723139559	1.948299038	1.526232179	7.480216432	25.20995032	201008_MPTLVo4_MacMicLP_4T1R _Bld_D7_C4_016.fcs	0.452546749	1.392142328	1.283826306	1.316375199	1.062457104	1.474154435	1.386861314	1.395385422	1.378963893	110.5949302	1.232690125	1.215880893	0.959421454	201008_MPTLVo4_ProinflamLP_4T1R _Bld_D7_C4_016.fcs	1.458361544
20222_MPTLVo4_FC_4T1R_Bld_D14_C4_017.fcs	20222	MPTLVo4	FC	4T1R	Bld	D14	C4	17	1	NIL	1	20222_MPTLVo4_FC_4T1R_Bld_D14_C4_017.fcs	1	9.202890686	1.330097881	1.396204374	27.10210026	1.382592231	1.613842417	4.024394431	1.533886382	1.334033774	1.118377508	0.264821177	1.341109309	9.05257137	3.275787196	0.965892133	3.607045739	2.354012595	2.826542683	10.49518163	30.89639475	201008_MPTLVo4_MacMicLP_4T1R _Bld_D7_C4_017.fcs	0.572725139	0.996293551	1.147891756	1.070747218	0.844200412	0.934269304	0.975182482	1.110644992	0.968288854	162.3228143	0.837684449	0.642183623	0.959421454	201008_MPTLVo4_ProinflamLP_4T1R _Bld_D7_C4_017.fcs	1.356804333
20222_MPTLVo4_FC_4T1R_Bld_D14_C4_018.fcs	20222	MPTLVo4	FC	4T1R	Bld	D14	C4	18	1	NIL	1	20222_MPTLVo4_FC_4T1R_Bld_D14_C4_018.fcs	1	7.454948374	1.277955667	1.160081021	21.87371885	1.05986646	1.498703622	2.004046543	1.300054246	1.072745779	1.139512058	0.301426838	1.262632133	9.015902726	4.180101424	4.088413548	3.18420368	2.306043299	2.985705117	6.968446334	25.07942258	201008_MPTLVo4_MacMicLP_4T1R _Bld_D7_C4_018.fcs	0.410296534	0.996293551	1.116425425	1.070747218	0.844200412	0.784939375	0.899270073	1.233350813	0.676295133	3.942058976	0.86492622	0.742431762	0.836480514	201008_MPTLVo4_ProinflamLP_4T1R _Bld_D7_C4_018.fcs	0.938388626
20222_MPTLVo4_FC_4T1R_Bld_D14_C4_020.fcs	20222	MPTLVo4	FC	4T1R	Bld	D14	C4	20	1	NIL	1	20222_MPTLVo4_FC_4T1R_Bld_D14_C4_020.fcs	1	6.319660816	1.376279698	1.096088754	18.24266719	0.997824075	1.119493061	0	1.377642376	1.17624001	1.4416487	0.206394921	1.319895579	5.986353298	2.437017176	1.437148128	3.144252053	1.933089541	2.124042794	8.088550545	20.69907572	201008_MPTLVo4_MacMicLP_4T1R _Bld_D7_C4_020.fcs	0.355840701	0.702742772	0.986784141	0.765500795	0.716540837	0.689215061	0.861313869	1.192448873	0.87032967	18.43766167	0.755959137	0.909181141	0.805142628	201008_MPTLVo4_ProinflamLP_4T1R _Bld_D7_C4_020.fcs	1.303994584
20222_MPTLVo4_FC_4T1R_Bld_D14_C4Nil_019.fcs	20222	MPTLVo4	FC	NIL	Bld	D14	C4	19	0	NIL	1	20222_MPTLVo4_FC_4T1R_Bld_D14_C4Nil_019.fcs	1	0.820247022	0.649696677	0.680433089	1.142548886	0.64292173	0.953462786	0	0.884659908	0.768041824	0.390300848	0.094243605	0.62119562	3.006823351	0.714037391	0.962466983	0.99840411	0.980564891	1.024188902	0.954801922	1.167867104	201008_MPTLVo4_MacMicLP_4T1R _Bld_D7_C4Nil_019.fcs	3.356544871	1.578947368	0.986784141	0.918124006	0.807137955	0.984045948	1.013138686	0.929732564	0.774254317	0.897051216	0.701475596	0.812903226	0.928083568	201008_MPTLVo4_ProinflamLP_4T1R _Bld_D7_C4Nil_019.fcs	1.044008125
20222_MPTLVo4_FC_4T1R_Bld_D14_C5_021.fcs	20222	MPTLVo4	FC	4T1R	Bld	D14	C5	21	1	NIL	1	20222_MPTLVo4_FC_4T1R_Bld_D14_C5_021.fcs	1	5.911180409	2.213756564	1.181211896	16.61338564	0.869082864	2.089066972	11.99997551	2.088114105	2.651889271	1.941451145	1.861308822	2.244192195	5.998453052	2.84893342	3.600132312	2.544024849	1.457542105	2.04320252	7.420968531	18.76595546	201008_MPTLVo4_MacMicLP_4T1R _Bld_D7_C5_021.fcs	0.694781316	1.850259451	1.3593455	0.672496025	1.416609472	2.657306956	1.83649635	2.233875197	2.10989011	18.87221935	1.975028377	2.400992556	1.299316995	201008_MPTLVo4_ProinflamLP_4T1R _Bld_D7_C5_021.fcs	1.198375085
20222_MPTLVo4_FC_4T1R_Bld_D14_C5_022.fcs	20222	MPTLVo4	FC	4T1R	Bld	D14	C5	22	1	NIL	1	20222_MPTLVo4_FC_4T1R_Bld_D14_C5_022.fcs	1	6.424110815	3.39588238	1.388580033	17.70642759	0.998064215	2.536581731	13.95765414	2.613141119	3.182440305	2.303292435	1.574518654	3.462532787	14.95080427	4.260483051	5.74280048	3.565310908	2.084103574	3.140415997	7.328439277	20.00676453	201008_MPTLVo4_MacMicLP_4T1R _Bld_D7_C5_022.fcs	0.373679681	0.867309118	1.018250472	0.856120827	0.873026767	0.738991704	0.750364964	0.706345045	0.919309262	24.55250905	0.817253121	1.147394541	0.959421454	201008_MPTLVo4_ProinflamLP_4T1R _Bld_D7_C5_022.fcs	1.356804333
20222_MPTLVo4_FC_4T1R_Bld_D14_C5_023.fcs	20222	MPTLVo4	FC	4T1R	Bld	D14	C5	23	1	NIL	1	20222_MPTLVo4_FC_4T1R_Bld_D14_C5_023.fcs	1	6.366726279	2.324492873	1.413717106	17.59515464	0.937303631	2.954243155	0	2.633416251	2.985059275	2.086084993	1.489803676	2.256239682	3.008347337	4.592566898	6.018467516	3.532509508	2.789293588	3.54378185	8.527048244	19.79570786	201008_MPTLVo4_MacMicLP_4T1R _Bld_D7_C5_023.fcs	0.478835772	0.80948851	0.970421649	0.980127186	0.971859986	0.884492661	1.048175182	0.888830624	0.798744113	24.08691154	0.885357548	0.986600496	1.082362395	201008_MPTLVo4_ProinflamLP_4T1R _Bld_D7_C5_023.fcs	1.458361544
20222_MPTLVo4_FC_4T1R_Bld_D14_C5_024.fcs	20222	MPTLVo4	FC	4T1R	Bld	D14	C5	24	1	NIL	1	20222_MPTLVo4_FC_4T1R_Bld_D14_C5_024.fcs	1	7.693356531	1.505629294	1.51216357	21.85916222	1.245929436	1.736025471	3.991923271	1.796166642	2.21525202	2.908858547	1.801264767	1.496574514	2.993176649	3.757068147	4.071919696	4.101984	3.387691571	4.375528157	9.185735635	24.79962536	201008_MPTLVo4_MacMicLP_4T1R _Bld_D7_C5_024.fcs	0.422032705	1.036323202	1.034612964	0.918124006	0.819492107	0.984045948	0.899270073	0.888830624	0.968288854	24.45938955	0.742338252	1.138461538	1.022097228	201008_MPTLVo4_ProinflamLP_4T1R _Bld_D7_C5_024.fcs	1.044008125
20222_MPTLVo4_FC_4T1R_Bld_D14_C5Nil_025.fcs	20222	MPTLVo4	FC	NIL	Bld	D14	C5	25	0	NIL	1	20222_MPTLVo4_FC_4T1R_Bld_D14_C5Nil_025.fcs	1	1.114801897	0.918574485	1.30228357	0.73012168	1.214278617	1.475489113	2.002019182	1.644194913	1.838536912	1.671644721	1.731450952	0.953834424	0	0.814804428	0.720754865	1.123765873	1.267040735	1.235683652	1.119709966	0.634788097	201008_MPTLVo4_MacMicLP_4T1R _Bld_D7_C5Nil_025.fcs	0.525780455	0.778354337	0.921334172	0.765500795	1.099519561	0.934269304	0.750364964	0.808599895	0.968288854	0.897051216	0.973893303	0.759305211	0.959421454	201008_MPTLVo4_ProinflamLP_4T1R _Bld_D7_C5Nil_025.fcs	0.784021666
20222_MPTLVo4_FC_4T1R_Bld_D14_C6_026.fcs	20222	MPTLVo4	FC	4T1R	Bld	D14	C6	26	1	NIL	1	20222_MPTLVo4_FC_4T1R_Bld_D14_C6_026.fcs	1	10.50937252	4.01049502	1.354817414	31.15938561	1.227609104	1.794643286	14.0283258	2.792709121	2.903302795	1.529615285	0.282587661	4.111380666	9.015902726	5.199638357	4.809898292	3.819230055	2.728817904	3.625499071	18.20250412	34.55909335	201008_MPTLVo4_MacMicLP_4T1R _Bld_D7_C6_026.fcs	0.76989281	2.90437361	1.034612964	1.378378378	1.507206589	1.033822591	1.649635036	1.856318825	1.427943485	162.3228143	2.152099886	2.20248139	1.082362395	201008_MPTLVo4_ProinflamLP_4T1R _Bld_D7_C6_026.fcs	0.938388626
20222_MPTLVo4_FC_4T1R_Bld_D14_C6_027.fcs	20222	MPTLVo4	FC	4T1R	Bld	D14	C6	27	1	NIL	1	20222_MPTLVo4_FC_4T1R_Bld_D14_C6_027.fcs	1	8.782829294	1.820072719	1.47660859	25.49400797	1.312809854	2.081830963	0	2.659706597	2.748618937	1.356469059	0.282874116	1.775744194	9.02504201	4.592566898	5.296251414	3.61423852	2.519982483	3.629174184	11.21980032	28.76266363	201008_MPTLVo4_MacMicLP_4T1R _Bld_D7_C6_027.fcs	0.313590486	1.650111193	1.034612964	0.488871224	0.868908717	0.738991704	0.937226277	0.929732564	0.894819466	2.265907915	0.851305335	1.000496278	0.928083568	201008_MPTLVo4_ProinflamLP_4T1R _Bld_D7_C6_027.fcs	1.669600542
20222_MPTLVo4_FC_4T1R_Bld_D14_C6_028.fcs	20222	MPTLVo4	FC	4T1R	Bld	D14	C6	28	1	NIL	1	20222_MPTLVo4_FC_4T1R_Bld_D14_C6_028.fcs	1	8.99005865	5.835445485	1.286462353	26.07323666	1.222830748	1.870538204	8.004028156	2.071687182	2.152064303	1.112158018	0.413833295	5.912867484	9.002228455	6.413340892	6.243384158	3.342419084	2.398485168	3.705176814	13.76866733	29.03497767	201008_MPTLVo4_MacMicLP_4T1R _Bld_D7_C6_028.fcs	0.410296534	1.872498147	1.034612964	0.703497615	1.194234729	0.834716018	1.272992701	0.950183534	1.113343799	61.81583032	1.355278093	1.579156328	0.959421454	201008_MPTLVo4_ProinflamLP_4T1R _Bld_D7_C6_028.fcs	1.044008125
20222_MPTLVo4_FC_4T1R_Bld_D14_C6_030.fcs	20222	MPTLVo4	FC	4T1R	Bld	D14	C6	30	1	NIL	1	20222_MPTLVo4_FC_4T1R_Bld_D14_C6_030.fcs	1	9.65398201	2.782639057	1.502277311	28.16656377	1.452595749	1.551790936	1.99898582	2.353399731	2.601465675	1.326073586	0.338248867	2.607360652	5.99542353	4.678026784	3.118538855	3.538118631	2.645252951	4.12688642	14.52139737	31.63733938	201008_MPTLVo4_MacMicLP_4T1R _Bld_D7_C6_030.fcs	0.313590486	0.680504077	0.970421649	0.887122417	0.770075498	0.689215061	0.788321168	0.767697955	0.845839874	41.76409726	0.824063564	0.935980149	0.896745681	201008_MPTLVo4_ProinflamLP_4T1R _Bld_D7_C6_030.fcs	1.044008125
20222_MPTLVo4_FC_4T1R_Bld_D14_C6Nil_029.fcs	20222	MPTLVo4	FC	NIL	Bld	D14	C6	29	0	NIL	1	20222_MPTLVo4_FC_4T1R_Bld_D14_C6Nil_029.fcs	1	1.192245878	1.495281326	1.102613092	1.343049892	1.136630089	1.022145838	1.995961636	1.390721259	1.342874012	0.531671861	0.243921271	1.517360272	2.993176649	2.030847647	1.437148128	1.427562714	1.89481054	1.486829956	1.575608821	1.306540134	201008_MPTLVo4_MacMicLP_4T1R _Bld_D7_C6Nil_029.fcs	0.44644394	1.125277984	0.873505349	0.887122417	0.745367193	0.984045948	0.899270073	0.827477714	0.943799058	0.996378686	0.96708286	0.950868486	0.896745681	201008_MPTLVo4_ProinflamLP_4T1R _Bld_D7_C6Nil_029.fcs	1.096817874
[truncated: 23 more columns]
