# Supplementary material for: Cancer classification with radiomics in controlled preclinical models
Source: Sci Rep. 2026 Jan 29;16:6647. doi: 10.1038/s41598-026-37757-8 (PMC12913988; doi:10.1038/s41598-026-37757-8)
Supplement: Supplementary file 2 — Supplementary Material 2 [file 41598_2026_37757_MOESM2_ESM.csv]

Type	Normalisation	new_scanID	Date	Exp	Contour_Method	Tumour_Model	Position	Age	Cage_No.	Animal_No.	original_shape_Elongation	original_shape_Flatness	original_shape_LeastAxisLength	original_shape_MajorAxisLength	original_shape_Maximum2DDiameterColumn	original_shape_Maximum2DDiameterRow	original_shape_Maximum2DDiameterSlice	original_shape_Maximum3DDiameter	original_shape_MeshVolume	original_shape_MinorAxisLength	original_shape_Sphericity	original_shape_SurfaceArea	original_shape_SurfaceVolumeRatio	original_shape_VoxelVolume	original_firstorder_10Percentile	original_firstorder_90Percentile	original_firstorder_Energy	original_firstorder_Entropy	original_firstorder_InterquartileRange	original_firstorder_Kurtosis	original_firstorder_Maximum	original_firstorder_MeanAbsoluteDeviation	original_firstorder_Mean	original_firstorder_Median	original_firstorder_Minimum	original_firstorder_Range	original_firstorder_RobustMeanAbsoluteDeviation	original_firstorder_RootMeanSquared	original_firstorder_Skewness	original_firstorder_TotalEnergy	original_firstorder_Uniformity	original_firstorder_Variance	original_glcm_Autocorrelation	original_glcm_ClusterProminence	original_glcm_ClusterShade	original_glcm_ClusterTendency	original_glcm_Contrast	original_glcm_Correlation	original_glcm_DifferenceAverage
AI_Contour	Subtraction	74	200721	MPTLVo3	CT	4T1	Ms	D7	C2	8	0.262014716	0.107725147	3.145932372	29.20332394	24.17228898	6.103630887	13.11146064	29.43487075	49.74500449	7.65170062	0.586699125	111.489765	2.241225348	49.82265772	-603	1231	1.27605e+11	5.751630334	753	5.291632247	5829	622.7416567	779.6724489	1075	-885	6714	424.536069	1145.131811	0.192176355	65333789.52	0.0360744	703437.7368	5714.144022	94526815.5	32919.7926	4220.46759	53.66422779	0.974772864	3.883632193
AI_Contour	Subtraction	75	200721	MPTLVo3	CT	4T1	Ms	D7	C2	9	0.863652968	0.627714306	3.062182535	4.878306112	5.607417054	5.617109917	4.8	5.727121581	44.69263747	4.213163554	0.764204223	79.69517235	1.78318347	44.72928809	-109	1191	86556163289	5.193208574	272	6.114373609	1437	356.3290324	847.2291729	1049	-943	2380	156.2341943	995.3772601	-2.074882265	44316700.21	0.042321733	272978.6185	5742.122376	16342873.11	-134620.563	1553.174708	29.08847979	0.96258483	3.166272573
AI_Contour	Subtraction	76	200721	MPTLVo3	CT	4T1	Ms	D7	C2	10	0.518505031	0.313380964	2.257139813	7.202542828	7.484588471	7.897331989	4.176122604	7.9171619	43.52882026	3.73455469	0.689611237	86.77562015	1.993521066	43.56858554	631	1191	85309190558	4.999035146	224	9.63972239	1438	217.5315102	939.0281685	1037	-782	2220	97.80522761	1001.257747	-2.552663349	43678250.97	0.044156959	120743.1744	5156.281592	4457306.488	-43823.91351	642.2858717	22.52473106	0.930788194	3.007171025
AI_Contour	Subtraction	1	200721	MPTLVo3	CT	4T1	Ms	D7	C1	2	0.538063374	0.378768007	2.70939941	7.153189701	7.665394152	7.256657364	4.359082472	7.672070614	53.14348557	3.848869384	0.718240935	95.17305168	1.79086958	53.18495752	576	1282	1.22926e+11	5.000241999	235	8.08626684	1475	243.5974588	1023.014151	1148	-627	2102	108.4352037	1087.834549	-2.342997311	62938228.05	0.046911612	136826.0515	4843.856387	4919884.274	-49251.92471	722.8826212	27.70214161	0.924569798	3.181556289
AI_Contour	Subtraction	2	200721	MPTLVo3	CT	4T1	Ms	D7	C1	3	0.524930892	0.360284128	2.37633891	6.595735772	6.559992195	7.334294326	4.042969206	7.355207604	39.27242024	3.46230546	0.713267178	78.33520701	1.994662069	39.30977486	-4	1249	84737055339	5.059154463	209	5.678656325	1514	347.261931	928.6349688	1122	-818	2332	156.8058538	1050.560614	-1.979739307	43385318.1	0.049388438	241314.6979	5438.746319	12295739.96	-110057.1631	1393.592	28.3731506	0.959510076	3.32238438
AI_Contour	Subtraction	3	200721	MPTLVo3	CT	4T1	Ms	D7	C1	4	0.493386635	0.324153236	2.375387466	7.327977024	8.022757829	7.773175191	4.336265675	8.050232688	43.96039305	3.615525924	0.696785761	86.44885292	1.966516833	43.999689	-101	1182	77638404644	5.427582119	322	4.691460616	1412	367.6141564	811.5221383	1011	-891	2303	202.4970855	950.4914334	-1.683159691	39750813.49	0.03546955	244865.784	5237.576714	9748431.775	-90918.84915	1370.006232	32.26138974	0.953256112	3.71568515
AI_Contour	Subtraction	4	200721	MPTLVo3	CT	4T1	Ms	D7	C1	5	0.727890534	0.41024758	2.527524244	6.160972958	7.141531775	7.327309902	5.258745097	7.386032115	49.71865785	4.484513897	0.715491388	91.38873053	1.838117409	49.7627538	18	1224	1.02866e+11	5.081229049	220	6.025496545	1478	336.4298827	906.7053697	1094	-866	2344	146.5534138	1028.772711	-2.051761955	52667569.51	0.04765683	236258.6637	5593.874417	12302001.26	-109125.5143	1360.189445	25.38384379	0.962743071	3.158215152
AI_Contour	Subtraction	5	200721	MPTLVo3	CT	4T1	Ms	D7	C2	6	0.517576564	0.357625336	2.596059006	7.259158524	7.195545376	7.769881699	4.279065319	7.780171053	50.76117388	3.75717033	0.714494752	92.79107068	1.827993003	50.8021125	-189	1216	97714159592	5.3236254	314	4.439161609	1457	401.9466584	838.2909205	1069	-900	2357	223.1571588	992.3675937	-1.660492656	50029587.17	0.040728857	282061.7736	5433.549352	12982437.91	-116296.9851	1621.61061	29.78489323	0.963494986	3.458526326
AI_Contour	Subtraction	6	200922	MPTLVo4	CT	4T1	Ms	D14	C1	3	0.810075498	0.575698274	4.859414885	8.440905769	9.649527305	9.653840851	8.09108151	9.872781265	198.8070475	6.837770949	0.7602562	216.6765962	1.08988388	198.8677194	871	1277	5.06572e+11	4.346975528	117	12.06649014	1461	215.3468042	1076.603238	1192	-819	2280	56.6287701	1142.018896	-3.116950531	259364703.4	0.080089349	145132.6278	6136.762986	8878352.074	-76629.98661	816.9400037	13.98442971	0.965657596	2.331258467
AI_Contour	Subtraction	7	200922	MPTLVo4	CT	4T1	Ms	D14	C1	5	0.613058502	0.507411494	3.461400119	6.821682516	7.704119782	7.494415948	4.833218389	8.039891327	70.94164999	4.182090463	0.750242497	110.4629542	1.557095927	70.98666327	-302	1287	1.60424e+11	5.110597774	246	4.413709603	1549	430.2728219	910.4075415	1162	-811	2360	230.0981461	1075.674052	-1.711835006	82136869.76	0.048707506	328232.7754	5490.750318	17789086.18	-152203.0317	1901.902318	30.54651552	0.968083531	3.361102448
AI_Contour	Subtraction	8	200922	MPTLVo4	CT	4T1	Ms	D14	C2	6	0.410189143	0.363386547	6.43659461	17.7128038	19.44129332	17.89800001	8.500352934	19.48420607	585.6846226	7.265599806	0.706072189	479.4510051	0.818616345	585.7800038	1045	1287	1.58198e+12	4.055763022	105	25.63210012	1505	126.8290282	1145.166183	1204	-857	2362	45.8827379	1175.894375	-4.568334256	809974167.4	0.087612091	71321.99495	6754.078553	4371388.889	-37181.52331	389.6346842	10.6637246	0.945714629	2.024143755
AI_Contour	Subtraction	9	200922	MPTLVo4	CT	4T1	Ms	D14	C2	8	0.672146898	0.404222307	4.229849428	10.46416626	11.92427963	11.92964563	8.222894867	11.93071854	211.3741784	7.033456893	0.698529479	245.659751	1.162203221	211.4408877	961	1277	5.41668e+11	4.351812591	121	17.65293645	1527	165.7409629	1099.992963	1179	-826	2353	54.23760749	1145.266841	-3.745415527	277333509.1	0.074645696	101651.6178	6371.639883	6261696.301	-52525.09164	553.0149131	16.1116056	0.94267827	2.455228079
AI_Contour	Subtraction	10	200922	MPTLVo4	CT	4T1	Ms	D14	C2	9	0.642548488	0.577845358	6.20809508	10.74352333	12.19887122	11.5999857	7.911915065	12.22769268	327.6015958	6.903234674	0.767132282	299.5788884	0.914461017	327.6739584	-282	1294	8.1836e+11	4.57928676	134	5.728151969	1528	390.2436372	979.4811911	1202	-851	2379	146.8576539	1130.800386	-2.086843571	418999807.7	0.070991017	319326.1091	6122.384558	22964494.73	-185601.6674	1947.468015	15.60967156	0.983990748	2.410038211
AI_Contour	Subtraction	11	200922	MPTLVo4	CT	4T1	Ms	D14	C2	10	0.563407024	0.394228532	4.833772156	12.26134528	12.80248435	12.48126678	7.713676166	13.14800386	282.0393915	6.908128053	0.707588166	293.9296583	1.042158178	282.1101114	787	1255	6.70336e+11	4.634941382	146	11.77838752	1608	225.77784	1029.854477	1145	-992	2600	68.21485707	1102.990497	-3.039194202	343211786.7	0.063354304	155987.7945	6972.719274	10465182.13	-85937.5325	893.6746479	16.26373043	0.963890813	2.478822901
AI_Contour	Subtraction	12	200922	MPTLVo4	CT	4T1	Ms	D14	C3	11	0.671469392	0.480036542	5.589608397	11.64413104	13.38678417	12.10010102	10.11201266	14.41974818	348.3328979	7.818677596	0.711508561	336.4859926	0.965989703	348.4135165	582	1285	8.66217e+11	4.62083662	148	8.83045671	1491	277.1769444	1034.356405	1188	-795	2286	80.30491688	1128.237613	-2.637322412	443502572.1	0.066523111	203026.9391	5820.579129	13565961.23	-113320.646	1191.085468	15.46462234	0.974122773	2.438421045
AI_Contour	Subtraction	13	200922	MPTLVo4	CT	4T1	Ms	D14	C3	12	0.468155082	0.322312806	4.834968246	15.00085678	16.02076692	15.62047988	8.130928606	16.09211523	330.8694104	7.022727332	0.664185344	348.309977	1.05271133	330.9507543	985	1228	8.07455e+11	4.051662044	113	35.61092119	1435	95.78623537	1103.147869	1137	-893	2328	48.25798272	1117.66624	-4.861355101	413416342.9	0.082386153	32242.60208	6581.660213	1100010.132	-10770.95192	164.0119306	9.336755451	0.8905567	2.06433582
AI_Contour	Subtraction	14	200922	MPTLVo4	CT	4T1	Ms	D14	C3	14	0.422325487	0.329112485	4.959661486	15.06980658	12.98317757	9.335341604	10.78606508	14.31037542	277.2696481	6.364363399	0.644289167	319.1573494	1.151072076	277.3664373	951	1225	6.52133e+11	4.283371527	138	29.88991896	1481	118.6597002	1072.259959	1114	-894	2375	57.92560993	1097.174896	-4.677056497	333891707.1	0.068808497	54051.33363	6417.227655	2750082.898	-23717.4155	285.6451808	11.14144873	0.923732874	2.142990104
AI_Contour	Subtraction	15	200922	MPTLVo4	CT	4T1	Ms	D14	C3	15	0.912156475	0.673135769	5.66863449	8.421234988	9.732408212	9.624291193	8.723302127	9.964405701	259.4161451	7.681484026	0.772132431	254.7555562	0.982034315	259.4822996	978	1209	6.17366e+11	3.991212368	108	38.86864126	1437	92.6086675	1088.704914	1120	-757	2194	46.1473287	1103.703163	-5.209813582	316091132.3	0.085261109	32882.28086	5706.262135	1307948.884	-12501.86295	173.6085171	8.286756297	0.90727911	1.953961118
AI_Contour	Subtraction	16	200922	MPTLVo4	CT	4T1	Ms	D14	C4	16	0.484846189	0.406949991	4.754028039	11.68209397	12.38449211	11.47127222	6.511528238	12.7922332	216.4202308	5.664018737	0.711549537	244.9876665	1.131999839	216.4871534	1061	1269	5.78155e+11	3.869625249	99	48.03274412	1477	83.85658394	1156.667469	1183	-638	2115	42.27547658	1169.33999	-5.863039961	296015010.6	0.091656851	29476.37706	5360.499212	1326197.026	-12062.10541	154.8180397	8.504628981	0.892817658	1.968537743
AI_Contour	Subtraction	17	200922	MPTLVo4	CT	4T1	Ms	D14	C4	17	0.456004423	0.345289434	4.585062763	13.2788968	14.1534277	13.48609483	6.985699679	14.28754407	241.4119862	6.055235679	0.674064601	278.156037	1.152204749	241.4855221	1031	1262	6.23175e+11	4.069842271	104	23.58202435	1494	135.5311709	1112.015017	1174	-882	2376	44.56024448	1149.460813	-4.425174249	319065200	0.08718649	84682.76258	6717.519733	6010535.327	-48995.44648	478.8633567	11.13957982	0.953926481	2.16986695
AI_Contour	Subtraction	18	200922	MPTLVo4	CT	4T1	Ms	D14	C4	18	0.606308728	0.37137005	4.554548712	12.26417886	12.96023091	12.85611101	8.382839614	13.09777044	271.9852814	7.435878691	0.693071757	292.9113437	1.076938216	272.0595639	987	1251	6.74227e+11	4.252014803	119	26.37642633	1509	124.8713052	1098.194894	1148	-857	2366	51.29981497	1126.434033	-4.452254796	345203765.2	0.075206526	62821.6057	6442.345351	3389795.242	-29155.98608	336.0709117	11.11932813	0.934729151	2.206260284
AI_Contour	Subtraction	19	200922	MPTLVo4	CT	4T1	Ms	D14	C4	20	0.684102015	0.499836172	3.617336864	7.237044993	7.780170272	8.299195334	5.879863944	8.400372167	92.67250283	4.950877061	0.746153198	132.7262166	1.432207101	92.7200121	1131	1332	2.74611e+11	3.856909406	99	50.23969678	1619	73.95170185	1224.312042	1238	-559	2178	42.03665326	1231.422824	-5.197501641	140600827.6	0.090796023	17462.19372	5295.860528	413266.7896	-4317.809746	87.14288167	7.314799526	0.842494642	1.947137898
AI_Contour	Subtraction	20	200922	MPTLVo4	CT	4T1	Ms	D14	C5	21	0.591943475	0.377499208	4.609148888	12.20969154	13.0311501	10.75247608	9.15921394	13.04587553	270.1490383	7.227447236	0.679426328	297.4477602	1.101050598	270.2214862	1055	1255	7.07573e+11	3.822962449	98	52.5084989	1480	76.87411631	1148.156939	1169	-636	2116	41.3465239	1157.871296	-5.875239042	362276742.4	0.093371268	22401.58088	5296.939635	786366.5905	-7611.552507	114.9986466	7.503971366	0.875516165	1.904775208
AI_Contour	Subtraction	21	200922	MPTLVo4	CT	4T1	Ms	D14	C5	22	0.482775663	0.326686093	3.805345223	11.64832329	12.14365862	11.98210539	6.811754546	12.24129242	158.7136576	5.623527	0.668296911	212.1245192	1.336523412	158.7781695	876	1216	3.6493e+11	4.380854421	126	17.31631498	1438	161.6871193	1043.930035	1123	-892	2330	57.77792593	1084.785656	-3.611659919	186843786.2	0.074275658	86970.00171	6308.200107	4305994.126	-38980.15037	469.2441518	12.883235	0.945154255	2.304896038
AI_Contour	Subtraction	22	200922	MPTLVo4	CT	4T1	Ms	D14	C5	23	0.526615088	0.410634652	4.019158588	9.787675177	10.70475305	10.11168364	5.972202274	10.72386767	139.9460437	5.154337421	0.723853853	180.0833874	1.286805847	140.001617	892	1196	3.12725e+11	4.3295549	122	16.10821792	1398	180.2046272	1011.560552	1102	-929	2327	54.10813743	1069.423531	-3.622383948	160115185.6	0.075762126	120411.9368	6465.180272	8269577.013	-67687.67381	677.8433541	14.65799828	0.95675308	2.353448346
AI_Contour	Subtraction	26	201020	MPTLVo6	CT	CT26	Ms	D14	C1CL4	5	0.711770774	0.514796278	4.713560481	9.156166597	10.80680165	9.225345289	7.858753082	10.95998949	181.4467492	6.517091785	0.717037752	216.1597837	1.191312518	181.5119651	1062	1247	4.72957e+11	3.727134556	92	55.65489472	1446	78.08951878	1142.087136	1167	-720	2166	38.71615587	1155.029098	-6.496453099	242153700.1	0.100085247	29729.19237	5720.09513	1588685.408	-13764.57891	157.081289	7.59408828	0.905879358	1.908498419
AI_Contour	Subtraction	23	201020	MPTLVo6	CT	CT26	Ms	D14	C1	2	0.713057079	0.525932322	7.432725194	14.13247463	14.46406173	14.81035665	13.66853321	15.05807118	697.3699443	10.07726108	0.706222013	538.4991531	0.772185778	697.4834161	1115	1291	1.97931e+12	3.591365934	89	68.26842317	1971	58.94491986	1201.733072	1209	-689	2660	37.45918804	1205.381886	-5.087428524	1013405384	0.103479193	8783.114035	5884.582824	167360.8306	-1718.146465	46.32352628	5.505551986	0.785911598	1.790504177
AI_Contour	Subtraction	24	201020	MPTLVo6	CT	CT26	Ms	D14	C1	3	0.646092601	0.401253735	4.784453748	11.92376127	13.66781393	13.61150754	9.312013746	13.66992091	288.5368767	7.703853938	0.691996148	305.1509072	1.057580267	288.6109672	1020	1289	7.74257e+11	4.159683985	113	27.86884272	1481	124.4169412	1144.730309	1199	-773	2254	49.64990278	1171.981722	-4.63285848	396419042	0.081213736	63133.67644	6109.641395	3662080.32	-30802.28769	338.0467452	11.03265827	0.935952982	2.122027363
AI_Contour	Subtraction	25	201020	MPTLVo6	CT	CT26	Ms	D14	C1	4	0.752238254	0.537149621	4.48293132	8.345777682	8.500343333	7.735208827	8.833753449	9.051672916	162.3389117	6.278013231	0.728969321	197.4194603	1.216094516	162.398517	1048	1284	4.3536e+11	4.058967265	112	35.13525423	2161	104.8725669	1150.58463	1189	-716	2877	47.65304452	1171.569849	-5.191062076	222904292.4	0.082113709	48730.91914	5804.255035	2781267.933	-23714.46401	263.9382954	10.22224615	0.923779785	2.14718405
AI_Contour	Subtraction	30	201020	MPTLVo6	CT	CT26	Ms	D14	C2CL4	6	0.596409364	0.55676266	5.626214335	10.10522928	9.900938007	10.91903576	8.156077489	10.93953116	235.1867993	6.026853363	0.748747064	246.0882929	1.046352489	235.2519299	1052	1259	6.14441e+11	3.912847606	97	31.34973436	1452	96.00890569	1140.009217	1177	-688	2140	41.15092457	1156.39995	-4.790454814	314593194.6	0.094281458	37639.82991	5578.668873	1388849.213	-14099.20141	195.9153356	8.492709014	0.914953966	2.022524863
AI_Contour	Subtraction	27	201020	MPTLVo6	CT	CT26	Ms	D14	C2	8	0.756231122	0.624596137	2.899837078	4.642739371	4.629638388	5.264214572	4.503509742	5.293916797	34.28593048	3.510984002	0.780667938	65.37751484	1.906832159	34.3182931	71	1201	68742781690	5.04361962	232	6.514326443	1371	324.0395447	892.9066957	1076	-863	2234	137.0831548	1012.710751	-2.150487138	35196260.23	0.04848135	228300.6979	5497.005433	12410530.26	-108570.2792	1318.793662	21.54923815	0.967216036	2.889128163
AI_Contour	Subtraction	28	201020	MPTLVo6	CT	CT26	Ms	D14	C2	9	0.437284329	0.299360151	2.786956643	9.309711504	8.833742886	8.908773204	5.241068593	9.671060069	67.04729752	4.07099095	0.665660325	119.8999412	1.788288949	67.09700413	1037	1295	1.81905e+11	4.136215913	119	25.30423017	1500	97.91258956	1166.217606	1199	-608	2108	51.26888637	1178.163899	-3.863716586	93135350.12	0.077795666	28006.66924	5285.476545	489518.2679	-6118.67832	135.8280675	9.255327458	0.868824269	2.109747512
AI_Contour	Subtraction	29	201020	MPTLVo6	CT	CT26	Ms	D14	C2	10	0.928941399	0.732560825	3.97726518	5.429262726	6.263538883	6.118817192	6.014382761	6.352316414	78.48094723	5.043466912	0.790648698	112.1183562	1.428606052	78.52226985	985	1286	2.0504e+11	4.282580951	145	11.05575884	1507	100.859143	1147.14418	1175	29	1478	61.7606246	1156.266527	-2.144986268	104980527.8	0.065989391	21012.51196	2109.882857	142385.0524	-2556.238432	112.7834392	7.261032108	0.877909378	2.021627182
AI_Contour	Subtraction	34	201020	MPTLVo6	CT	CT26	Ms	D14	C3CL4	11	0.730888065	0.611790715	7.662781019	12.52516723	10.66431981	13.93217835	13.90666027	14.10429692	620.513187	9.154495248	0.758438822	463.8713819	0.747560876	620.6000562	1117	1290	1.75329e+12	3.632734595	86	62.95090121	1479	69.62224534	1193.633464	1213	-739	2218	36.49001965	1202.696619	-6.658686285	897685046	0.10604635	21718.3096	6169.696883	953546.0678	-8831.558742	115.7600821	6.412914073	0.893397387	1.849475742
AI_Contour	Subtraction	31	201020	MPTLVo6	CT	CT26	Ms	D14	C3	12	0.394938322	0.385397905	4.643887109	12.04959096	12.11410933	11.75127517	6.021826965	12.53065124	174.5578405	4.758845233	0.690074911	218.8840556	1.253934255	174.6250617	1068	1251	4.602e+11	3.703285089	89	46.30397295	1475	69.6203309	1154.550789	1173	-646	2121	37.6244732	1161.595499	-5.226177486	235622312.4	0.102369765	16316.5785	5333.400442	302565.3208	-3567.79791	75.65069375	7.407634801	0.817292291	1.899211293
AI_Contour	Subtraction	32	201020	MPTLVo6	CT	CT26	Ms	D14	C3	14	0.653096574	0.477794476	3.765315398	7.880617272	7.484588471	9.264116883	6.616827034	9.292053681	106.2843685	5.146804142	0.733757592	147.8805695	1.391367062	106.3453391	870	1207	2.41826e+11	4.371427507	126	16.18952102	1401	190.3358037	1016.476621	1115	-920	2321	57.85397059	1079.013756	-3.634795574	123814760.9	0.074749795	131045.9658	6366.462408	10184758.49	-79272.15732	747.8880332	14.25571416	0.962104141	2.296830805
AI_Contour	Subtraction	33	201020	MPTLVo6	CT	CT26	Ms	D14	C3	15	0.754498482	0.518661767	3.175281868	6.122066573	6.074200555	6.834261348	5.818590895	6.838474112	64.24009037	4.619089937	0.758464797	102.2710681	1.592013142	64.28049565	1038	1245	1.65232e+11	3.835868562	102	24.1240856	1431	74.63243957	1140.690294	1160	-211	1642	42.94246851	1147.208348	-3.587456967	84598724.28	0.09142733	14912.64752	3081.385606	154179.008	-2490.637813	75.6904283	6.520680298	0.838998031	1.885424557
AI_Contour	Subtraction	35	201020	MPTLVo6	CT	CT26	Ms	D14	C4	16	0.751562377	0.613486806	4.408542344	7.186042637	8.300353102	7.494415948	6.35232241	8.319222417	121.5819707	5.400759286	0.767821993	154.5739704	1.27135602	121.635176	1111	1299	3.47717e+11	3.664664105	93	27.07479219	1506	61.37562381	1206.675332	1216	-389	1895	39.63556261	1209.812464	-2.557496225	178030862.9	0.098272125	7580.841587	4219.378273	32210.89251	-529.936465	38.23708595	5.63921794	0.741395793	1.802913295
AI_Contour	Subtraction	36	201020	MPTLVo6	CT	CT26	Ms	D14	C4	17	0.608984227	0.508705556	4.438842377	8.725759579	9.467406045	9.509562607	6.27579477	9.69881338	149.2109068	5.313849951	0.761323042	178.6962875	1.197608749	149.2657334	1065	1249	3.94496e+11	3.634884642	89	27.8615642	1428	61.28561668	1159.614317	1171	-214	1642	37.95294371	1163.257491	-3.152173651	201981612.4	0.102650451	8462.624322	3146.401991	50051.50821	-863.4168358	42.91412249	5.542606173	0.768102766	1.774500439
AI_Contour	Subtraction	37	201020	MPTLVo6	CT	CT26	Ms	D14	C4	18	0.43026221	0.325155188	5.187350319	15.95346011	15.87650399	15.63460878	7.97154941	15.91053142	370.2968811	6.86417101	0.672554783	370.7858579	1.001320499	370.383409	1001	1239	9.20461e+11	4.065080503	110	32.09907886	1497	104.8583085	1108.086633	1148	-761	2258	47.39217248	1128.006718	-4.877808811	471275537.4	0.083277938	44543.17016	5848.826989	2085484.933	-19119.96022	237.9474353	9.250852051	0.923519704	2.042086105
AI_Contour	Subtraction	38	201020	MPTLVo6	CT	CT26	Ms	D14	C4	20	0.693047871	0.507611149	2.964531497	5.840162304	6.407987016	6.497253081	4.622034184	6.497745578	50.79330184	4.047512052	0.766043319	86.58349099	1.70462419	50.83078446	911	1229	1.18192e+11	4.38851374	162	21.47286589	1432	112.8091972	1077.115956	1111	-508	1940	68.35051294	1091.104033	-3.285274513	60514456.07	0.061062988	30329.22742	4242.828854	565538.0952	-6562.662327	160.9025418	8.64770353	0.895823121	2.056083467
AI_Contour	Subtraction	42	201020	MPTLVo6	CT	CT26	Ms	D14	C5CL4	23	0.597260336	0.485146286	5.064361919	10.43883476	11.08886357	11.64184186	7.276482667	11.66929655	234.7840265	6.234701961	0.750815311	245.1301334	1.044066485	234.8479624	1089	1284	6.49057e+11	3.768453317	96	33.3359374	1504	68.79514098	1184.267945	1199	-369	1873	40.51350808	1189.54966	-3.946015193	332316534.9	0.095413464	12537.8281	3989.002219	120656.4773	-1785.701076	60.60985427	6.4374516	0.803875506	1.866943658
AI_Contour	Subtraction	39	201020	MPTLVo6	CT	CT26	Ms	D14	C5	21	0.833320588	0.542554944	6.430448343	11.85216063	12.370789	12.40385507	12.42088564	13.07943685	523.4344177	9.876649456	0.735948913	426.7871224	0.815359304	523.5178096	1009	1284	1.38746e+12	4.193115072	117	28.86263663	1574	107.2039849	1149.176629	1189	-809	2383	51.39684395	1164.873092	-4.21647644	710376665.7	0.077785992	36322.39515	6402.212155	1268740.028	-12404.36138	198.6604295	7.008555771	0.931077777	1.904720658
AI_Contour	Subtraction	40	201020	MPTLVo6	CT	CT26	Ms	D14	C5	22	0.866198287	0.609636196	3.947756174	6.475593475	7.739757912	7.713666608	6.590174505	7.773175191	102.3402027	5.609147975	0.760740128	139.0844725	1.359040424	102.388096	1018	1280	2.71919e+11	4.097353324	117	31.47119682	1488	92.95371322	1155.233332	1184	-517	2005	50.72136291	1166.083025	-4.257604828	139222174.9	0.07838213	25185.57106	4650.187036	589169.7832	-6561.63474	130.6552853	7.783987003	0.885169836	1.98137133
AI_Contour	Subtraction	41	201020	MPTLVo6	CT	CT26	Ms	D14	C5	24	0.873086181	0.654265799	4.040430155	6.175517899	6.967343748	6.99713362	5.957180541	7.004903918	97.62353664	5.391759339	0.793642761	129.1899578	1.323348469	97.66899791	895	1229	2.2977e+11	4.337633773	132	11.90995303	1508	127.8775576	1078.189049	1133	-525	2033	59.43160652	1097.49734	-2.75433201	117642348.3	0.071617669	42008.7868	4284.521105	592926.5174	-9037.334565	215.0186211	11.42408564	0.897334161	2.249785025
AI_Contour	Subtraction	43	201020	MPTLVo6	CT	CT26	Ms	D14	C6	27	0.784194676	0.454842558	3.32623981	7.312947639	7.395557671	7.911913366	7.501679812	8.035912991	97.16260921	5.734774604	0.721304782	141.6983389	1.458362842	97.21127049	933	1257	2.41879e+11	4.327669522	132	21.9074081	1453	138.7031809	1099.235645	1163	-689	2142	59.49346162	1128.691577	-4.02467312	123841780.6	0.072686448	65625.67344	5396.662375	3096587.085	-28303.76249	352.3728615	12.50163389	0.929972893	2.250400286
AI_Contour	Subtraction	44	201020	MPTLVo6	CT	CT26	Ms	D14	C6	28	0.784052206	0.510965334	3.323999307	6.505332327	6.439869335	6.010649914	6.916183919	7.443868791	78.56745379	5.100520162	0.743398932	119.3321075	1.518849113	78.61391773	960	1235	1.89385e+11	4.233283966	115	19.18821146	1453	117.6208489	1090.166924	1137	-631	2084	50.69234384	1110.60009	-3.627246766	96964965.75	0.077137249	44968.63732	5029.646363	1037298.169	-12405.10258	220.0372853	11.60994155	0.897605318	2.280477593
AI_Contour	Subtraction	45	201020	MPTLVo6	CT	CT26	Ms	D14	C6	29	0.504289336	0.355628582	2.819894116	7.92932362	8.622566471	5.931872785	5.398073731	8.703829763	63.22206497	3.998673343	0.692820315	110.7752218	1.752160767	63.26673692	439	1285	1.50109e+11	4.907971719	198	8.054268625	1504	278.156639	1013.516048	1165	-749	2253	104.0039569	1102.174976	-2.433589777	76855778.96	0.052584482	187574.8986	5398.769226	10266003.4	-90950.01439	1085.672702	17.29906972	0.968071413	2.677191685
AI_Contour	Subtraction	46	201020	MPTLVo6	CT	CT26	Ms	D14	C6	30	0.717601416	0.487450621	2.856325307	5.859722369	5.700238534	6.352315136	5.548333083	6.814566192	49.66246592	4.204945067	0.736810501	88.67758105	1.785605676	49.70131387	765	1215	1.09521e+11	4.633234665	170	11.9388126	1388	200.1162908	1009.212201	1115	-709	2097	79.02478845	1062.185419	-2.963498666	56074904.22	0.063079076	109728.5974	5119.964051	4471607.446	-43086.2467	567.2052727	21.42606634	0.925607827	2.754358749
AI_Contour	Subtraction	50	201020	MPTLVo6	CT	CT26	Ms	D14	C7CL4	33	0.723143005	0.586052982	6.523472642	11.13119947	11.87157343	9.121392788	11.49886951	12.33660569	402.0884574	8.049449041	0.735228418	358.3242856	0.891157851	402.1657693	1089	1281	1.10549e+12	3.789555267	93	39.40788132	1511	73.0406479	1179.190984	1198	-589	2100	39.4045323	1186.343278	-4.699414025	566012275.2	0.097117343	16918.99682	5179.862531	307429.0508	-3813.633445	86.19534188	6.551825912	0.856735969	1.879680375
AI_Contour	Subtraction	47	201020	MPTLVo6	CT	CT26	Ms	D14	C7	31	0.746401556	0.538919698	4.412725493	8.188094644	9.50619678	9.50619678	7.152286348	9.52435705	157.6864376	6.111606583	0.74984372	188.2389942	1.193755133	157.7429068	1022	1237	3.94761e+11	3.948182947	102	35.03233804	1475	87.79437586	1119.27225	1147	-660	2135	43.27712633	1131.948667	-4.850483237	202117214.3	0.088983196	28537.41433	5296.761833	770818.0352	-8309.763169	138.4711643	9.008636871	0.874704155	2.027527696
AI_Contour	Subtraction	48	201020	MPTLVo6	CT	CT26	Ms	D14	C7	34	0.399343786	0.309631309	4.436197116	14.32735316	15.10876019	14.95741443	7.013130542	15.3460167	218.1975299	5.721539449	0.667671942	262.5150573	1.203107374	218.2740312	978	1208	5.144e+11	4.029210787	113	30.75151591	1454	94.51868942	1084.067551	1116	-743	2197	47.6460921	1098.45933	-4.564040897	263372261.5	0.082772051	31410.44465	5536.227995	824071.0228	-9173.591133	155.7660292	8.841172806	0.889659747	2.001497415
AI_Contour	Subtraction	49	201020	MPTLVo6	CT	CT26	Ms	D14	C7	35	0.524363676	0.347509871	5.648758681	16.25495893	17.26849368	17.30736532	9.946094711	17.73798394	494.4417926	8.523510022	0.671482306	450.3252852	0.910775124	494.5376218	1074	1253	1.31239e+12	3.623719244	91	41.04750501	1462	59.7736454	1162.195007	1169	-576	2038	38.12973731	1165.643617	-3.559228117	671940650.8	0.101522846	8027.807941	5064.610311	57678.50847	-791.9128516	39.3106424	5.688745714	0.744847628	1.796242189
AI_Contour	Subtraction	51	201110	MPTLVo7	CT	4T1	Ms	D7	C6	1	0.876637235	0.593876995	2.630588986	4.429518246	4.722706328	4.83519867	4.418144407	5.126242594	32.85589493	3.883080627	0.779042179	63.67935954	1.938141076	32.88776689	820	1228	70643774856	4.816039218	227	12.8679336	1452	175.1060028	1009.913909	1077	-617	2069	93.87475478	1048.70772	-2.883683932	36169567.51	0.04694278	79861.78005	4506.835269	2657724.453	-27183.47018	438.34548	13.31249914	0.939534493	2.416433009
AI_Contour	Subtraction	52	201110	MPTLVo7	CT	4T1	Ms	D7	C6	2	0.827768292	0.649046934	2.990296863	4.607212059	5.2092163	5.304784677	4.486423966	5.377280025	38.04490178	3.813704059	0.782024607	69.95112187	1.838646405	38.0784164	778	1175	74488986030	4.767111868	218	13.23011628	1349	168.960078	962.5571452	1027	-623	1972	89.93836108	1000.786183	-2.928508801	38138313.17	0.048101614	75056.72716	4251.300215	2505599.826	-25961.07724	419.4942785	11.80363957	0.943965581	2.332840956
AI_Contour	Subtraction	53	201110	MPTLVo7	CT	4T1	Ms	D7	C6	3	0.620537188	0.474473706	2.945940823	6.208860017	6.946645353	6.983858651	4.418144407	7.024064469	50.31274778	3.852828535	0.751018836	87.75771755	1.744244181	50.35155306	881	1272	1.22082e+11	4.619470054	156	10.92163158	1529	150.3524809	1087.972982	1148	-592	2121	69.81766132	1114.175787	-2.615044231	62505797.83	0.058516618	57702.47364	4761.728223	1084521.831	-14332.59532	301.629569	13.10331301	0.915422985	2.497584734
AI_Contour	Subtraction	54	201110	MPTLVo7	CT	4T1	Ms	D7	C6	4	0.607775724	0.32323477	2.941179108	9.099203975	10.12717878	10.0319365	6.497260961	10.17918219	103.6046278	5.530275284	0.675425732	157.940179	1.524451005	103.6578544	1069	1262	2.77425e+11	3.692957464	99	12.09081747	1444	62.85996392	1167.456413	1177	-3	1447	41.57346259	1170.59482	-1.607657651	142041552.7	0.0947736	7337.755966	2341.580066	14810.9559	-362.3731216	39.22512609	5.052660921	0.770706316	1.715157598
AI_Contour	Subtraction	55	201110	MPTLVo7	CT	4T1	Ms	D7	C6	5	0.363414583	0.206251715	2.867050994	13.90073772	12.97996842	15.00120915	5.496762684	15.20461364	110.7807469	5.051730805	0.60620873	184.0086042	1.661016101	110.8560534	869	1236	2.55559e+11	4.564923137	156	14.90841707	1432	173.4186556	1041.301968	1122	-806	2238	68.90290958	1086.427208	-3.35474478	130846069.1	0.061427428	96014.28853	5838.507916	4858391.689	-44734.0675	543.9574017	13.25018035	0.951645183	2.332733774
AI_Contour	Subtraction	56	201117	MPTLVo7	CT	4T1	Ms	D14	C6	1	0.732199927	0.596003084	4.824655703	8.095018022	9.430492673	9.264113712	6.897187833	9.620633086	166.130075	5.927171604	0.766495899	190.6659448	1.147690716	166.1975523	1053	1244	4.32305e+11	3.72139696	93	28.821232	1442	66.96253454	1149.049211	1164	-328	1770	39.19372607	1154.030699	-3.666312482	221339715.3	0.098783219	11472.7659	3689.544615	86360.58241	-1457.227166	55.97526838	6.030008612	0.801822982	1.802308423
AI_Contour	Subtraction	57	201117	MPTLVo7	CT	4T1	Ms	D14	C6	2	0.368515862	0.255266878	4.087453222	16.01246996	15.19113691	14.94542915	7.318579097	15.23824926	168.6068079	5.900849166	0.61715503	239.1515808	1.418398128	168.6971331	1010	1220	4.14266e+11	3.880713748	99	45.5271455	1436	84.52696723	1108.891823	1137	-785	2221	42.34966878	1121.296997	-5.552167245	212104078.7	0.092252104	27665.88016	5976.430805	979919.3801	-9423.7951	138.1764802	7.722013466	0.891834585	1.862568759
AI_Contour	Subtraction	58	201117	MPTLVo7	CT	4T1	Ms	D14	C6	3	0.550465534	0.397894795	4.633979073	11.64624201	12.74913411	11.00194981	8.057791261	13.15627685	235.8078759	6.410854828	0.692416552	266.5767208	1.130482685	235.8791292	1009	1204	5.66728e+11	3.786199261	97	51.86880838	1424	73.99186166	1099.98063	1118	-656	2080	40.85296049	1109.117044	-5.77806848	290164497.7	0.094626714	20183.23256	5160.725487	561098.1622	-5808.528548	98.00231208	8.088982886	0.843940746	1.950567538
AI_Contour	Subtraction	59	201117	MPTLVo7	CT	4T1	Ms	D14	C6	4	0.490869134	0.354204764	6.378916983	18.0091225	19.72756041	19.463665	10.84759881	20.04328914	638.6782203	8.84012236	0.669849262	535.420644	0.838326135	638.7811535	1035	1221	1.6058e+12	3.648310274	92	46.06005738	1451	61.91255277	1130.44652	1142	-573	2024	38.68709552	1134.500182	-4.179226512	822169258.7	0.100638997	9181.328446	4744.738442	87272.8981	-1164.913803	46.00919978	5.46789284	0.784855639	1.718742375
AI_Contour	Subtraction	60	201117	MPTLVo7	CT	4T1	Ms	D14	C6	5	0.363588831	0.307740322	5.759975927	18.71700105	17.85306748	18.80133953	8.479245249	19.70483954	422.1900003	6.805292528	0.636315813	427.7106231	1.013076157	422.2904161	1059	1248	1.10739e+12	3.692251208	93	35.66355926	1459	64.03732529	1154.422946	1167	-515	1974	39.32203562	1158.721976	-3.775303641	566982576	0.098599402	9944.280394	4609.529028	83115.87678	-1220.879965	49.14377521	5.643227469	0.791120003	1.76432956
AI_Contour	Subtraction	61	201117	MPTLVo7	CT	4T1	Ms	D14	C7	6	0.916111355	0.535647212	5.307598629	9.908758064	12.94046503	10.79791262	10.70745535	12.99598535	327.1485191	9.077525772	0.71068539	323.0750171	0.987548463	327.232103	1051	1245	8.4383e+11	3.810359456	95	47.25760055	1446	86.36892907	1132.836765	1162	-769	2215	40.36040358	1149.037409	-6.054031403	432040281.1	0.095821721	36967.83287	5979.852452	2123355.555	-17958.98671	196.7268632	8.515920168	0.915459123	1.931335037
AI_Contour	Subtraction	62	201117	MPTLVo7	CT	4T1	Ms	D14	C7	7	0.608536915	0.404494841	4.544086553	11.23397901	11.74719038	10.72655196	8.415224299	12.44969405	243.6459461	6.836290928	0.715974151	263.4872317	1.08143491	243.7157914	1049	1244	6.28325e+11	3.781883327	95	50.70008536	1422	79.01101242	1137.203528	1162	-705	2127	40.21861518	1148.90739	-6.016151959	321701966.6	0.096809493	26756.32707	5685.918359	1070259.537	-10006.07748	134.0201061	8.673160406	0.875835149	1.954192191
AI_Contour	Subtraction	63	201117	MPTLVo7	CT	4T1	Ms	D14	C7	8	0.501001531	0.374065168	5.226205903	13.97137811	16.42337767	16.09609125	8.485281374	16.42824805	358.0628271	6.999681829	0.704377277	346.1929966	0.966849867	358.1440643	1095	1287	9.92179e+11	3.78650843	94	45.65033449	1532	72.18448797	1183.588268	1199	-624	2156	39.9540236	1190.970073	-5.154168497	507995020.2	0.095666224	17528.52692	5352.794343	354175.9203	-4039.754538	84.68407865	7.188368537	0.840030974	1.863108135
AI_Contour	Subtraction	64	201117	MPTLVo7	CT	4T1	Ms	D14	C7	9	0.618597912	0.566570328	7.56094329	13.3451099	15.60736338	15.64606633	9.907411367	15.64790694	576.1667465	8.255257125	0.748864746	447.1427545	0.776064841	576.2542557	1031	1239	1.46491e+12	3.84929938	100	40.04811614	1442	77.72877502	1132.239526	1154	-609	2051	42.61194727	1140.861248	-4.881904913	750032017.4	0.091655685	19598.04351	5056.759453	445681.5769	-5104.350308	101.5222401	6.469403939	0.87838255	1.808159446
AI_Contour	Subtraction	65	201117	MPTLVo7	CT	4T1	Ms	D14	C7	10	0.76023597	0.554474547	5.098793086	9.195720727	11.32528527	11.08164678	8.199121904	11.36392918	227.1298068	6.990917662	0.741396357	242.8192413	1.069076951	227.195108	1091	1248	6.0963e+11	3.376167934	82	4.724565974	1416	49.34903605	1170.397335	1173	195	1221	34.00055446	1172.110118	-0.455810066	312130211	0.114938412	4012.206905	1633.154225	1820.210933	-42.71787944	20.6448163	4.705175791	0.62825826	1.681321595
AI_Contour	Subtraction	66	201117	MPTLVo7	CT	CT26	Ms	D14	C1	4	0.593714748	0.4759314	5.303106597	11.14258609	10.78694177	12.16682711	7.677082779	12.23475712	279.4233521	6.615517686	0.738380262	279.92768	1.001804888	279.4937946	961	1208	6.53282e+11	4.116121464	108	28.18420974	1441	117.1415294	1067.837726	1117	-860	2301	46.97572631	1093.954074	-4.620125602	334480150.4	0.083513038	56458.10546	6239.781274	2954869.991	-25978.04573	302.8421117	9.634992808	0.937110138	2.058534447
AI_Contour	Subtraction	67	201117	MPTLVo7	CT	CT26	Ms	D14	C1	5	0.586812976	0.363296981	3.376296124	9.293487978	11.15676123	7.704119782	7.583561169	11.38615517	104.7893517	5.453539342	0.65983127	162.9030943	1.554576793	104.8497889	977	1238	2.59305e+11	4.063438337	120	23.65702102	1458	83.91781862	1118.579056	1138	-551	2009	51.55840474	1125.269052	-2.79580365	132763994.4	0.076686059	15011.3354	4697.475443	133450.2074	-1820.123235	80.68728488	6.340493173	0.852949842	1.871446625
AI_Contour	Subtraction	68	201117	MPTLVo7	CT	CT26	Ms	D14	C2	6	0.637849629	0.35722896	3.76713061	10.54542332	10.39998892	8.790529951	9.146977643	11.65805298	186.0610368	6.726394355	0.683822896	230.4857665	1.238764282	186.1271273	934	1239	4.42609e+11	4.397486703	145	22.14307775	1650	128.5485874	1078.309999	1127	-896	2546	61.87048849	1103.417249	-3.936365956	226615291.6	0.065288726	54777.17079	6460.224462	1946069.066	-19433.85896	285.705615	10.9249864	0.923931288	2.142436225
AI_Contour	Subtraction	69	201117	MPTLVo7	CT	CT26	Ms	D14	C2	8	0.692673505	0.456044973	6.160013833	13.50747009	13.7462554	13.9015804	11.84270239	14.86642877	524.8229173	9.356266655	0.713787034	440.815981	0.839932797	524.9130079	1023	1250	1.34952e+12	3.954150581	99	37.52411679	1489	101.2153016	1127.720849	1169	-792	2281	42.93212154	1147.309181	-5.329185048	690952628.3	0.091858275	44564.04464	6119.513279	2455535.834	-21088.71697	240.8803335	7.865783709	0.935677373	1.882016101
AI_Contour	Subtraction	70	201117	MPTLVo7	CT	CT26	Ms	D14	C2	9	0.799080409	0.523970139	6.938481989	13.24213245	16.58643203	15.81855174	12.38967312	17.2490259	639.195361	10.58152861	0.716191553	501.0457005	0.783869426	639.2911049	982	1251	1.59041e+12	4.237052339	114	14.31591918	2329	107.0043933	1113.506804	1148	-321	2650	50.15600528	1128.599378	-2.921527129	814288449.8	0.076305099	33839.15295	3431.407956	606380.4699	-8576.742355	198.496358	6.394188316	0.937231259	1.86426589
AI_Contour	Subtraction	71	201117	MPTLVo7	CT	CT26	Ms	D14	C2	10	0.708274007	0.469630081	4.530519469	9.646995901	10.51900095	9.235745736	8.860158012	10.72774818	210.9772083	6.832716442	0.727823965	235.4768045	1.116124374	211.0481842	1011	1248	5.3637e+11	4.006426062	110	44.89451632	1448	91.70528704	1126.807045	1157	-772	2220	47.25364068	1140.711945	-5.52135199	274620907.8	0.083704844	31529.62557	5938.105372	1328031.072	-11850.41499	160.6523573	9.118794424	0.890997625	2.01040155
AI_Contour	Subtraction	72	220620	MPTLVo1	CT	4T1	Ms	D11	C1	1	0.524638045	0.363997579	3.516182845	9.659907237	10.74413853	10.88469127	5.747208018	10.88498526	123.9091998	5.067954851	0.71674984	167.6945267	1.353366231	123.964773	951	1317	3.27001e+11	4.635908403	153	19.42492457	1705	158.91703	1125.860754	1191	-851	2556	67.41381818	1162.144732	-3.69213446	167424390.2	0.058984973	83017.9408	6666.365143	4649670.073	-38717.96797	457.8303495	14.13624295	0.938821977	2.469759997
AI_Contour	Subtraction	73	220620	MPTLVo1	CT	4T1	Ms	D11	C1	2	0.859906439	0.468560555	3.817920312	8.148189755	8.611798656	8.616253649	7.898961957	9.717276141	146.7477632	7.006680835	0.70240989	191.5466233	1.305277976	146.8060885	974	1283	3.80563e+11	4.343033588	124	16.75606143	1508	179.0354655	1098.772968	1188	-806	2314	56.12136582	1152.061912	-3.701917077	194847888.9	0.074574033	119944.6119	6230.565797	8771922.022	-70275.86723	682.975797	14.30823328	0.958530421	2.336043453
AI_Contour_R	Subtraction	83	220620	MPTLVo28	CT	4T1	Ms	D10	C2	8	0.6481027011906417	0.2665419114229053	2.858157761515925	10.723108220609497	10.72476166188226	11.814282187260051	9.866306299725345	13.82795793109876	117.13920290914956	6.949675402936591	0.542972692	213.22640242526435	1.8202821696732716	117.21406148223998	985	1264	2.96539E+11	4.246105622094176	135	18.191043817187435	1488	98.62342950369708	1127.8914621681358	1154	-522	2010	57.38900539404276	1138.1145339054676	-2.923209919	151827923.83994594	0.06898948	23165.541855084663	4513.568762256239	181729.49090547964	-2773.310967	104.5987418	10.236396671650729	0.8184375410573183	2.1987920674050767
AI_Contour_R	Subtraction	173	220620	MPTLVo28	CT	4T1	Ms	D10	C2	9	0.7086482449695429	0.4472219866965526	3.5068203430440668	7.841341542591691	11.21026700842562	11.28253880579184	6.288020356201148	11.294728058001166	93.02021439125076	5.556752922	0.6290796241911949	157.82049331710084	1.6966257748374425	93.07892365	936	1256	2.3016E+11	4.333697221441267	131	15.134309764934004	1502	120.48067791194602	1107.7407244423664	1155	-564	2066	58.09532399080699	1125.1839638556648	-3.054809031	117841543.0008631	0.070835571	38949.43993	4712.055263812842	492712.3395	-7095.756658	174.96425410632253	14.514727562674189	0.843070074	2.4892124415548977
AI_Contour_R	Subtraction	84	220620	MPTLVo28	CT	4T1	Ms	D10	C2	10	0.6179987598819184	0.3626333216745414	2.613927620734985	7.208183761670284	8.039890547	8.099372616697046	5.2239448695406425	8.156067482807016	55.99235667613568	4.454648625713217	0.6627798789954034	106.79083289963204	1.9072394740824872	56.03679395391999	943	1244	1.37063E+11	4.257231660536244	124	16.139412448733914	1425	116.64530248671282	1102.096594698804	1149	-483	1908	55.028738763654665	1119.070698331305	-3.195929433	70175954.53633118	0.075042816	37702.32381701503	4284.622789883777	450970.94097300526	-6577.507964	161.09113270708016	15.308576297632625	0.8210276006714949	2.4886274450326096
AI_Contour_R	Subtraction	85	220620	MPTLVo28	CT	4T1	Ms	D10	C4	17	0.8852529778902184	0.3887498958553121	2.634647766203626	6.777230796183183	8.119497323363188	7.968729082112026	7.159888267284623	8.119891426866616	71.74851831	5.999563744170459	0.6319298103404458	132.13683677277376	1.841666418727247	71.79869425151999	864	1264	1.75947E+11	4.467400208418842	141	11.406550869363402	1454	145.3919895103553	1095.8021920816932	1161	-454	1908	65.24779226260493	1120.1273934926985	-2.718347086	90084771.81194246	0.06677951	53902.93348170285	4154.506783625355	751527.8736462091	-10745.927	244.93773566279413	17.255413919540818	0.8643289789897012	2.655231619501891
AI_Contour_R	Subtraction	87	220620	MPTLVo28	CT	4T1	Ms	D10	C4	19	0.7946450952359396	0.4629867653921245	2.8923540969880914	6.247163662525916	7.42233552	7.235901491872382	5.799862067325395	7.451594767302139	61.27535807237255	4.964277963562408	0.69276801	108.49761829528283	1.7706566180671832	61.32011535	878	1184	1.33713E+11	4.298891994155327	131	17.770092842468117	1391	118.55801765700022	1037.8124843444716	1085	-617	2008	57.55638962014229	1056.6228503128334	-3.343953659	68460956.08974591	0.072118433	39397.09514197193	4607.038055688275	592159.5920427424	-7791.889391	173.63217946062852	15.31062762218834	0.833641606	2.4600638134758697
AI_Contour_R	Subtraction	88	220620	MPTLVo28	CT	4T1	Ms	D10	C4	20	0.9652679045819856	0.5759912726294345	3.41793443	5.934003851125947	7.207098611791084	7.244299165556387	6.517422803532083	7.416298193578497	76.88045856597473	5.727903463157776	0.6848656792304566	127.67014892631072	1.660631990335372	76.92841583935999	966	1228	1.8524E+11	4.162772722	115	22.152343521572146	1429	112.53241354646067	1091.2415957298122	1137	-666	2095	49.950241785521925	1110.3464255496497	-3.905900806	94842673.31851014	0.079946207	42060.96447993695	5178.448974590623	923544.8814439848	-10794.19058	190.18771017864063	14.886328267384757	0.850330767	2.4200388023659136
AI_Contour_R	Subtraction	90	220620	MPTLVo28	CT	4T1	Ms	D10	C6	28	0.4708172788973577	0.2107174706847525	2.471165495189446	11.72738780111154	11.972486992443216	12.101422857838989	7.159888267284623	13.283116354841674	101.21519081418788	5.521456813093403	0.5630590159466268	186.53514667345087	1.842956034	101.2811534	868	1228	2.30465E+11	4.536030967	175	11.751805221149262	1435	129.03785268419384	1062.424047721356	1109	-554	1989	74.75397767	1079.3767555989243	-2.432524257	117998031.17542864	0.057602932	36309.32335	4463.752142	332469.18938611704	-5057.601417	170.30247048563282	12.70578431114732	0.857934727	2.4107301004452646
AI_Contour_R	Subtraction	91	220620	MPTLVo28	CT	4T1	Ms	D10	C6	29	0.5360922744028305	0.2808296544198624	2.759219493043489	9.825242632383254	10.698771750821534	10.468988948325858	6.404498419	11.14528188966893	88.44823077290772	5.267236669353991	0.5932380827452173	161.82583947142135	1.8296108136624216	88.50472136895999	942	1257	2.1832E+11	4.359396213707783	146	15.605504405437474	1438	117.5174759741504	1108.392482977653	1152	-481	1919	63.18656516603672	1123.8242611000337	-2.983385012	111779778.8297258	0.066549285	34447.07351567087	4305.3296300498105	373528.36274349387	-5470.566895	154.0271962135694	13.357509504165275	0.8363620983211975	2.385412888
AI_Contour_R	Subtraction	93	220620	MPTLVo28	CT	4T1	Ms	D10	C7	31	0.7613415327737126	0.4276091491704747	2.8043958954638413	6.558315931509253	7.700380025952755	7.694975799	5.657985507227815	7.707026180317032	62.91187869338895	4.9931183037095135	0.6855434010522455	111.58460301918062	1.7736650905468256	62.95748930303999	888	1239	1.48549E+11	4.441571138235906	142	14.596909789736568	1474	131.7532312180236	1077.9983491103087	1132	-526	2000	63.617792001567885	1099.1209979473977	-3.013331914	76056863.22333013	0.065873544	45986.52744433224	4439.775659888291	656400.6891387939	-8779.418892	201.4011485901911	18.052008500196585	0.830836632	2.6759602621267056
AI_Contour_R	Subtraction	94	220620	MPTLVo28	CT	4T1	Ms	D10	C7	32	0.8606688447472618	0.430451254	2.8562742789943862	6.635534807422117	7.700380025952755	7.694975799	7.422775761128717	7.762876563754711	67.98368035362432	5.710998076984238	0.6400098210666163	125.86373076150365	1.8513815390224548	68.03242696	961	1269	1.73165E+11	4.273056973482921	126	16.90778361143045	1450	117.50051019415456	1124.5754086516752	1172	-453	1903	56.11459206049412	1141.5795764939364	-3.272111583	88660126.14468777	0.073852735	38534.07972399313	4272.474640160145	493512.9166562067	-6965.377321	166.02398854587577	15.308950452976536	0.8260422682747566	2.462437298734088
AI_Contour_R	Subtraction	97	220620	MPTLVo28	CT	4T1	Ms	D10	C9	41	0.6752204549664517	0.3830098374393607	3.072295855481317	8.021454164262119	6.654914906748788	6.891609710370446	8.485281374	9.021572928	77.84239869687991	5.416249930285606	0.6182001919142236	142.61519356422696	1.8321017331386944	77.89763062783999	935	1259	1.9335E+11	4.347686444213521	134	18.22830468	1485	126.4671937065691	1106.855649910611	1160	-654	2139	60.27350093359344	1127.312780327755	-3.440877593	98994965.67642622	0.07048911	45704.67495125235	5282.662430958944	873106.6751242455	-10515.37219	206.48945255514383	15.93660803247039	0.8527872011136473	2.483893365614664
AI_Contour_R	Subtraction	98	220620	MPTLVo28	CT	4T1	Ms	D10	C9	42	0.5918922901698112	0.2587544660354471	2.418887778369664	9.348197213486152	7.713666608305815	7.975152002068304	8.460732828780259	10.36732414387236	74.37251503424051	5.533125857649366	0.5665677678221379	150.9525913549538	2.029682488	74.42985896255999	875	1224	1.71275E+11	4.432076741425182	140	14.195866879839656	1483	130.43900947078885	1064.6606613423585	1117	-514	1997	62.64973164445159	1085.4446459544808	-2.957060591	87692521.44315517	0.066382987	44687.75562130011	4233.468632151034	590121.7619656646	-8129.423593	195.3382124575551	17.397483168840342	0.8319503862841684	2.624814423382636
AI_Contour_R	Subtraction	99	220620	MPTLVo28	CT	4T1	Ms	D10	C9	43	0.5099095373232787	0.2232502135224746	2.408256910188177	10.787254678015069	7.526796039756115	7.526796039756115	9.897070274	10.849662029022891	84.92401117818632	5.500524041855037	0.5520545696802028	169.24757231616033	1.9929295610053972	84.98677376639999	672	1228	1.86794E+11	4.714271851	180	7.469028539064955	1431	175.28010232412925	1029.5893608048675	1112	-672	2103	87.88680719937082	1060.816220677007	-2.106519399	95638255.70297492	0.055876533	65276.80216887272	4889.990379451337	845324.6608620812	-12793.95149	325.3802842	16.313835420191612	0.902451947	2.692324656745749
AI_Contour_R	Subtraction	100	220620	MPTLVo28	CT	4T1	Ms	D10	C	6	0.7628157260401741	0.3789466214028396	2.414538933027548	6.371712522700578	7.076713650846516	7.062228833454593	6.285475320132917	7.791269222410263	48.14302248781294	4.860442514123111	0.6306898213308961	101.47456636538656	2.107773071187504	48.18733176575999	859	1231	1.09956E+11	4.577315796	163	11.394388673784675	1505	135.7388732491968	1060.6511538951931	1111	-426	1931	71.49309639690058	1080.882261	-2.514505143	56297571.14	0.058256892	43325.59283	3830.988499322821	472235.4440755656	-6997.530818	200.1627196026999	14.965418778481585	0.8572591686275745	2.572203333038773
AI_Contour_R	Subtraction	101	220620	MPTLVo28	CT	CT26	Ms	D10	C1	1	0.9079486764170056	0.3778722716792322	2.9266429218688264	7.745058691030899	10.79791262125124	10.250606905747642	8.278357324976978	10.798208970758848	98.98750293213476	7.032115787293531	0.5936141779505959	174.32784916083713	1.7611096754340316	99.04832418943998	904	1248	2.37695E+11	4.431193829962584	147	14.973859001070512	1434	126.4068514549394	1089.8489873561673	1138	-546	1980	64.74004926468437	1108.464055695738	-2.979512886	121699939.28634173	0.064610046	40921.74752818046	4487.861741452952	514943.8403095736	-7186.628707	183.16668569861287	14.200182711246596	0.8525099411591908	2.4151454509250105
AI_Contour_R	Subtraction	102	220620	MPTLVo28	CT	CT26	Ms	D10	C1	3	0.9199243678134772	0.3931673445788015	2.5794166470561146	6.560607544401819	7.700380025952755	7.700380025952755	7.283954969657624	8.014779947076775	67.83793120247842	6.035262747756171	0.6312292078116307	127.43207900950104	1.8784782606230976	67.88650714175999	967	1234	1.64955E+11	4.167017113507198	126	18.53604267156767	1426	101.6249959179692	1103.0535255032394	1139	-388	1814	54.352159520962026	1115.3862483413725	-3.286167341	84456685.91240263	0.075572221	27359.40286391613	3757.678884001031	234750.65111633524	-3703.228637	113.96922770584122	12.840458538497872	0.7920402822097949	2.258550425605991
AI_Contour_R	Subtraction	103	220620	MPTLVo28	CT	CT26	Ms	D10	C1	4	0.7052884063827909	0.3998207083554267	2.51500303	6.290327082772584	8.498459873654305	8.931730115947481	5.261178575186362	9.137515838351671	43.00498091	4.436494763835186	0.6207669186790397	95.62425525358584	2.223562322998734	43.05197818495999	855	1213	96421550184	4.464537346745716	150	13.73667025477181	1398	139.44422858841276	1046.4124824584353	1106	-535	1933	65.81708201924906	1070.8415351564695	-2.975787584	49367771.984415874	0.064675007	51722.50997143891	4279.087642233235	848368.1374660155	-11096.86233	235.41043410248477	18.29835355437061	0.8520556849390242	2.6603047050745343
AI_Contour_R	Subtraction	104	220620	MPTLVo28	CT	CT26	Ms	D10	C1	5	0.5184437021163754	0.1920181671597361	2.0849347350651644	10.85800768700572	15.020607982912502	11.845660116692956	7.714091003	15.93424607015896	66.45365559949373	5.629265702859307	0.4677050995420999	169.63857027643354	2.552734966	66.53278083391999	758.6000000000004	1245	1.48973E+11	4.811439222	197	9.621822236479378	1491	167.8975998595092	1040.8355945116086	1110	-489	1980	88.27760299202437	1070.7076226859135	-2.338470271	76274165.51656592	0.050047677	63076.07847538727	4022.170899	936895.2554	-12318.8469	300.6885434638103	21.38530967281883	0.864163968	3.015826980778572
AI_Contour_R	Subtraction	105	220620	MPTLVo28	CT	CT26	Ms	D10	C3	13	0.4649817096651009	0.2039288779421627	2.024272940906712	9.926367277325117	11.381936649981792	9.935781498410366	5.7744263784379495	11.52498511514001	53.83430070704116	4.6155792273743455	0.5267077137731113	130.9042750094978	2.4316146637041096	53.89100463615999	734	1231	1.18874E+11	4.748037336706693	179	8.836854225	1509	162.97925591523642	1034.7696568366648	1103	-552	2061	83.96331775	1062.723566466959	-2.233845564	60863497.12	0.053163552	58633.13601438404	4371.173854533493	669969.3963518154	-9823.991184	270.21969906744306	19.565807364599053	0.8614901760226734	2.880710450836903
AI_Contour_R	Subtraction	106	220620	MPTLVo28	CT	CT26	Ms	D10	C4	16	0.6387146857625601	0.2656760901564691	2.352269147214845	8.853898541752416	11.42319033266108	11.400477067921392	6.928665095	11.463737495956613	78.56559779287915	5.655115024868984	0.5722545498124937	155.01836418994824	1.9731074229030872	78.62159772287998	825	1253	1.80791E+11	4.719069778	218	7.776148360409102	1457	152.8181403	1064.0794097344326	1125	-285	1742	92.95325712468058	1085.057135632844	-1.930818338	92565058.48156424	0.050565554	45083.99736697338	3149.249985748088	352245.09676973853	-5761.799569	217.22065530885496	15.223633505255192	0.8653533307148579	2.606094016553539
AI_Contour_R	Subtraction	107	220620	MPTLVo28	CT	CT26	Ms	D10	C5	23	0.8849046540127246	0.2936979872430235	2.118560213124479	7.213397112495202	8.510500586	8.278733614273747	7.244308110509934	9.435925056086123	64.99102276111923	6.383168676088953	0.5619626805781087	139.1059041493669	2.1403864447658267	65.04388669503999	353	1223	1.24308E+11	5.148457820588726	314	3.2665139934544207	1467	249.71348337736103	937.2028510929714	1054	-279	1746	166.43757702968762	989.1924623906938	-1.196210414	63645555.50420416	0.037411914	100152.54355376956	2694.513164596491	1128711.1995777278	-17153.95872	571.9931308671886	17.076544727208606	0.941360808	2.837393785592537
AI_Contour_R	Subtraction	108	220620	MPTLVo28	CT	CT26	Ms	D10	C6	26	0.535831083	0.3549490678909505	2.6895597360044827	7.577311730906658	10.650808278068704	10.66431980841614	4.824603610660673	10.669119784507853	52.40496916037336	4.060159151174173	0.6293049968145459	107.6146152967237	2.053519294466025	52.45587043007999	895.2000000000007	1241	1.24534E+11	4.428757485746335	141	13.255107545743474	1449	132.97858461230663	1081.292290123276	1137	-405	1854	62.980355347130406	1102.507531443879	-2.896923671	63761309.48584751	0.066762707	46329.84021043765	3809.797033149992	610175.796	-8648.907273	205.4193575029097	18.70426501080065	0.8278105109564875	2.6998077090160155
AI_Contour_R	Subtraction	109	220620	MPTLVo28	CT	CT26	Ms	D10	C6	27	0.6773286190772676	0.3069424284308835	2.5790065120579766	8.402248347490058	9.132611459168178	9.068615974674838	6.916183918896315	10.299192101138384	78.85445076514513	5.691083270349695	0.600047463	148.20038372164967	1.8794168532482696	78.90882936383998	846	1266	1.8884E+11	4.644141570305066	191	8.472577598	1471	147.08986009395883	1086.6481744625903	1148	-263	1734	83.30663749563956	1106.925403820282	-2.105204102	96685714.21214616	0.055010538	44479.59455981343	3139.482076	367416.3970427659	-6120.520973	209.33826318496764	14.41820323269381	0.8678089176411047	2.564214477852202
AI_Contour_R	Subtraction	110	220620	MPTLVo28	CT	CT26	Ms	D10	C7	34	0.5112021593542507	0.2878997280526152	2.3567068345276274	8.185859884163998	8.946407653584693	8.099372616697046	5.325861432669837	9.492048886522335	53.709159530133256	4.184629248955972	0.6260218182758904	109.9664552247548	2.0474432329006875	53.75686080383999	572	1199	1.09925E+11	4.781693923865754	198	5.959573842836466	1418	187.46346486213525	988.7711774006134	1079	-321	1739	99.56107453	1023.2121532454422	-1.854917962	56281450.2	0.052933366	69294.66929097901	2973.8733129488105	781154.6066655938	-12524.15134	347.1125156840425	18.23870220200987	0.8981274554874984	2.8364946890746685
AI_Contour_R	Subtraction	111	220620	MPTLVo28	CT	CT26	Ms	D10	C7	35	0.9093312698086689	0.3188005834887649	2.081455170197524	6.529019324	7.741825277290125	7.260625432018508	6.291581677130163	8.000391341433646	54.58760109874766	5.937041432774657	0.6076538950610391	114.52241858376397	2.097956611	54.63289171	697	1242	1.24044E+11	4.678740638386904	163	8.490380679785654	1453	175.38227359662815	1045.3040907173984	1128	-470	1923	81.83495876445474	1078.1917378551118	-2.31076565	63510595.85415194	0.058688627	69836.78150849917	3931.042576	1014734.4212926028	-14371.27279	329.9285128825376	19.81159774991784	0.8834368812263278	2.885901172141407
AI_Contour_R	Subtraction	112	220620	MPTLVo28	CT	CT26	Ms	D10	C8	36	0.7590242130749497	0.3254412737641638	2.452903862258736	7.537162800180875	8.957846662	8.560363909093239	6.750881424	9.056964718	71.14598040074505	5.720889063225073	0.6140848398146824	135.21431141963134	1.900519335850144	71.19607100479999	844	1245	1.67208E+11	4.528089314665211	150	11.163135337469017	1483	145.34842732421814	1072.2866060192011	1134	-483	1966	68.32230321593806	1096.5660757656194	-2.644777198	85610225.23822068	0.062510485	52658.59307	4158.946500200002	740433.7398218467	-10545.16872	247.91362325081587	16.131357712108493	0.8747020523352522	2.630880091645284
AI_Contour_R	Subtraction	113	220620	MPTLVo28	CT	CT26	Ms	D10	C8	38	0.7735482844685629	0.3233612316160753	2.207035558976436	6.825294262847303	8.425854867970731	8.305362692627822	6.017042462871606	9.479566693901916	53.07748031973196	5.279694668018656	0.5953027262474996	114.73249862548708	2.161604091497056	53.12863758911999	802	1251	1.2101E+11	4.763383151524318	191	8.561547488740423	1497	154.21160419637508	1055.9239835400465	1113	-309	1806	84.34527377535963	1079.8951972093737	-2.120840051	61957216.52381453	0.050398471	51198.17794	3237.4251004661887	534967.1970083502	-8021.027065	246.52192682667769	15.730203885355676	0.8769177548494862	2.618056943654596
AI_Contour_R	Subtraction	114	220718	MPTLVo29	CT	4T1	Ms	D10	C2	6	0.6662855115978692	0.3444562189318769	3.470365094338536	10.07490909904248	11.21483410774252	11.212835986680318	8.931741152	11.423472007414365	134.43215195959087	6.712765963357547	0.5713311993376664	222.12543140139005	1.652323705032699	134.5006959	906	1225	3.12956E+11	4.381547437007191	142	15.550060395106785	1475	116.03435912947796	1076.0984594418665	1117	-647	2122	62.18236152005506	1091.4755074043612	-2.913503309	160233205.35662693	0.06606156	33330.88885044952	4933.099093765242	373705.82890219946	-5399.571116	154.75793976991417	12.545736912196178	0.8468004645796481	2.375211381
AI_Contour_R	Subtraction	115	220718	MPTLVo29	CT	4T1	Ms	D10	C2	7	0.6388740359411604	0.4390444037066174	3.0719466438551573	6.996892837991676	8.001590237952454	8.300351410398479	5.459963369840498	8.306517533606007	64.24098636533614	4.4701331664555415	0.6741338633940033	115.06576119998128	1.791158070730834	64.28612764223999	927	1202	1.48297E+11	4.137590267303247	109	18.47772317862895	1427	110.63810902114244	1069.6579217738274	1116	-598	2025	48.697817351626256	1086.7805580426298	-3.492096421	75927829.86961402	0.083632772	36923.911725946426	4635.531069823193	511695.94098007376	-7116.144243	157.8090570875627	14.87035722535157	0.8227132896762657	2.422140732
AI_Contour_R	Subtraction	116	220718	MPTLVo29	CT	4T1	Ms	D10	C2	8	0.5255069526949437	0.2262936292674195	2.392448385229962	10.572318774395178	12.304391086121448	11.17939601660977	6.017042462871606	12.631374256201902	74.70635995026754	5.555827022051952	0.5288286627662736	162.20871694749545	2.171283905	74.77033854	855	1205	1.67076E+11	4.406469286292241	137	14.967306097378293	1408	131.73123134079896	1047.6557561149305	1104	-671	2079	61.785278605759366	1069.6133692871774	-3.065875411	85542707.55800988	0.068369349	46490.17643712105	4950.7112901899045	700930.8335044339	-9272.010652	205.94053735403529	17.198288845030493	0.8414094548363503	2.609208219136615
AI_Contour_R	Subtraction	117	220718	MPTLVo29	CT	4T1	Ms	D10	C2	9	0.544590615	0.1946283946663693	1.728053340355076	8.87873192	10.045961875308716	10.38952038085331	5.888021739090303	10.390752318488124	49.89868962656013	4.835274075	0.5455545088044884	120.14491717240617	2.407776999187075	49.94809756	775	1234	1.11489E+11	4.701629289935126	187	7.759814995	1458	150.96129885725983	1046.9373891650864	1107	-209	1667	84.34167757788694	1069.0348948786218	-1.998368918	57082464.37239833	0.052848451	46757.70963633867	2756.045245732491	401359.7205278775	-6640.261563	226.53562174907967	16.32775498932622	0.8622517977638183	2.6939676544857813
AI_Contour_R	Subtraction	118	220718	MPTLVo29	CT	4T1	Ms	D10	C2	10	0.7841133591511203	0.4788500697165642	3.0137555311168973	6.2937351829159525	6.780670881267132	7.616814787303338	6.596969000988256	7.797837360709877	59.96886370549404	4.935001835883819	0.6367884015321444	116.35173395788394	1.9402024111926668	60.01605297983999	841	1200	1.32267E+11	4.444373883275128	139	15.85048635717642	1428	139.06379606022173	1036.511964783866	1097	-728	2156	63.07926369222984	1062.2515124357474	-3.219004816	67720810.37403321	0.067532421	54021.22253192221	5323.529785620332	1073021.277437439	-12834.65496	244.86286336404868	18.03406498994392	0.859165915	2.642723031807789
AI_Contour_R	Subtraction	119	220718	MPTLVo29	CT	4T1	Ms	D10	C4	17	0.4973962016555936	0.2682635475733143	2.4360629590928005	9.080857169	10.375343559813029	8.677316996	5.636452785218733	10.662820351865811	62.16192763082697	4.516783863508328	0.5675099554905688	133.71915460647736	2.151142342313145	62.21662622911999	671	1205	1.26975E+11	4.908319633675058	223	8.813399835849491	1443	182.6549765165013	987.1502505822232	1068	-681	2124	99.58404021093072	1022.2097099767652	-2.204018044	65010942.34863648	0.046945982	70447.07395	4805.234018272447	1083602.3694751686	-13935.6303	341.71212156867364	20.73614491320584	0.8829373887582513	2.962049913869893
AI_Contour_R	Subtraction	120	220718	MPTLVo29	CT	4T1	Ms	D10	C4	18	0.5815324369673355	0.3911004547956482	2.9952137853792604	7.658425728357368	8.582390319725048	8.601385559088953	5.234959407674524	8.933163291920783	66.87236440944191	4.4536229771450015	0.6631633974398018	120.14195533721931	1.796586024708528	66.92036434943999	837	1187	1.45802E+11	4.330373474208398	127	14.473556410018157	1336	137.20907544997036	1031.069913698127	1095	-700	2036	58.682721810595886	1056.1786711199395	-3.125924653	74650562.18287262	0.074507672	52408.2184	5012.176819	907642.4548544552	-11828.14922	235.73983210589736	17.486634104190614	0.8576829542389337	2.574562369729794
AI_Contour_R	Subtraction	121	220718	MPTLVo29	CT	4T1	Ms	D10	C4	19	0.6943723230192136	0.4518138654673345	3.0502526761333684	6.751126756542396	7.627311380563643	8.790529950811525	6.097343683933193	9.451169202597391	61.06449966927983	4.687795568937512	0.6321502401450853	118.6286767156354	1.9426782722877989	61.11429161	862	1234	1.41147E+11	4.521458897240628	140	13.71174156895942	1502	141.47500494620755	1061.782413457994	1119	-589	2091	63.44564321852421	1087.4252619737476	-2.968626049	72267264.82843004	0.063890132	55111.80684999104	4625.0248265921055	1008746.8483016175	-12607.4067	255.5757554014693	18.612762906407507	0.8607804146907324	2.7242795702554434
AI_Contour_R	Subtraction	122	220718	MPTLVo29	CT	4T1	Ms	D10	C4	20	0.6117825004438563	0.3717361442415932	2.911541763862366	7.832280527368198	9.080606059075626	8.990295123082499	5.848760552458956	9.259621790123376	70.29249880093494	4.791652165211041	0.636995232	129.30657179415363	1.8395500800212523	70.34103207359999	863	1209	1.57674E+11	4.444714961189589	155	16.174509404363906	1408	130.02610472074358	1051.180296247771	1105	-674	2082	68.11731746143631	1071.2978921798488	-3.096516094	80728937.57369389	0.064740977	42699.15856943584	4961.530544139388	668182.3921032759	-8456.790237	194.5765398758244	15.82648009684296	0.846050585	2.526728166277528
AI_Contour_R	Subtraction	123	220718	MPTLVo29	CT	4T1	Ms	D10	C5	21	0.756255758	0.3343586496145858	2.172721102202035	6.498175251953327	8.216266398803292	8.216266398803292	6.0742077672730295	8.369840318	42.49918954261511	4.91428245	0.5647782957756333	104.27812765334888	2.4536497936928026	42.54714682	902	1238	98522679876	4.478425204730461	170	13.994098670282536	1438	116.36082147645172	1075.370661853189	1106	-509	1947	71.75105606551797	1088.848848828738	-2.470081882	50443549.04199688	0.056846808	29169.755221102263	4241.444931922485	240695.2507934588	-3458.007805	137.25655608790956	12.08465470388912	0.8347626376382967	2.352235557
AI_Contour_R	Subtraction	125	220718	MPTLVo29	CT	4T1	Ms	D10	C6	29	0.6932671741166451	0.2936829918780816	2.916301245625166	9.93009921	11.189125319888571	9.744566353827222	8.455057657993823	11.25613441000723	109.43935120064324	6.884211817982033	0.5492173142796433	201.46003770141112	1.8408372810257216	109.50693511615998	821	1212	2.41019E+11	4.586721471186214	166	13.105193473458982	1416	147.1431117898523	1036.0439356464576	1099	-652	2068	73.41963801	1061.5482406363428	-2.810809903	123401686.1342595	0.059534901	53497.63060831365	4899.488916723221	899730.7257602771	-11379.1576	251.73045751619355	16.268406265440845	0.8757124572879348	2.5710029344037784
AI_Contour_R	Subtraction	126	220718	MPTLVo29	CT	4T1	Ms	D10	C7	31	0.7460448252931472	0.3016896049058768	2.7900660789137657	9.248134617645276	11.435790676651186	10.97953230334375	8.658129128	11.82402927196171	94.61810039389415	6.899522975108677	0.5394268698850888	186.15199655631216	1.9674036551290224	94.67892165	804	1198	2.0053E+11	4.644928048637381	176	12.847429743174958	1411	146.99111420088283	1015.7573653471773	1074	-725	2136	76.62072434	1041.3531315567604	-2.742714165	102671370.1279549	0.055442844	52653.319346032855	5063.797402027024	840504.0606636169	-10633.07708	246.0233513552552	17.26086740754961	0.8656376812335599	2.614943101886261
AI_Contour_R	Subtraction	127	220718	MPTLVo29	CT	4T1	Ms	D10	C7	32	0.8044206393164318	0.3567403944137145	2.8839332996798954	8.084123202306538	10.089189956788092	9.220834672855268	8.224062256573696	10.145173729422094	83.14818406463966	6.503035554712224	0.5779705678007291	159.39703808835387	1.9170236834569725	83.21013598719999	860	1218	1.87168E+11	4.519476201922264	158	16.738717718827026	1451	139.7883059948198	1048.320139059808	1107	-771	2222	69.83472176745435	1073.1546201771353	-3.24487795	95829855.00830749	0.061737185	52685.72484915615	5539.0494322632685	1112586.6670439034	-12677.23114	243.63185432752357	17.791852765852287	0.8605645786774774	2.6242215718483046
AI_Contour_R	Subtraction	128	220718	MPTLVo29	CT	4T1	Ms	D10	C8	39	0.3632695037683655	0.1283607768378994	1.843692598709544	14.363364293423166	13.95602910631395	14.835184294652922	6.360880442202951	14.838635148028835	70.84112744848014	5.217772219316094	0.4781822430984155	173.14674137655982	2.444155642532403	70.91242335935999	757	1217	1.53182E+11	4.713251706849808	191	9.008405262	1492	157.8109873163316	1025.8421311037466	1092	-490	1982	85.31576825274591	1051.6642007178646	-2.23473326	78428969.41249768	0.053176116	53645.51312	3925.143909069607	612541.8431606566	-9082.994858	256.8688286277689	17.967242728641693	0.8656458160398822	2.7780284140611777
AI_Contour_R	Subtraction	129	220718	MPTLVo29	CT	4T1	Ms	D10	C8	40	0.8017133510358941	0.4133662019024815	3.058301712757359	7.398528710576227	8.420916430894206	8.521022646613968	8.546531460188982	9.208684353	77.80500141029366	5.931499245291341	0.5965565937048998	147.74206020794156	1.8988761330244663	77.86486266879999	795	1197	1.66169E+11	4.592048070493235	161	13.00001314126064	1418	154.29857054836447	1015.2430562861653	1083	-705	2123	72.08295236958269	1045.2943627829725	-2.891567763	85078287.28477594	0.06018558	61921.84152858651	5082.929388411587	1243648.774132747	-14982.03586	290.2525297920078	18.81782234504053	0.8752390775027024	2.724479483075924
AI_Contour_R	Subtraction	130	220718	MPTLVo29	CT	4T1	Ms	D10	C9	41	0.7413117303299803	0.4577942060193757	2.8783306430676703	6.287389847275278	7.594937715088628	8.052618122	5.461135413080323	8.235329535	55.95655938754556	4.660915846942786	0.6733050592349267	105.07665735096538	1.8778255579157828	56.00095399871999	651	1194	1.15497E+11	4.759192081931806	193	9.583216977391864	1399	187.4463868718986	987.7670625	1081	-697	2096	90.03650033092086	1027.5941400247384	-2.457014014	59134191.505016215	0.055381223	80265.94676412338	4829.486364	1607663.8053465346	-19807.06707	393.4876810908794	19.83642530134279	0.9018059012177932	2.805474681730532
AI_Contour_R	Subtraction	131	220718	MPTLVo29	CT	4T1	Ms	D10	C9	42	0.6000192959589435	0.3222916643779366	2.9106470910781352	9.031096403613322	9.493059817789758	10.985359015716304	6.628423643672755	10.98798037421707	88.76784637338773	5.418832105833412	0.6132869359654205	156.91249687856563	1.7676726797959967	88.82676896639998	634	1210	1.84664E+11	4.865052948431067	208	7.770223146305474	1459	185.04375568962013	997.0195976713356	1082	-648	2107	98.51167834351824	1031.7018013426984	-2.075013382	94547977.41	0.050041391	70360.52875305734	4586.619679994159	1017256.4455323486	-14111.41663	356.8928509042981	16.404350014980018	0.9105822702054518	2.695495849443176
AI_Contour_R	Subtraction	132	220718	MPTLVo29	CT	4T1	Ms	D10	C9	43	0.6895862632642326	0.336026629	2.2778352861178743	6.778734458838675	7.923222163747151	7.395124378675765	5.562157854645983	8.250856730310009	49.595714005280094	4.674522165131052	0.6395019357164036	102.07945885089758	2.0582314600820126	49.63987395	201	1249	81436131981	5.536369073235097	774	1.7214434012130968	1532	376.3877688376746	816.8853052509979	1009	-209	1741	316.1176635924147	916.4904477194442	-0.498645723	41695247.45514753	0.026934656	172653.13882597123	2078.900986585291	1949175.7930035552	-18112.61891	1056.4203712229098	15.769048602287576	0.9705035035922208	2.801674068858968
AI_Contour_R	Subtraction	133	220718	MPTLVo29	CT	CT26	Ms	D10	C1	1	0.8809970809887615	0.4145432230603348	2.559007313529387	6.173077187555266	7.858743894547667	8.158421415941934	6.737596010447644	8.723658454	56.30742828229177	5.438462982954502	0.6245393996505344	113.7543669584538	2.020237301340729	56.35628155455999	810	1255	1.31201E+11	4.700190049572549	184	10.864717949090595	1464	158.09441497620878	1065.318012918934	1133	-493	1957	82.97395341655509	1091.7711545548025	-2.510191552	67174673.09676966	0.054534071	57061.78526837937	4132.775881693341	842387.1256327896	-11225.88957	271.5594006338834	16.746574518912738	0.8808694896747014	2.646425293
AI_Contour_R	Subtraction	134	220718	MPTLVo29	CT	CT26	Ms	D10	C1	2	0.7897745473413705	0.2589824231804795	2.279652626817084	8.802344957705646	10.246548	11.564345480838764	8.848231462	11.65173300003904	72.91024486	6.951868004514572	0.5184255480024568	162.80088706138687	2.2328945317540696	72.97424478207999	838	1254	1.69847E+11	4.680586097372956	188	11.753977052050852	1479	150.6469524740435	1067.671762741356	1128	-593	2072	82.26811227514594	1091.6393944313577	-2.561149612	86961697.53595018	0.053578769	51753.57451922661	4665.705364753266	717393.6049048845	-9456.935894	241.0836490222111	16.67295930357809	0.8677738	2.628212276053864
AI_Contour_R	Subtraction	135	220718	MPTLVo29	CT	CT26	Ms	D10	C1	3	0.5492992487585162	0.1286720017380122	1.369438999	10.64286698661929	12.257750004965349	11.416465385757483	7.2549017912029665	12.294504070365385	45.13485558136022	5.846118840386789	0.4253603466600795	144.1236198193776	3.193177821508257	45.19981550015999	651	1237	97816324246	4.887547890437949	224	6.681351987335838	1439	185.98283359647843	1019.6885400029452	1104	-394	1833	104.29419972799022	1052.6210421576634	-1.897791285	50081895.41150448	0.047528636	68246.33977974785	3446.616497567525	748842.6626	-11298.18372	328.17100036801554	21.635487128172585	0.87308537	3.081796730086348
AI_Contour_R	Subtraction	136	220718	MPTLVo29	CT	CT26	Ms	D10	C1	4	0.6856751671786024	0.4693565260036668	3.172012914171689	6.758216277889591	8.265968788	8.441032729240185	5.617116698093427	8.659597001253136	64.53216466802711	4.633941076171097	0.6556185767783462	118.6725741091104	1.8389678189101184	64.58001527	777	1208	1.41414E+11	4.567516250937507	154	12.328872811569626	1409	161.1199622102261	1026.5545099220665	1102	-709	2118	71.61166314118113	1058.8452863728223	-2.857383681	72404099.85329004	0.063287897	67339.17863261026	5152.504701343884	1318220.6258448143	-16239.56435	311.8464742259162	19.299971700665285	0.8800485190874513	2.712945586
AI_Contour_R	Subtraction	137	220718	MPTLVo29	CT	CT26	Ms	D10	C1	5	0.8023613916237243	0.4058241099396126	2.733178614	6.734884760695445	8.442927825	7.563270563459069	7.135712998712883	8.823595998009882	62.70586295090717	5.403811509017011	0.6115400958808441	124.81437894808263	1.990473826120544	62.75422556	802	1235	1.39408E+11	4.757533196366862	198	12.20991482871495	1539	155.6130113864079	1040.4515571075412	1102	-721	2260	86.38144258545746	1066.4894626081873	-2.572840025	71376641.95707002	0.050863965	54860.33116679308	5210.399715386253	901311.1425	-11075.71009	266.5487758793463	16.630049312974066	0.8802246263128258	2.678969452
AI_Contour_R	Subtraction	138	220718	MPTLVo29	CT	CT26	Ms	D10	C3	12	0.7851019048062163	0.4120309295390549	2.841481663036671	6.896282437377889	8.348403630880457	8.420916430894206	6.513002379855238	8.834468675823237	65.67409390728204	5.414284477667036	0.5963874378423164	131.9932423509911	2.0098220546040224	65.72791783999999	740	1206	1.38802E+11	4.759696845846963	195	11.272942338765109	1440	171.75540304432317	1005.9793729308666	1084	-799	2239	87.32076048496458	1039.817179219782	-2.619938869	71066323.96	0.053179429	69225.26743820462	5477.882262662859	1302163.866339821	-15674.26751	324.5919820834225	21.682136313893125	0.8714324967701254	2.867259163974393
AI_Contour_R	Subtraction	140	220718	MPTLVo29	CT	CT26	Ms	D10	C3	14	0.7579868990908991	0.3350300239952395	2.046035101	6.107020132	7.688319622914251	7.824056404710304	5.503744180101397	8.130525587936859	37.17478019813319	4.629041252667837	0.5907450808657487	91.18350530001092	2.4528323991163745	37.22030547455999	657	1206	75275763748	4.953785969220728	239	7.855320449113931	1408	186.94253108400824	982.0316936282602	1063	-593	2001	105.58170837545356	1017.5888221426708	-2.045016579	38541142.86	0.044754349	71100.76365931936	4255.721172445162	971607.1990345882	-13036.81013	343.37087955256624	22.212457674685535	0.8752322666908807	3.06781814
AI_Contour_R	Subtraction	141	220718	MPTLVo29	CT	CT26	Ms	D10	C3	15	0.4116693115573981	0.1443410315552172	1.891772703809947	13.106271192791464	13.52093021	13.904572149343387	6.737596010447644	14.32266362	78.74735757	5.395449639	0.4782112394057673	185.78971637908484	2.3593136598154563	78.81820547711999	752	1219	1.62415E+11	4.898858972	249	7.507307761080771	1469	163.96600731814317	1002.2529524106482	1053	-446	1915	104.54666786117532	1027.1523509299343	-1.770157298	83156513.36136435	0.042301721	50530.97140503002	3561.422026074991	437017.71588163695	-6272.414442	248.17323359453928	16.411717819545164	0.8730418724731437	2.6996113233467693
AI_Contour_R	Subtraction	142	220718	MPTLVo29	CT	CT26	Ms	D10	C4	16	0.7290245517072467	0.1481626452877772	1.7185344984574624	11.59897283906846	15.41031525648858	19.150747735180943	7.723211767134189	19.618744197948743	56.34546556808005	8.455935974266415	0.3873713278211231	183.4830567523568	3.2563943682506498	56.45868142655999	558	1250	1.16095E+11	5.212358291765123	326	5.223276618306236	1497	224.8669375034123	982.5328962283828	1081	-497	1994	142.3753192148333	1026.0698580248668	-1.516281806	59440792.48163652	0.036567787	87448.46137623611	3791.665790177037	1076271.3054986915	-14478.65138	448.2612123780106	23.420826642808382	0.8987265444444186	3.302894520664743
AI_Contour_R	Subtraction	143	220718	MPTLVo29	CT	CT26	Ms	D10	C5	23	0.7488568282381874	0.2662611549470589	2.1298966498248384	7.999276689	9.373995716668942	10.322158778867374	7.159888267284623	10.327117790368655	64.92621217546584	5.990312969160311	0.5430832577731814	143.84598829822184	2.2155302685681395	64.98244677183999	779	1215	1.36509E+11	4.8244226306632045	235	10.654118865458702	1509	162.8199802483563	1010.0549484316768	1071	-639	2148	98.09576045	1037.091568773525	-2.319156859	69892450.40021579	0.046321267	55347.92316981413	4622.151945182866	713533.5528474891	-9119.948761	259.6107796512775	20.12167471869069	0.853004244	2.881440497537647
AI_Contour_R	Subtraction	144	220718	MPTLVo29	CT	CT26	Ms	D10	C5	24	0.4677158219717697	0.2665094677488931	2.4786348316303624	9.300363145	10.298881392469342	11.435790676651187	5.325861432669837	12.23475599496026	61.66038159109405	4.349926992973288	0.5621674016538944	134.2628735576497	2.1774577142260507	61.71845085183999	568	1221	1.238E+11	5.068800211414114	257	5.8721286743846335	1438	202.32016539400647	973.7799973453676	1057	-539	1977	116.5861808384358	1013.4174713301716	-1.722148025	63385773.02394068	0.040116517	78767.48796729493	3966.207127	1010230.3060312304	-14242.51964	406.11976249219657	18.810110489321985	0.9095395339973632	2.878137465124503
AI_Contour_R	Subtraction	145	220718	MPTLVo29	CT	CT26	Ms	D10	C5	25	0.8063446616019676	0.4796782468582389	3.151997107334437	6.5710653505326855	7.754628965984186	7.085301517935845	6.279363025	7.774822853292606	74.13703799525312	5.298543466439693	0.6866854728508575	124.2843423092696	1.676413647888486	74.18358727	783	1211	1.64034E+11	4.536184159116307	153	12.575941971831652	1425	160.86484886107002	1032.4155497273794	1109	-661	2086	71.82685981	1064.0157630308822	-2.874882105	83985430.82710423	0.065146531	66247.67665930337	4907.485257	1476251.0220321028	-17402.49077	318.22144303868805	18.14608606187005	0.8896183987136207	2.645694847745573
AI_Contour_R	Subtraction	146	220718	MPTLVo29	CT	CT26	Ms	D10	C6	26	0.5921439118068046	0.2367019806277314	2.1654231368764583	9.148310171016634	12.224027549716132	9.774731177896603	6.288020356201148	12.303871130023346	67.61318481674732	5.417116171087767	0.5536815163491877	144.9589476982371	2.1439449730273874	67.66532341823999	808	1212	1.50209E+11	4.533636182646492	162	10.93769218726044	1412	142.4512287005597	1044.1533909911543	1107	-525	1937	73.80847614713207	1066.1024552689514	-2.516333545	76906677.41866104	0.061988006	46318.14121215981	4135.424680969787	514047.2228386983	-7728.461325	211.81956632750595	16.06172318504883	0.8549660184656458	2.5919671592297564
AI_Contour_R	Subtraction	147	220718	MPTLVo29	CT	CT26	Ms	D10	C6	27	0.2969521519646546	0.1171613754836538	2.056866009928586	17.55583699352826	13.467574750647158	17.807662384953144	6.547304789	18.43229786	90.33782841090571	5.213243574768909	0.4276421383738916	227.67572577075447	2.520270077	90.42676696639998	745	1199	1.89327E+11	4.7069801380071485	191	9.506323184101944	1395	158.89720256470656	1008.4460549783428	1077	-612	2007	85.34133868353913	1035.3618646414884	-2.314503307	96935160.34	0.053872841	55010.74495251708	4483.101583537135	663923.1391509988	-9548.372576	258.49789214399766	18.47336689708784	0.8626171431920463	2.771328787616935
AI_Contour_R	Subtraction	148	220718	MPTLVo29	CT	CT26	Ms	D10	C7	34	0.7978842227127119	0.4949405010869382	3.5628428793515243	7.198527644286877	8.146646515965577	8.603246084129989	6.448317610043723	8.616625974480845	99.65261143408492	5.743591634137804	0.6881331785461773	151.05580367920717	1.5158238354759306	99.70214737215998	892	1213	2.27747E+11	4.355293037	136	16.462352003402064	1419	127.82349881046709	1060.2591523691656	1115	-587	2006	60.48568430373836	1081.4562016400628	-3.263743298	116606398.80553128	0.070270826	45398.04588317058	4604.208215606737	754958.2959133786	-9715.913024	204.55628219859656	15.257598232412402	0.8575876864293526	2.402305697142781
AI_Contour_R	Subtraction	150	220718	MPTLVo29	CT	CT26	Ms	D10	C8	36	0.5224720805493378	0.1909469221887165	1.7906253551888984	9.377607843394244	9.198249795266785	9.935782090210433	5.760555528766302	10.123386683128883	46.790341512001056	4.899538280513978	0.5334176779016228	117.7210688688471	2.515926686251121	46.84333345	714	1231	1.0253E+11	4.798248598962842	199	8.875144674393288	1437	174.37203968171286	1026.711479817687	1104	-553	1990	90.75712113858792	1058.6115527341717	-2.269733332	52495376.027289934	0.051348775	66521.95679282933	4351.519543554242	852032.3808	-11871.75851	302.2365190687416	23.102600240864824	0.8540672896128826	3.0323319065243406
AI_Contour_R	Subtraction	151	220718	MPTLVo29	CT	CT26	Ms	D10	C8	37	0.592747557	0.3253349083038035	2.5445785956466898	7.821412737149365	9.336712059	9.052723505339328	5.572503926	9.639905457	60.60141758146627	4.636123290113451	0.6207932902529056	120.1874070519608	1.983244152505068	60.65144418559999	727	1221	1.3187E+11	4.755879842424612	186	10.49463172389254	1465	175.94727251528843	1020.0042123923688	1101	-690	2155	85.55422437725744	1055.0851127016915	-2.54866504	67517466.36350954	0.054317394	72796.00174656439	4987.893056305513	1370363.61	-16823.64903	345.89611872862326	21.23617866576225	0.8812972561330905	2.900682767954469
AI_Contour_R	Subtraction	152	220815	MPTLVo30	CT	4T1	Ms	D10	C2	6	0.5975601743642431	0.2121768730052051	2.611293169634149	12.30715267	14.570747064455244	14.565475276019356	9.458287371400807	15.09456824	143.47000732893113	7.354264296865468	0.4989376158841029	265.6309185096813	1.8514735132108415	143.5472126	942	1284	3.67839E+11	4.413008225619692	152	11.80545917450157	1518	119.38477940799778	1131.4568349942574	1175	-333	1851	66.92507159839248	1145.424075102555	-2.46778543	188333413.45897087	0.063940317	31801.74236932118	3658.004275	259050.3620286741	-4299.384868	150.36757417172834	11.744365699270388	0.8512433107700891	2.3368524923057827
AI_Contour_R	Subtraction	153	220815	MPTLVo30	CT	4T1	Ms	D10	C2	8	0.6319645953717187	0.2715376835542799	3.196402269888237	11.771486845026727	12.676387520750918	12.394822328062515	9.895453501482386	14.286873664461217	156.20166074767909	7.439162920940826	0.545398634	257.1740692074617	1.6464233989348471	156.2729567	965	1272	3.98387E+11	4.302848017740642	140	15.140303946594342	1489	107.07973302368003	1130.7325642731005	1166	-573	2062	60.677604103311744	1142.4715156799675	-2.752386947	203973895.87263143	0.0677942	26685.03223246081	4805.219331510703	226182.7623953424	-3584.053073	124.73510895527328	10.754811647622272	0.8379048118534029	2.2675179666543985
AI_Contour_R	Subtraction	154	220815	MPTLVo30	CT	4T1	Ms	D10	C2	9	0.470369715	0.209038192	2.9126088272970407	13.933381234246896	15.72583178545364	15.050403134014497	7.693321779309636	16.584696560395667	162.3637223784328	6.553840560504004	0.536849538	268.0963332038256	1.6512083443058427	162.44203694719997	962	1255	4.06714E+11	4.220586594119411	124	12.569549510541435	1453	107.85547124992374	1119.3719639423834	1160	-412	1865	54.343757310406815	1132.2180825318965	-2.70226653	208237336.42364407	0.075211834	28924.192751975497	3964.4556565617418	221171.80371009003	-3963.718021	130.03710881066587	11.714270088955551	0.8297348584509991	2.3191102524312788
AI_Contour_R	Subtraction	155	220815	MPTLVo30	CT	4T1	Ms	D10	C2	10	0.5041201142974898	0.2309290652143291	2.497320558335125	10.814232309897072	12.516853063939168	12.48921176953307	6.897187832732991	13.02279483307094	88.78228902199794	5.451672028	0.5481640391131032	175.57303173466318	1.9775682027207109	88.84417694463998	934	1268	2.20909E+11	4.426759967064396	160	13.095168203818758	1485	117.72301965586776	1114.6187098038313	1155	-383	1868	68.66041342259722	1128.3064883563727	-2.545302807	113105347.79932252	0.061743027	30700.66342233208	3818.408156637694	251224.12172967356	-3958.895715	141.85306174786135	12.725752542991776	0.8308491879014481	2.394225317751972
AI_Contour_R	Subtraction	156	220815	MPTLVo30	CT	4T1	Ms	D10	C4	17	0.648523085	0.4272305139518282	3.667121730083664	8.583473348294463	10.15116475997502	9.707387372519134	7.059065094	10.227479942984916	113.05031202026474	5.566580614611563	0.6617972804953615	170.84685549908056	1.511246209284726	113.10680261631998	984	1269	2.90061E+11	4.233449251811399	124	20.70461090226381	1458	108.07371387670412	1131.3508727457088	1171	-613	2071	54.54315832989141	1145.8686137864318	-3.534012317	148510914.87133235	0.07435654	33060.082798361946	5108.746629	520553.4355269833	-6652.293286	150.55797544471517	12.218312805060238	0.8463907466723187	2.277590738
AI_Contour_R	Subtraction	157	220815	MPTLVo30	CT	4T1	Ms	D10	C4	18	0.629445451	0.2791224499163934	3.2495007052085665	11.641846459078808	14.609348719786627	14.131026303291268	9.192692750222864	14.845102165506928	170.25102985261145	7.327907292677384	0.5724137518483684	259.51784770204216	1.5243246864744968	170.3278511	947	1284	4.38933E+11	4.39914527	145	16.849205973349875	1582	122.32256830106722	1132.0513328443633	1180	-475	2057	64.36305892918801	1148.6587177727038	-3.111957239	224733436.7378929	0.066327181	37876.62972053258	4295.244543024214	626509.3145733818	-7962.849741	185.07281772392963	11.97599582231648	0.8758329038057137	2.3165676967570064
AI_Contour_R	Subtraction	158	220815	MPTLVo30	CT	CT26	Ms	D10	C1	1	0.8916269654682788	0.4561807625443023	3.018996009625525	6.617981856111991	8.375191158660686	8.430410840766191	7.141988518613006	8.490926153495161	77.56470304399933	5.900771079889261	0.6406190997049422	137.29677343236733	1.7700934580318628	77.61347098303999	1020	1297	2.09552E+11	4.198871667351252	122	22.718715599157257	1488	105.69504209623724	1161.7519938781838	1200	-546	2034	53.111816284169706	1175.7416659399062	-3.728325669	107290414.74825393	0.075822841	32700.76974721021	4852.649879965328	518380.3573686244	-6520.082149	144.50771783529024	13.325722246671642	0.826867318	2.3447564446638087
AI_Contour_R	Subtraction	159	220815	MPTLVo30	CT	CT26	Ms	D10	C1	2	0.4902187289794282	0.24784951	2.5390398483187533	10.244280300363782	10.74771237129903	8.836277858924593	7.135712998712883	11.812117198207082	78.74891489706724	5.021938068153329	0.5515936788727518	161.0749095045416	2.0454238603170944	78.81001349	928	1297	2.03741E+11	4.518268453495375	154	14.569639360111625	1514	137.59657329075768	1129.1701077140965	1185	-513	2027	68.25436374260705	1150.4920926882894	-2.967561829	104315460.13351184	0.062208655	48606.92318321541	4580.922504008971	744346.2560553227	-9492.59975	216.08224453670908	17.610598431159325	0.8453280418821044	2.616024221153112
AI_Contour_R	Subtraction	160	220815	MPTLVo30	CT	CT26	Ms	D10	C1	3	0.6138228796812574	0.1786943208021506	1.9931682905230612	11.154066237672357	14.142118299615026	16.443823387534305	7.621443432841314	16.448687716666647	78.73351224965218	6.846621058163533	0.4512753478963625	196.8561248899411	2.500283796126608	78.81974147519999	694	1282	1.82732E+11	4.929600262578238	225	6.649253834725789	1499	182.6246435118715	1058.7647276624768	1134	-455	1954	103.36283142273264	1089.4941366221874	-1.849280713	93558834.01	0.044863376	66014.72519192702	3994.005852402301	762089.5129015661	-11190.564	329.8053520176878	19.455786506882244	0.8860293328712945	2.990356579643728
AI_Contour_R	Subtraction	161	220815	MPTLVo30	CT	CT26	Ms	D10	C1	4	0.9297826490758536	0.4374490895082246	3.0079837473764237	6.876191583249071	8.072066377	7.773175190621407	7.835917304310964	8.590218422373912	83.83411387389447	6.393363625826408	0.6245781441808472	148.3125357913894	1.7691191442004757	83.88648714175999	897	1299	2.158E+11	4.562439539894493	158	13.766771096757614	1513	155.5488690039164	1119.1756397971203	1189	-664	2177	71.03253795421546	1147.6630414609915	-3.003458873	110489447.12296245	0.06183084	64576.344020199824	5397.720356	1524654.0462062832	-17232.9328	306.5058053811024	18.93639427927373	0.8808078233408132	2.7058597241062867
AI_Contour_R	Subtraction	162	220815	MPTLVo30	CT	CT26	Ms	D10	C1	5	0.8615097345660346	0.25311054	2.404245029606695	9.498794601996762	12.572207865933626	13.366688412029191	8.718164944528176	14.904263484531237	102.66474633557404	8.183304016263515	0.479318866	221.2112246720201	2.154695088311624	102.7511036	881	1283	2.5092E+11	4.671095387011859	205	10.49261735	1494	141.1287318445789	1099.9660913068176	1149	-402	1896	86.62010506	1118.173177825449	-2.204486147	128470861.3084386	0.050946382	40385.85358346543	3893.878334	370908.1730175701	-5458.246715	195.0894834657959	14.258304406984667	0.8611353079377693	2.5367480917382887
AI_Contour_R	Subtraction	163	220815	MPTLVo30	CT	CT26	Ms	D10	C3	12	0.8630910217760188	0.5227909768626048	3.2396770679277425	6.196887879	7.387765297847342	7.999990784000451	6.336181815573161	8.067307254350489	70.00530982658678	5.348478291577224	0.6627576825895082	123.94147923515492	1.7704582629828478	70.05533643071999	941	1264	1.75284E+11	4.332761169118242	126	16.54604859605345	1469	133.96068161803066	1107.4335255468584	1165	-605	2074	55.97340339171996	1131.8392403724597	-3.381342354	89745093.91487637	0.073076778	54651.05254176157	5013.507827154947	1185792.3010366466	-14065.98233	248.1297191	18.253370237316823	0.8591739012973446	2.638126151254002
AI_Contour_R	Subtraction	164	220815	MPTLVo30	CT	CT26	Ms	D10	C3	13	0.6721947549580021	0.3294622129355987	2.74805867	8.341043561681605	9.277919400389951	8.75551351	7.9891927	11.07905306495616	72.20447508	5.606805733038587	0.5452324668119558	153.79604207858802	2.1300070655349805	72.26154167295999	915	1282	1.81034E+11	4.550146893707282	157	14.519229874904372	1508	137.5532587234226	1110.7130002267318	1164	-546	2054	68.87820811589496	1132.5606262362598	-2.953029631	92689415.01	0.059935314	49010.20322800124	4609.965559084115	830093.0471	-10353.5611	227.48847659580116	17.382260041466303	0.8546126186103297	2.6753716239108747
AI_Contour_R	Subtraction	165	220815	MPTLVo30	CT	CT26	Ms	D10	C3	14	0.7883924274598553	0.31803277	2.395586599	7.532514956175421	7.0112971056767055	7.479458546182498	8.931741152	8.997421497295989	68.73271408399965	5.938577751176806	0.5949220431562308	136.39540070178194	1.9844320498546053	68.78506601855999	531	1269	1.52757E+11	5.015654328	265	5.3154642921109385	1471	223.77160246987145	1023.4643011328956	1137	-503	1974	132.80624041829725	1066.322541655995	-1.6661153	78211630.29319592	0.045380796	89564.58715025555	4102.927071381533	1221326.088950101	-17455.59278	474.8378630726136	17.12853157198989	0.929124211	2.7962895142275404
AI_Contour_R	Subtraction	166	220815	MPTLVo30	CT	CT26	Ms	D10	C3	15	0.8467086553037105	0.3538369156681856	2.590522942557836	7.321234240542403	9.116128525647571	8.130918963	6.909703322	10.299192101138384	74.70456795250628	6.198952398973141	0.6009750908280044	142.73344838595148	1.9106388310376792	74.75805055231999	954	1288	1.94546E+11	4.3793697963024085	140	17.926178165819053	1478	124.8628869012968	1136.1763827630605	1187	-651	2129	62.76379656287599	1154.296044615228	-3.290572536	99607578.60717107	0.068347784	41502.58586580773	5445.980501888295	704256.9951549352	-8700.071647	189.0255258333215	14.96047845610983	0.8494378770039813	2.454361656973155
AI_Contour_R	Subtraction	167	220815	MPTLVo30	CT	CT26	Ms	D10	C4	16	0.667333821	0.319099227	1.987667087869168	6.2289937408512905	6.481967305075088	7.626890885287701	5.736061366477872	7.719058337393653	32.42611413	4.156818193531957	0.5902527031499378	83.31235504921658	2.569298149787561	32.468439414399995	760	1274	77095409471	4.795978093733281	185	10.515317551461177	1535	181.83073970413835	1066.40153	1151	-546	2081	86.97546175	1102.6006935330145	-2.568023591	39472800.308089934	0.053370021	78516.06703227355	4439.962618969415	1614263.1571815277	-19020.09008	369.8700291737785	24.139140564557252	0.8750276674445777	3.027626219642937
AI_Contour_R	Subtraction	168	220815	MPTLVo30	CT	CT26	Ms	D10	C5	23	0.6467933833407776	0.2494096966846148	2.138557331215435	8.574475490099719	7.387765297847341	8.199112533445069	8.00039999	9.775390611944182	63.1441984	5.545914012614169	0.5458710652868061	140.48059982522997	2.224758621982682	63.20017699967999	799	1279	1.50814E+11	4.796027540652237	226	8.683836367683902	1503	170.32857229451955	1078.8407216578364	1155	-419	1922	99.41144038184076	1105.3419231611783	-2.131724553	77216760.73537642	0.050314374	57883.464390451205	3832.8851949173686	669620.8092	-9504.596753	276.9525732951475	17.708486157428744	0.8770391473275748	2.739941748895456
AI_Contour_R	Subtraction	169	220815	MPTLVo30	CT	CT26	Ms	D10	C5	24	0.532253259	0.1848422033514196	2.0410417923631194	11.042076730078335	11.04462291326374	11.213977278387716	8.416745214154934	11.977833126245995	81.68429256117442	5.877181326	0.4970026869590007	183.1826859	2.2425692892494493	81.74837781439999	872	1286	2.01362E+11	4.672047235358448	197	9.722537607909024	1505	143.52637683668954	1104.1715153602856	1159	-340	1845	85.15889576862075	1123.0093610065778	-2.163081759	103096968.7	0.052478484	41955.28957537255	3554.1281506674486	370678.8035256145	-5657.386682	198.39378476338183	15.10069241908665	0.8548767109250188	2.6356576506925644
AI_Contour_R	Subtraction	170	220815	MPTLVo30	CT	CT26	Ms	D10	C5	25	0.7680922180713746	0.3539819155083965	2.5147331871300227	7.104128987827832	8.272546979987723	8.247753242	6.0058638013195065	8.695369426085017	62.260146174722166	5.456626192	0.6107343595007626	124.3861029152997	1.9978446977337951	62.30878611391999	884	1289	1.55884E+11	4.622696542327411	171	12.734807445829434	1529	145.9825845568632	1108.9408366681184	1168	-543	2072	75.93618557225597	1131.7776124596428	-2.717135697	79812605.45523846	0.056869548	51170.78483466322	4607.983396	755994.1084623839	-9848.052981	236.58046064777804	17.277053046557704	0.8602760885460388	2.6773609079184317
AI_Contour_R	Subtraction	171	220815	MPTLVo30	CT	CT26	Ms	D10	C6	26	0.2515455969233141	0.122651254	2.4815154838257434	20.23228783527702	19.956086990806085	19.12817518909138	6.576077858419866	20.769952695580837	121.95536755560182	5.089342920649064	0.4656291497946497	255.41392839923367	2.0943229766642744	122.04631144191998	838	1268	2.818E+11	4.74948088	257	6.661920485106959	1608	147.5660838274409	1070.8061139731176	1114	-333	1941	104.43901343987136	1087.283243249953	-1.363355975	144281300.5134289	0.044904275	35559.117329927576	3376.5899224121376	184548.7880685188	-2804.690215	186.0748381746969	11.496559409588777	0.8818724020031313	2.417638499183219
AI_Contour_L	Subtraction	83	220620	MPTLVo28	CT	4T1	Ms	D10	C2	8	0.937534169	0.2903625306853448	1.586431940352144	5.4636248575450725	6.5599921951221845	6.511520375462553	5.905387370867384	6.597931116953676	30.395375339067076	5.1223349893484444	0.574856708	81.93375553	2.695599400247923	30.434777956479994	642	1259	68836173507	4.902974089670323	211	8.150908948512692	1496	201.45025602223487	1035.3409989401612	1133	-509	2005	102.85319965017202	1076.113303818882	-2.204628225	35244076.780432954	0.050110143	86088.85856957897	4169.186714050961	1475688.7234058334	-18490.7491	402.36052745985467	26.73724985903518	0.8718859971344194	3.334567939831136
AI_Contour_L	Subtraction	173	220620	MPTLVo28	CT	4T1	Ms	D10	C2	9	0.4188392023511069	0.2130972548098847	1.5185183460881828	7.125940441808756	7.3708523642849215	7.730242722197806	3.691287038418985	8.269838982	20.36392121	2.984623210648673	0.5635429561036224	63.992837965894296	3.142461478834488	20.40573449	597	1218	42544404626	4.940349937792179	219	8.960261825	1419	211.36437655375408	983.8241625893866	1088	-653	2072	104.78931538344568	1033.1891064418237	-2.36667722	21782707.94009304	0.04851371	99569.74677534628	4716.378071477359	2235824.377630907	-25282.21656	468.8485817568854	33.74741108680148	0.8606847434224142	3.624734664128366
AI_Contour_L	Subtraction	84	220620	MPTLVo28	CT	4T1	Ms	D10	C2	10	0.5719348205818685	0.3340936166026262	2.3756718077762167	7.110796763895855	8.521022646613968	8.351085375	5.084879546262625	8.562980027	42.49596821330682	4.066912271352907	0.6165513101307026	95.51686325	2.247668832204714	42.54765882	633	1228	93116916823	4.784671098371595	181	9.814958520982364	1415	200.55407765740304	1012.9195436878016	1114	-701	2116	90.61331174321654	1058.549493995956	-2.530674509	47675801.81854922	0.056095363	94521.02925	5139.641360243602	2208707.186568512	-25027.46645	443.22467255876353	27.64431439	0.8792833512495378	3.2416489559279857
AI_Contour_L	Subtraction	85	220620	MPTLVo28	CT	4T1	Ms	D10	C4	17	0.6561054003656945	0.2330474559385444	1.1988468060327515	5.144217520867904	5.452332556	5.617109917390579	3.749773326482549	5.676612002246375	14.105283701706412	3.3751488960972567	0.5748443088598152	49.11209255480503	3.481822386093773	14.136302329599998	279	1208	27466194226	5.150136267893583	310	5.509839836975232	1383	291.9177003	915.9897863093082	1082	-635	2018	162.8978181397666	997.3923666	-1.809129058	14062673.865347693	0.04552416	155754.24437231943	4321.779160100611	3595701.2166469228	-40253.94294	758.2746408166616	46.00654176238277	0.8818135852629041	4.300906266673326
AI_Contour_L	Subtraction	87	220620	MPTLVo28	CT	4T1	Ms	D10	C4	19	0.5145292198347705	0.2411498289207331	2.030853274814981	8.421541429	8.790529950811525	7.872982048505891	5.297546601965857	9.009140736835809	42.93603166322608	4.333129141	0.554157916	107.0036317470565	2.492163984467692	42.98541827	402	1243	91516875570	5.062244570166722	242	6.86865151	1455	268.5497834068258	971.6922197341464	1118	-696	2151	133.84861461986566	1044.0582342374912	-2.086524312	46856581.72103963	0.048092144	145871.82658723535	4864.314073	4121069.4162472337	-43433.86047	721.5607196238375	37.77753815019604	0.8977541014778784	3.7955477868138936
AI_Contour_L	Subtraction	90	220620	MPTLVo28	CT	4T1	Ms	D10	C6	28	0.5912741272011632	0.3319534418618555	1.8629608120482983	5.612114764044476	6.511520375462553	6.281393368995515	3.906097797034785	6.527227600142529	22.528718505733067	3.3182982588631598	0.6486382167596074	59.47109256598763	2.639790299250867	22.5622758	379	1197	43926148438	5.100602729	255	7.168229853079047	1371	263.64384256149185	923.5716069	1065	-775	2146	131.73806099050836	998.4005685278822	-2.129386384	22490159.887520995	0.045362204	143819.18221786182	5023.635307178168	3870320.554756256	-40701.86307	682.6707574296319	41.61414623359645	0.8817573315413945	3.925807996531269
AI_Contour_L	Subtraction	91	220620	MPTLVo28	CT	4T1	Ms	D10	C6	29	0.5905642470132008	0.2869784499799948	1.8910465975585715	6.5895073225546925	6.967344336551089	7.518715056183298	4.811319985201567	7.525521649432511	26.10584470098719	3.8915274301324847	0.5640347929618136	75.45187963894146	2.8902293912783543	26.148831313919995	534	1215	53214564189	5.018738415830532	243	7.902001083663949	1420	222.0712999061402	969.3420465225564	1081	-627	2047	117.7953834887257	1020.7604206705042	-2.160390524	27245822.80744692	0.045850876	102327.83325088696	4511.252527635838	2097574.037890864	-24160.27987	485.3337845682824	32.002902998464414	0.8725943251220767	3.531788667997051
AI_Contour_L	Subtraction	92	220620	MPTLVo28	CT	4T1	Ms	D10	C6	30	0.956042767	0.4685784899882256	1.823448613	3.8914475417190815	4.483564803148178	4.550862536270608	4.176122604	4.710495772	18.007273490879932	3.720390276286065	0.686080911	48.42549800884824	2.689218777810761	18.04029745	422	1221	37050866870	5.059947849504903	235	7.445763450699727	1419	254.0336235717413	957.3387257	1092	-726	2145	125.64784046848447	1025.4442373538584	-2.168080817	18970020.12	0.047124706	135038.44819948304	5053.478081836117	3611245.651960361	-38246.89903	645.2931057212517	38.68934644818553	0.883771037	3.853506972069824
AI_Contour_L	Subtraction	93	220620	MPTLVo28	CT	4T1	Ms	D10	C7	31	0.7180522878166911	0.3856543009022946	2.156540878275417	5.591901537801794	6.511520177659406	6.487888333199455	4.769234739452442	6.513485627839028	31.710957694586536	4.015277692464252	0.6614994380294755	73.24211616105168	2.3096784671865978	31.74805631	475	1252	69698779259	4.949669827665418	222	6.957821782100037	1434	238.62761996743615	1004.9223487291962	1132	-642	2076	122.91954512837847	1060.202255722446	-2.06218814	35685730.37338927	0.050738474	114159.89606355844	4726.273091351777	2327937.878634148	-27935.02013	549.2716065	29.793458446949742	0.8945576744046382	3.436183906
AI_Contour_L	Subtraction	94	220620	MPTLVo28	CT	4T1	Ms	D10	C7	32	0.6292858442771705	0.332406762	2.391966120061352	7.195900907651459	8.019566073055323	8.127769483942197	6.345770244816621	8.439515996554903	47.461018006986144	4.528278578006306	0.5889665327404391	107.63451050432988	2.267850860014978	47.51046861	577	1225	1.02601E+11	4.848609538077746	178	9.381907024873016	1437	219.7552364372896	995.1060628919972	1107	-814	2251	93.01164282366209	1051.5159717202016	-2.521284347	52531652.338040486	0.055295229	115449.76237826816	5654.7120686542185	3276228.907241275	-34614.52988	544.4804421104651	34.59394000951378	0.8768789076557609	3.541916373025954
AI_Contour_L	Subtraction	95	220620	MPTLVo28	CT	4T1	Ms	D10	C8	39	0.5174936170687683	0.1927163288927717	1.5174293812608852	7.873901448720464	8.534156093259154	7.859964779570962	6.384982380555173	8.791621967311519	31.770392286961023	4.074693741141368	0.5330711952106452	91.00123653	2.864340978337314	31.82076022	316	1226	63380703453	5.198491001716391	307	5.732270442337339	1423	289.20849760130585	930.4717779565568	1091	-698	2121	161.2958140678253	1009.8525373898544	-1.832448837	32450879.604285784	0.04312131	154024.41769909151	4656.829689258729	3771879.2815380073	-41289.17412	772.7294318497533	36.47047790808001	0.9069565946835666	3.9125343105245856
AI_Contour_L	Subtraction	96	220620	MPTLVo28	CT	4T1	Ms	D10	C8	40	0.4957558983350802	0.2880039786439201	2.2840557816279508	7.930639682071517	9.137165428300502	9.807087327853708	4.622034184209372	10.123702385992797	40.65198118496063	3.9316614	0.5561295572992534	102.80856344522728	2.5289926947831454	40.71316510847999	249	1229	74519247122	5.355590192118119	549	3.1912935042470387	1505	326.0047658169673	885.4835131668301	1067	-653	2158	236.6362550712968	968.0582825826256	-1.128402667	38153806.83414584	0.035435399	153055.78638655096	4270.299409082401	2395622.7852778034	-29398.20032	861.9574585012704	25.99813125452224	0.940878129	3.3955185940615302
AI_Contour_L	Subtraction	97	220620	MPTLVo28	CT	4T1	Ms	D10	C9	41	0.5509031924867687	0.2586433074800429	1.9005483580478812	7.348144348156116	8.406463988	7.766585443815968	5.120624961857684	8.528905572000788	34.386645016638866	4.04811618	0.5827574235056291	87.75182960492596	2.5519160000187564	34.42939696	600	1239	75704298574	4.881947556463523	210	8.870508779782364	1457	216.1398333980933	1011.036716484497	1123	-664	2121	104.08350638881598	1061.0363704433855	-2.381944793	38760552.42	0.052722371	103602.9373	4874.534231618347	2296337.952285322	-26123.72382	476.481949	33.49219808179501	0.8646009819709869	3.5319491958660647
AI_Contour_L	Subtraction	98	220620	MPTLVo28	CT	4T1	Ms	D10	C9	42	0.9622805618053027	0.4772733440606965	1.9989730669934247	4.188319108680851	4.970305674	4.98316551	4.695529789065341	5.130608004519389	23.195661672053124	4.030338064921295	0.6911244902727705	56.9113672	2.453534975661317	23.22787497	305.6000000000004	1231	48222883693	5.106896547681505	242	6.571155736298872	1454	293.6756792274361	943.1835254700552	1107	-843	2297	144.37661519279914	1030.994997206045	-2.059067813	24690085.58817043	0.047607059	173355.5215457697	5616.693042922474	5504585.505	-54851.65978	842.8978581188599	44.24370858655638	0.8975589445348391	3.992099062876052
AI_Contour_L	Subtraction	99	220620	MPTLVo28	CT	4T1	Ms	D10	C9	43	0.3672066632226363	0.1635987842510656	1.769859563938477	10.818292886714705	10.548465548323678	10.167858276754316	4.870154001671816	10.652010196022824	41.19418850720034	3.972549232695689	0.5292143768397396	108.99580718133149	2.645902520018815	41.24922844	266	1230	82526330878	5.228736743366128	319	5.735524992101221	1422	306.38166303488504	922.8643703841618	1095	-906	2328	169.9931826698892	1012.0991559726308	-1.84489394	42253428.59268423	0.043025451	172666.0553959559	5931.478442921231	4879768.78	-50374.27028	871.0807737616268	38.239452798082944	0.913656798	3.9206329884060183
AI_Contour_L	Subtraction	100	220620	MPTLVo28	CT	4T1	Ms	D10	C	6	0.7102815063769417	0.3866833883826353	1.7646937512015484	4.563665790202833	5.052043002196085	5.209216300370042	3.691287038418985	5.2312842079207424	17.87419632389337	3.241487412066184	0.6793180332731823	48.66633747658272	2.7227147220895125	17.90308162	493	1235	37702552382	5.059119522634864	237	7.974335484290425	1452	241.53534272138631	976.3331140789888	1101	-808	2260	119.2409386	1038.3797000443708	-2.234747841	19303682.689950477	0.046097008	125006.05181706203	5584.706082034357	3176994.5747972163	-33852.08149	583.0214512	37.33027757748701	0.8758869890723913	3.752235903456116
AI_Contour_L	Subtraction	101	220620	MPTLVo28	CT	CT26	Ms	D10	C1	1	0.3412484851966012	0.1687280978809474	1.838915297940921	10.898690384327322	10.29235376306891	10.261527271130808	4.688027303674756	11.939835157999886	41.91243827605151	3.719161584278462	0.5191754658800091	112.3910981	2.6815690692662835	41.96807554	418	1238	83408324753	5.323645912265579	298	6.668562543709786	1479	260.6283722493531	938.7053764	1059	-734	2213	141.61007472158343	1008.7414828349896	-1.944105176	42705008.89220815	0.035551667	136391.5954670743	4936.488751196846	3245888.972717061	-34483.57527	667.8250991737016	36.45665156133114	0.8932322265522428	3.883992720837156
AI_Contour_L	Subtraction	102	220620	MPTLVo28	CT	CT26	Ms	D10	C1	3	0.7712415250412759	0.3273907735833072	1.5990915887454509	4.884351416636819	4.514858782291131	4.7584816923082185	6.048338614859456	6.104162219338724	18.887229724266785	3.767014635404496	0.5874306459920461	58.385683207806046	3.091278290155526	18.93168834	318.5	1211	38082959850	5.067470633556845	238	6.78751606	1392	281.67687059773857	930.5122782345304	1086	-744	2136	134.98349189818452	1014.8582425847412	-2.110694558	19498451.07010569	0.047851132	164084.15259697323	4950.5001126439765	5035503.858814632	-51254.61115	796.7906455742019	46.05542491480703	0.8879151783007379	4.045746186598895
AI_Contour_L	Subtraction	103	220620	MPTLVo28	CT	CT26	Ms	D10	C1	4	0.7699360494194121	0.2236776940729631	1.1607026951224233	5.189174986504487	6.040390085421201	6.339708404655597	4.672986197283275	6.352314747874259	16.325824926026808	3.995332888855295	0.5239136611449059	59.40292427492518	3.638586383480346	16.367595540479996	467	1227	33290711730	5.116151091382974	255	6.9011157108588295	1444	240.6683043270685	960.6080455455456	1078	-609	2053	125.67569997210872	1020.478376880265	-2.033695568	17044823.09970449	0.042189875	118608.3005133473	4360.546328822412	2287739.510330828	-26935.75032	549.7607343	41.821906978423584	0.8542281437261229	4.017190352110766
AI_Contour_L	Subtraction	104	220620	MPTLVo28	CT	CT26	Ms	D10	C1	5	0.8924749756670106	0.2220661633599162	0.9762287999602624	4.396116838286745	5.648922359534391	4.970305674	4.571214280691729	5.676612002246375	10.716743937386696	3.9234242682792986	0.5179791164048634	45.38166685254667	4.234650666069109	10.75557056	375	1192	19699975997	5.249942588493589	322	5.799637765882832	1369	262.0560179183382	900.4903603560717	1033	-655	2024	152.80922272384788	968.3911922676106	-1.776043743	10086375.10247936	0.03800342	126898.61216727624	4323.210299735286	2320186.930735012	-27188.63452	604.9010278	46.05948530051338	0.8546207670516606	4.381818878179053
AI_Contour_L	Subtraction	105	220620	MPTLVo28	CT	CT26	Ms	D10	C3	13	0.6391277772014106	0.3466914311175652	1.6881781691961435	4.869396869009064	5.648922359534391	5.340255640326926	3.523634487287239	5.657978775503457	17.419540892213146	3.1121667972012714	0.6698063869342613	48.51685524672044	2.785197127003982	17.449450188159997	257	1222	35294191070	5.163662580898405	251	6.404686569981587	1502	300.5109891515169	924.2988762	1088	-839	2341	146.09345306497707	1017.6430046914812	-2.033147523	18070603.239557717	0.045241844	181268.87244056683	5524.159555017111	5886581.049	-58097.05547	880.4380667611557	49.69365785	0.8895837287475665	4.287276485
AI_Contour_L	Subtraction	106	220620	MPTLVo28	CT	CT26	Ms	D10	C4	16	0.7802841612107481	0.269054103	1.169131791308593	4.345340881923898	4.651015606943674	4.816632049890754	4.148445491988535	5.166038623	11.57549486394685	3.3906006652267604	0.5874875139846759	42.12227909370294	3.638918213760123	11.604977493759998	77	1264	21669245031	5.6170541579373925	587	3.3671878994194557	1447	380.28657252045394	859.7396541074737	1071	-656	2103	263.45517268734767	977.7649117596284	-1.213275311	11094639.58755518	0.029632674	216871.9498234752	4262.495379241528	4740189.235392524	-49270.83763	1150.7795200596809	48.21497192170178	0.9174809445966042	4.725085145812951
AI_Contour_L	Subtraction	108	220620	MPTLVo28	CT	CT26	Ms	D10	C6	26	0.6430556610329583	0.3412033374356338	2.2014389518829858	6.451985400929074	7.531896479379189	7.287020481931061	4.872124793147237	7.835908090329431	38.917135353520095	4.148985736969442	0.643560708	86.29557235683181	2.217418408958672	38.9570073	382	1291	88229951350	5.160585033741711	280	6.067952356811788	1578	289.9614222677446	1001.2105456839448	1162	-738	2316	159.29226610676125	1076.8369159412223	-1.898326975	45173678.62403113	0.045121948	157155.18674506023	5330.087408404008	4179492.7683415418	-44377.13061	792.4856832239964	35.557851929202705	0.912039949	3.676948422836176
AI_Contour_L	Subtraction	110	220620	MPTLVo28	CT	CT26	Ms	D10	C7	34	0.7867859165106575	0.4173678929069052	2.220164631843604	5.319442797529269	6.265070043986805	6.244605884766534	5.008792269599529	6.267112785	31.519853933466838	4.185262676780082	0.6440604178172832	74.92273901863388	2.3770014663387498	31.563736545279998	486	1225	64146655229	5.128159133407456	256	7.904853726687065	1435	240.8924700547188	957.0203899558784	1075	-749	2184	123.65167848688364	1020.064214786098	-2.201235062	32843046.42338865	0.041941585	124642.97549587702	5026.596579731468	3403633.174144877	-35479.98491	612.1334008404015	33.16939236710078	0.8946115994901157	3.620423814016793
AI_Contour_L	Subtraction	111	220620	MPTLVo28	CT	CT26	Ms	D10	C7	35	0.4164325472745894	0.1689210108381917	1.3757983498569557	8.144625366792432	8.099372616697046	7.846518102706195	4.246033443108992	8.333440873018898	24.126369842000894	3.3916870880906096	0.5516107563305911	73.20027605504735	3.034036058239276	24.167905790079995	201	1267	47217620846	5.525925078548113	500	3.955112324866551	1554	347.6183155919902	900.3082431201407	1091	-787	2341	229.39482701219737	1000.1548600088498	-1.362940337	24175391.65387465	0.032662207	189754.81136924773	5094.476754471418	4091124.804086882	-43856.95052	994.8423361573113	43.19765396542624	0.9144665650325596	4.283794966139533
AI_Contour_L	Subtraction	112	220620	MPTLVo28	CT	CT26	Ms	D10	C8	36	0.6691548623608541	0.1974706464598027	0.8513118774323304	4.311080622332516	3.3751995164756763	3.454847379555063	4.848422423840563	4.947726386937969	7.1390204095466245	2.88478056	0.5247938469708467	34.16550196	4.785740899800823	7.170039037439999	322	1209	13373324514	5.310223286366146	372	5.1112931069423855	1400	285.77827047578774	902.1002570694088	1054	-633	2033	175.1423525612583	977.2229112397682	-1.628276906	6847133.592	0.037693019	141179.74444723467	4232.234095031326	2525297.2386316992	-29379.0502	671.5029551	52.87518810181468	0.8506123134485585	4.786371229979336
AI_Contour_L	Subtraction	113	220620	MPTLVo28	CT	CT26	Ms	D10	C8	38	0.9026455205254356	0.4205914502004538	1.9701015110728637	4.684121634	5.548326218243444	5.4081353696116805	5.024101909794426	5.659675240157124	26.62074539069371	4.228101410769936	0.6596115531595355	65.36461064064777	2.455401217409128	26.65468668	282	1256	58752347388	5.019681855868417	228	6.601247863303233	1481	302.7520745544792	969.1458317326162	1142	-751	2232	139.81621276715856	1062.332651	-2.114632224	30081164.26115367	0.051669638	189307.01738081995	5339.098817497321	7091751.816744997	-68165.05151	958.9874248255182	42.210096322697765	0.9133624310999946	3.833503928297191
AI_Contour_L	Subtraction	114	220718	MPTLVo29	CT	4T1	Ms	D10	C2	6	0.4613244432609589	0.1312929932982149	1.2790864208093913	9.742229106652424	10.444200764068496	10.085065492308846	5.102469990112632	10.54694882893479	28.26797533165347	4.494328418747138	0.4692124881990309	95.6410564	3.3833712985264373	28.3227806	411	1193.300000000003	54459019830	5.094549990389478	240	6.994491277074764	1385	245.61935813829757	926.8393651252755	1051	-745	2130	123.59317558337578	992.2056032077433	-2.077413786	27882983.299187303	0.04395239	125440.75029101748	4863.836248	2716188.824636825	-30869.83415	584.8431861225598	42.81285684669837	0.8592069365535695	3.984174059
AI_Contour_L	Subtraction	115	220718	MPTLVo29	CT	4T1	Ms	D10	C2	7	0.3651506557140738	0.1733076472006436	2.2078015260735446	12.739204309418064	12.944419473435367	13.996554295407575	5.547179463475109	14.042433270067276	80.14451848589479	4.651728806859562	0.5265177189747601	170.73413135211527	2.130328244247472	80.22466771903999	765	1225	1.75874E+11	4.743915945545455	187	11.506448094743746	1435	174.80259526700416	1023.4219121954956	1104	-619	2054	84.25740009204384	1059.4540187759103	-2.715716091	90047602.09968467	0.054289225	75050.40753854238	4592.387493084063	1585135.419888219	-18600.25318	354.93856524540234	23.918269316379785	0.8691093895382129	2.9880842489815342
AI_Contour_L	Subtraction	116	220718	MPTLVo29	CT	4T1	Ms	D10	C2	8	0.4390890242435743	0.1892032305944467	2.066048588303286	10.919732088147152	12.415459131914291	11.320763309256083	6.082104898799428	13.284804121410188	67.51724893666729	4.794734507585782	0.5314529505675413	150.87911479055882	2.2346750966125244	67.59620350463999	681	1224	1.46132E+11	4.817962124297471	193	10.360048627233477	1416	197.78823827457916	1005.803588741441	1104	-725	2141	90.01040171434983	1052.072865143748	-2.620511212	74819352.22	0.053498837	95216.45444661316	5089.919992692764	2432664.1994111952	-26682.71315	454.6977161	27.439207727071825	0.8821601253277086	3.144736066766405
AI_Contour_L	Subtraction	117	220718	MPTLVo29	CT	4T1	Ms	D10	C2	9	0.7725073438716336	0.2899745614029617	1.9005802986161384	6.554300106260034	8.049834978687326	8.035909605	5.972202273868493	8.267903817540695	43.74838264778768	5.063244966024505	0.6018022231821801	99.77115612100025	2.280567876628591	43.79335326	509	1214	91185188281	4.933152857340588	200	8.631020091	1408	235.54092277086335	968.202551	1090	-765	2173	103.19994123278885	1032.5064145653057	-2.414650984	46686758.04	0.051210337	128653.31629297548	5217.207513279658	3929491.015	-40612.0234	629.4090737770048	33.475994716452725	0.8954337919576051	3.493923317158166
AI_Contour_L	Subtraction	118	220718	MPTLVo29	CT	4T1	Ms	D10	C2	10	0.5005471102035259	0.1886180775648678	1.885075395205161	9.994139583767431	11.26408835193492	10.967283150178428	6.281401117585153	11.719644543423977	49.874113657280354	5.002537687625457	0.5208144344598332	125.81079480135205	2.522567030782448	49.93478558	389	1188	95983579165	5.050140089867293	227	7.072521538073322	1411	247.0305975475225	925.2677562571132	1051	-792	2203	121.46014424212028	992.0454843374832	-2.109939675	49143531.10298933	0.045964471	128033.82222531868	5120.765666003684	3321382.630384666	-36613.44715	642.5875012867642	32.952034981198445	0.8998497161425685	3.5742384677184567
AI_Contour_L	Subtraction	119	220718	MPTLVo29	CT	4T1	Ms	D10	C4	17	0.7200294427558919	0.2825202125712852	2.175814733	7.701448026210377	8.601384785260587	7.634019622721062	6.771705841219036	9.536781946973454	60.97056912002896	5.545269330725722	0.5767413512402774	129.89223805963755	2.130408817472686	61.02008372479999	654	1223	1.31202E+11	4.847586288841131	193	10.25620679	1426	208.87733296393168	995.8965262627958	1099	-765	2191	91.06965568	1049.2262427016817	-2.647706715	67175527.89557315	0.052395741	109065.81735158476	5342.245083406071	3185654.9926516805	-33162.80473	518.0662200805256	31.31709302147152	0.881956218	3.3082265180596147
AI_Contour_L	Subtraction	120	220718	MPTLVo29	CT	4T1	Ms	D10	C4	18	0.6735533284002436	0.2163948379884338	1.4835326381396206	6.855674802274693	7.549295634434024	6.716181386477529	5.952881655131404	7.590300690755579	30.38863401415946	4.6176625815018015	0.5460307360831863	86.24643525289919	2.8381149087752022	30.431705960319995	142	1197	55580511883	5.353388587930873	314	5.331847321254697	1408	312.6499132485329	865.8019247270219	1028	-768	2176	170.26209530845313	967.0141536468318	-1.78211035	28457186.51256839	0.036227657	185503.4004922828	4759.995704761528	5442294.419217893	-55602.64799	952.9738445826408	45.04979331097918	0.9070040400041276	4.216420419159743
AI_Contour_L	Subtraction	121	220718	MPTLVo29	CT	4T1	Ms	D10	C4	19	0.5394327978534751	0.3423147736054697	2.1450568964788186	6.266328718114501	6.621170215608839	7.531896479379189	4.273078515543565	7.720716584364732	30.195439588986886	3.380263232682085	0.6386910407070782	73.42109738721116	2.431529343	30.233562207999995	604	1205	62669064721	4.868447153	193	9.716438917858538	1398	212.48564309670255	975.7102286198136	1081	-730	2128	93.48220633651974	1030.188400689155	-2.558235397	32086521.028950576	0.052271437	109277.6906811501	5085.450972997536	3050139.934160859	-32419.5944	521.8209097013631	31.72488038619637	0.8817915216952255	3.3358425602072552
AI_Contour_L	Subtraction	122	220718	MPTLVo29	CT	4T1	Ms	D10	C4	20	0.6338027144198345	0.2640616507651387	1.7640465318857026	6.680434386342142	8.564474311019463	8.057384190920773	4.981244824338591	8.565968726542977	33.62135530658712	4.234077447567251	0.5954283148783583	84.60540696547204	2.516418692642533	33.664469919359995	538	1199	68961864846	4.844129894461378	180	8.813990848257621	1419	222.1572040652913	966.3357211297166	1079	-687	2106	95.62024495819426	1024.1258241100409	-2.442062057	35308430.665558495	0.054619459	115028.97767778108	4773.957919002527	3042350.6328668413	-33210.62545	544.4517487998722	34.62453378617571	0.8758106499347753	3.491639369578441
AI_Contour_L	Subtraction	123	220718	MPTLVo29	CT	4T1	Ms	D10	C5	21	0.4774994016055858	0.1991834563689784	1.6469598998572854	8.26855769	8.566342486739028	8.510500586	4.848422423840563	9.704090940223963	33.02212405562761	3.9482313490606233	0.5419212286761075	91.85115679045336	2.7815035954599696	33.069526663039994	469	1184	64195303741	4.999289278838405	234	8.078616294	1427	238.3303223878808	933.2843518	1059	-747	2174	116.49942656007951	996.9476379168524	-2.27347066	32867954.43	0.048547995	122884.91138730112	4891.291840608109	3190921.2901833183	-34263.43814	585.6975188713351	36.47122194795166	0.8789102744864979	3.6677932528339663
AI_Contour_L	Subtraction	124	220718	MPTLVo29	CT	4T1	Ms	D10	C6	28	0.8968386424253518	0.3242212761342087	1.857196988	5.728177402937024	6.960451055504641	6.960451055504641	6.476048177708377	7.362599432271253	35.02830821455955	5.137250845621618	0.590347869	87.69784059061917	2.5036276389211247	35.07810015	634	1202	73268618906	4.784523687728624	182	9.733544451654438	1402	193.93529243679507	990.6791511	1086	-665	2067	89.97890875446912	1034.1312922310503	-2.503942181	37513485.99	0.055302003	87982.34915196503	4725.146664280638	1821306.7335728528	-21447.69165	404.10702504016274	29.429137899556185	0.8604762632871374	3.301644128930981
AI_Contour_L	Subtraction	125	220718	MPTLVo29	CT	4T1	Ms	D10	C6	29	0.5423917272743746	0.2907845648244566	1.937098858864848	6.661628893659652	6.99713362	7.9570752375540605	4.843139478	8.224441622389934	31.123225095919853	3.6132124020929393	0.6160208833639155	77.67449144013632	2.4957083078873845	31.163865045119994	559	1204	62384840501	5.008570596764518	246	8.590651038	1400	220.5928393103777	958.7127178931112	1069	-699	2099	113.81276902373924	1012.3917235953533	-2.297837316	31940998.410214078	0.045779292	105806.92655437392	4718.512462418763	2609943.0733371754	-28584.02948	520.7914702671495	27.79440486	0.8955287132263225	3.3216741984489824
AI_Contour_L	Subtraction	126	220718	MPTLVo29	CT	4T1	Ms	D10	C7	31	0.5846195412793702	0.2757529891853835	1.8570021540762205	6.734295644671301	7.170151748469304	7.141531775192029	4.763863977907009	7.186200393537424	32.37226886794609	3.937000830627397	0.6165098340316353	79.67575885704144	2.461234928637753	32.41058348671999	438	1202	65902089790	4.9590311664004485	205	8.131350686081397	1424	255.93547018640567	944.5444061798996	1081	-801	2225	110.91044371077008	1020.3305201355358	-2.361562675	33741827.79514253	0.051228225	148910.23507431403	5417.148838467216	4990155.753	-49691.44568	722.2614511560249	39.4716828	0.8923769631510527	3.681051518778231
AI_Contour_L	Subtraction	127	220718	MPTLVo29	CT	4T1	Ms	D10	C7	32	0.5892978168878648	0.3028797000858108	1.7280066026994327	5.705257243089783	6.449798260415901	6.497253081115432	3.861605883567094	6.537025133810025	22.24097486541363	3.362095638136487	0.6322390329101873	60.49303389	2.719891293035683	22.27555616	342	1172	40952656825	5.140426982	270	6.786153628596025	1386	265.9205606756196	893.0959845542096	1035	-737	2123	137.48828361405796	970.2004509389716	-2.052850818	20967734.08469963	0.043553603	143668.47737533043	4702.606612	3843424.638280734	-40829.79119	705.1762476	38.68094822825896	0.8924018631042359	3.838057338075461
AI_Contour_L	Subtraction	128	220718	MPTLVo29	CT	4T1	Ms	D10	C8	39	0.9016450909656132	0.4257776618768635	1.737547459360445	4.080879799332803	4.823934327914922	4.896359919780938	4.4	4.900932611660478	17.407508907253767	3.679505237889159	0.6493574908301809	50.02165083421316	2.873567441540643	17.437162203519996	503	1203	35200484047	4.987124487727087	205	8.60085875	1414	235.71329226702977	951.3801862	1069	-731	2145	104.7559468069174	1016.6491996934814	-2.394028503	18022625.303754207	0.048499796	128451.33662241593	4996.7874762855445	3904888.100546194	-39969.3759	620.0541478371871	39.20936733179206	0.8774134612305021	3.733926064324143
AI_Contour_L	Subtraction	129	220718	MPTLVo29	CT	4T1	Ms	D10	C8	40	0.5442127771147801	0.3209451857895026	2.0829301452154816	6.489987192335101	7.299306158812697	7.660382209791507	4.151529838505319	7.664140891195191	31.60424849463982	3.531933953	0.6433182921398861	75.14300108640104	2.3776234103192024	31.643608445439995	535	1182	62474630894	4.9069568750201205	205	9.388037910590402	1368	225.64298220360877	943.3224710374732	1060	-778	2146	100.38021174088604	1005.410826609408	-2.519492721	31986971.033964224	0.051322264	120993.64589916873	5220.240418256883	3645788.2369641215	-37395.58826	575.3184744771656	34.01068350934194	0.8846509768814332	3.4549264270500823
AI_Contour_L	Subtraction	130	220718	MPTLVo29	CT	4T1	Ms	D10	C9	41	0.3834105773039411	0.1595224276053916	1.2916963670377153	8.097271251619656	8.772674045	8.517641705549272	3.906097797034785	8.778508409981661	17.97604152992007	3.1045794451700983	0.5298677782839707	62.629554504757536	3.4840570656512058	18.01828148	374	1198	34428801141	5.181475859858807	268	6.610628217	1418	262.25532428678457	917.1324449	1052	-738	2156	137.9143080022197	989.0972073	-1.992269986	17627524.149759267	0.041725899	137181.3639939317	4826.945993	3392022.364005377	-36731.74499	669.4710914737691	41.87174898682091	0.878526049	4.067815897395256
AI_Contour_L	Subtraction	131	220718	MPTLVo29	CT	4T1	Ms	D10	C9	42	0.5658421765364426	0.3114632974628621	1.824873386	5.859031869664842	6.332637692467681	6.424445314582729	4.042969205917849	6.516433084445999	23.89897812624009	3.3152873455275373	0.6548031180035274	61.27635735548003	2.56397395	23.93238608	422	1209	47787683282	5.086622418362962	257	7.350249789741464	1407	257.49173355532827	938.9434139871212	1076	-739	2146	128.6167404919184	1011.1130069932956	-2.167486776	24467263.25626669	0.045072813	140734.77824123387	4955.2094908393765	4006656.099943752	-41754.2875	686.2424454057596	35.395869036582354	0.898894071	3.604242489489548
AI_Contour_L	Subtraction	132	220718	MPTLVo29	CT	4T1	Ms	D10	C9	43	0.6956557391252313	0.3266533882837711	1.354662168091585	4.147093575881598	4.853693686259567	4.945133007719529	3.417601498127013	4.964508078756364	11.08595947586651	2.884949446751412	0.6375305216878575	37.71365879445224	3.401930060862363	11.1185781	244	1197	19551223522	5.376400916262882	424	3.5680376153697924	1439	296.10605524875257	873.7578743783386	1024	-461	1900	200.95201919269408	948.8488901496296	-1.244329413	10010213.930480944	0.034428737	136861.39330003137	3243.6195121505634	1950459.231410768	-24972.63526	725.0869384427428	31.86202098068231	0.9140570296409026	3.848488422840865
AI_Contour_L	Subtraction	133	220718	MPTLVo29	CT	CT26	Ms	D10	C1	1	0.2874424743907648	0.1310807989678204	1.528230300546246	11.658689240377742	12.16551307591185	8.728793173	4.000000000000001	13.04562878270844	37.07408699066514	3.3512024834071643	0.483072771	111.30599151148677	3.002258465313317	37.13070559	1004	3261	5.92053E+11	5.6199358427952815	421	5.8705696557021545	3480	692.8393690948765	2690.889783648874	3128	-784	4264	329.7648672359373	2857.251234308862	-2.016222694	303130796.1178392	0.041653622	922996.7882136308	21520.93247482964	147891750.51480067	-693976.2508	4654.625881503656	225.00557222062636	0.9032011307152698	7.847027159203507
AI_Contour_L	Subtraction	134	220718	MPTLVo29	CT	CT26	Ms	D10	C1	2	0.9046943832344444	0.3209544970720219	1.1471741517783145	3.5742579158219105	4.129886001335389	4.092524695591464	3.790514476954283	4.267078436591716	9.468702830773148	3.233611060675334	0.6311664163498161	34.292612058457586	3.621680041220333	9.493492133119998	327.10000000000014	1221	18335907180	5.256754699607527	308	5.3724867059069386	1394	273.8657894403422	922.4373853953188	1061	-622	2016	155.80366400446337	994.4270116186196	-1.731623744	9387972.741179405	0.038193612	137994.35146178643	4201.135508479559	2544100.2642210964	-30371.92538	664.0670454138393	40.500708680290245	0.8812696521076321	4.085933310247739
AI_Contour_L	Subtraction	135	220718	MPTLVo29	CT	CT26	Ms	D10	C1	3	0.549815289	0.2019373785831129	1.2669218663066188	6.273835360228676	7.091620329379999	6.934658203550644	4.139178662	7.098836446635158	18.57992344173384	3.449450604063429	0.5523613216835629	61.417218572524206	3.3055689796100087	18.61936873	231	1204	34778389371	5.316058928912093	325	5.483869947925567	1399	301.39677538171145	887.2315074520156	1048	-724	2123	168.72404051224714	977.9281902941804	-1.78659024	17806513.1	0.03797563	169163.79755647478	4576.627560844644	4562472.922961964	-47613.86992	856.4273830489021	44.335017586627856	0.8985415593081668	4.239708715483912
AI_Contour_L	Subtraction	136	220718	MPTLVo29	CT	CT26	Ms	D10	C1	4	0.5663913211571805	0.2502333006207942	1.302015103791614	5.203204771553165	5.050142225327884	5.340255640326926	3.6389009329741295	6.525266671643333	13.57837236	2.9470500248113427	0.5960649299936545	46.17664369579207	3.400749550118664	13.609454988159998	112	1215	25314942156	5.416881504600162	387	4.833906983153191	1390	339.62459714273325	865.4644294797035	1052	-863	2253	199.2378079952389	975.8943687168168	-1.653204431	12961234.182309018	0.036005173	203341.1401985656	5348.373829220174	5812895.727681547	-58288.1388	1030.897327860079	49.83520149170718	0.9054397597928714	4.503947138
AI_Contour_L	Subtraction	137	220718	MPTLVo29	CT	CT26	Ms	D10	C1	5	0.6188412225145853	0.236828372	0.7087562461432536	2.992699898939408	3.436272948416298	3.136363446	2.161480973777007	3.688681392587124	2.644007361653341	1.8520060640789384	0.5879461191846045	15.727331336202132	5.948293323346716	2.6634206707199994	542	1201	5176403549	5.044989197214318	277	5.863577198	1347	208.1140745855149	956.9098424	1048	-370	1717	126.17362212876786	997.5367151527116	-1.701210862	2650315.304189728	0.041588047	79403.05165629963	3088.173233401807	742037.9368678023	-10803.23795	345.3890142080678	39.83261390025352	0.7890955903652622	4.168738736098259
AI_Contour_L	Subtraction	138	220718	MPTLVo29	CT	CT26	Ms	D10	C3	12	0.5118271220093273	0.1464433025021592	1.140930064337918	7.790933725501687	7.540812862290665	7.215973282	4.941902467673761	8.987091866900679	24.76255038010767	3.987611186488935	0.5021637015735182	81.81552514118768	3.3040023699219603	24.80688099	843	1240	57111578185	4.619339223315907	206	6.714371785149534	1876	135.7328870815759	1070.4320034674206	1121	-201	2077	86.68118913311645	1085.702175718968	-1.546314377	29241091.47930996	0.054135031	32924.54031362456	2822.6223547807745	160553.8314545862	-2864.292787	161.67907082343643	11.686770714396358	0.8618117371172201	2.426295089253503
AI_Contour_L	Subtraction	139	220718	MPTLVo29	CT	CT26	Ms	D10	C3	13	0.5732133188388764	0.1773809326223766	0.519848421	2.930689412736812	3.534511143569837	3.6938822590901776	1.874459922217597	3.8665699445403847	1.6353259558399948	1.6799102047608256	0.5120402630790474	13.109402535425232	8.016385044589786	1.6583659270399995	657.8	1121	2970467578	4.680125686192078	181.5	9.302783923866992	1248	153.1950467447664	930.1346094473604	989	-302	1550	81.38046746	957.6502673620332	-2.272616739	1520877.499	0.053626395	51943.642886780166	2692.541873800604	445273.4132448451	-6986.785963	216.3209169795429	36.66070055157152	0.7166934032459078	3.915226695220477
AI_Contour_L	Subtraction	140	220718	MPTLVo29	CT	CT26	Ms	D10	C3	14	0.7279648579037049	0.2665081826262296	1.5990765529025723	6.000103025524109	7.047260183651333	7.295797934707539	5.2	7.386465156222074	29.03134504410662	4.367864146383249	0.5864662646861821	77.89074556707529	2.682987834312801	29.06978766	434	1197	55189164445	5.164237258243658	267	7.303527420052536	1425	243.0513377855362	920.1219331771669	1034	-694	2119	125.1521204413725	985.9177573955584	-2.103885488	28256816.87477475	0.039804709	125409.45243420068	4543.718325160794	2965233.849817952	-32423.29394	604.0472707925048	36.54594950134343	0.8819726902129525	3.7370230439750136
AI_Contour_L	Subtraction	141	220718	MPTLVo29	CT	CT26	Ms	D10	C3	15	0.5886334919007269	0.2225690790296021	1.4811133381534725	6.654623115713579	7.859964779570962	7.694975799	4.548054529136607	7.860371895533698	26.845065110293437	3.9171340418857783	0.575385457	75.35317420834706	2.8069655967961777	26.88406239	318	1180	47883246129	5.251685498018336	275	5.605678791501029	1409	256.49264068872293	886.1567571	1005	-675	2084	140.9741113948228	954.9465280071636	-1.767938033	24516191.372770477	0.037155837	126649.0732599336	4243.635063476239	2583869.218743695	-30244.40585	642.4317745415879	31.75977424584771	0.9031051362759488	3.669022105303401
AI_Contour_L	Subtraction	142	220718	MPTLVo29	CT	CT26	Ms	D10	C4	16	0.4185971632132301	0.1681904035761698	1.1831371666063832	7.034510539541965	8.112005719	7.4554585114590015	3.401646660075088	8.845327972670551	15.369196788479975	2.944626156445836	0.5111230456594412	58.48701305540716	3.8054697236518087	15.437804702719998	274.1000000000004	1188	27577271337	5.353897181712667	308	5.649350396652175	1449	278.3843678409511	875.7954696	1011	-713	2162	155.66556953730824	956.3515892171642	-1.774942042	14119545.275090342	0.035104667	147590.65759024775	4476.937459068134	3404379.1823336976	-37091.47028	741.1399883258287	44.78385962	0.8823063118163559	4.287316622423846
AI_Contour_L	Subtraction	143	220718	MPTLVo29	CT	CT26	Ms	D10	C5	23	0.4963967987212961	0.1887043705681751	0.936028485	4.9602904395825735	5.707531808413371	5.725444903590498	3.063070355052264	5.892903760969908	7.136289746293266	2.4622722949366405	0.5560574038844811	32.23637110016693	4.517245269772174	7.163895045119999	220	1149	11958483315	5.318313369467663	344	5.391899830135502	1351	290.92559160858394	837.1897512864495	991	-687	2038	170.39138186371324	924.4813465274392	-1.726788624	6122735.803850678	0.037270501	153779.0804181199	4168.721687017649	3570341.7515402534	-38686.73527	766.4294874440258	55.17968994459674	0.8624183640250149	4.769598269008493
AI_Contour_L	Subtraction	144	220718	MPTLVo29	CT	CT26	Ms	D10	C5	24	0.3556616447076395	0.1601483600107772	1.138500222316125	7.109034536722756	8.781788536745733	8.430790212080373	2.9610808837314795	8.78215292	13.114415606959794	2.528410915614228	0.5328151439195975	50.47467441635902	3.848793261483357	13.15275156	267	1207	23848492702	5.447600877601394	332	5.688211829552936	1443	286.6514595109402	877.7410564833197	1012	-765	2208	160.76569673180686	963.5114241922764	-1.76707258	12210413.000388669	0.032277698	157924.90231257453	4774.323684262073	3913447.253000188	-40665.63417	793.9978437199169	46.87350039057408	0.8841921445278283	4.2991271141793055
AI_Contour_L	Subtraction	145	220718	MPTLVo29	CT	CT26	Ms	D10	C5	25	0.8958859581630342	0.4307336719702651	1.792458202877236	4.161407197812422	5.609128417147266	5.768874851827852	4.5283109433871696	5.8070230803787775	17.853268350053657	3.728146274718729	0.6441101466553734	51.28643037	2.872663389330529	17.886185642239997	522	1206	36684144369	4.929795140400213	216	8.639172309	1381	229.8682088464923	965.8506612469228	1087	-728	2109	108.86693877008032	1024.743185616584	-2.368814546	18782258.44	0.051559676	117231.09663650671	5064.369494833694	2965769.3907471257	-32137.74865	545.0227301433476	35.15668315984861	0.8747825362378582	3.582415170609861
AI_Contour_L	Subtraction	146	220718	MPTLVo29	CT	CT26	Ms	D10	C6	26	0.8848825829348093	0.3197167433761058	1.8756747744698468	5.866676717219516	6.301738066284636	6.281393368995515	6.640481910223083	6.718094734670088	39.63982245016053	5.191320046776713	0.6029852543814285	93.23920595723246	2.3521600298402663	39.6809744	614	1227	85350990325	4.869285353817771	194	9.648927185105403	1464	212.70513289489816	996.5523857	1103	-710	2174	94.94080440011932	1049.4163525388649	-2.537968082	43699652.42176618	0.052190786	108158.02344215472	5071.550324960046	2785344.274368791	-30055.49743	501.24341359320965	31.12830929226065	0.8794236860253465	3.289530540988296
AI_Contour_L	Subtraction	147	220718	MPTLVo29	CT	CT26	Ms	D10	C6	27	0.9375209350656232	0.3067079208010564	1.314724460170016	4.286568330991364	4.932822768	4.932822768	4.8	5.163560142385208	15.328940838800357	4.018747549893711	0.5947253145535415	50.177512968872165	3.273384215	15.359980799999995	295	1205	28456376982	5.334954653981796	311.25	5.617260222230776	1407	279.0066202	895.0512	1031	-710	2117	156.82542434491626	973.9332109544268	-1.773388927	14569646.802702729	0.035712993	147429.24877855997	4597.671231039605	3222897.913351131	-35723.80613	721.4924280414907	43.13005426914959	0.8838250253323092	4.215427141084254
AI_Contour_L	Subtraction	148	220718	MPTLVo29	CT	CT26	Ms	D10	C7	34	0.3834308622246563	0.1554265360924783	1.022037563405854	6.575695432070522	6.879061302247003	6.743284593139352	3.088041450499005	6.921725536314788	11.330759169866502	2.521324569245534	0.554559378	43.99217250412138	3.8825441300628833	11.3607538	339	1206	20626649914	5.329411520293265	386	4.385388455087082	1374	273.8517293534554	897.8767857947631	1035	-580	1954	178.08672749242473	964.1519494652168	-1.419918935	10560831.554912051	0.034920103	123406.25918844304	3930.707101776475	1690324.5612651068	-21561.78139	606.1371663810085	37.94240408059378	0.8782748652127036	4.179872363095136
AI_Contour_L	Subtraction	149	220718	MPTLVo29	CT	CT26	Ms	D10	C7	35	0.7751243095483821	0.1991581483347524	1.397138932022387	7.015223548242796	7.015402974603503	7.286581530462756	7.4072397018052545	8.624054289257156	30.79053217845356	5.437670309159248	0.4596177554077718	103.36308363263946	3.356976197539397	30.85666543	525	1216	59920614054	5.204017383907424	274	7.464387321439608	1454	224.72581583829333	943.6566943766904	1039	-714	2168	124.47767442652476	997.1220975265156	-2.016817762	30679316.05	0.037377299	103764.52053373576	4755.933626	2033953.4410653948	-23010.23925	504.0692518852729	34.59703761102643	0.8680097757728341	3.761749780611573
AI_Contour_L	Subtraction	150	220718	MPTLVo29	CT	CT26	Ms	D10	C8	36	0.6110184992693248	0.2800717651363491	1.570827644443607	5.608661207526116	6.213268671485063	7.170151748469304	4.326661530556788	7.226608893255357	20.76379271189361	3.4269957539326867	0.6168311120808198	59.22735117179232	2.852434138290476	20.799974	101	1189	36013573673	5.501842438126787	442	4.415502047929168	1428	345.39977397775147	829.3392492307693	1021	-815	2243	216.35086333494684	941.5348997	-1.510352101	18438926.671888847	0.033678657	198684.37702072863	4862.264666694981	5234769.942354178	-53280.37756	1041.1945123414105	40.218160095736806	0.9239956773695148	4.140224684940796
AI_Contour_L	Subtraction	151	220718	MPTLVo29	CT	CT26	Ms	D10	C8	37	0.4221956240817822	0.1806058675364245	0.8939328239603103	4.949633343335439	5.468740807173643	5.468740807173643	2.6046112953759533	5.561575660192676	5.795960755039989	2.089713538365504	0.572464411	27.25749382	4.702843061401584	5.821944723	84	1148	9381906766	5.425892019478385	368	4.829757043555559	1338	315.13878374960063	803.4670653416586	962	-766	2104	185.8341652597882	908.3353719899336	-1.628965644	4803530.259771669	0.033336976	179513.82291935364	4424.007510217196	4026632.341501343	-43403.66832	870.9109289845766	64.08922116965309	0.857636412	4.995395627200055
AI_Contour_L	Subtraction	152	220815	MPTLVo30	CT	4T1	Ms	D10	C2	6	0.6011063326342883	0.3452100836376783	2.3581456409119053	6.831045072793821	8.146645738222693	7.799477709699038	5.042539042982216	8.147038528453267	43.94597173	4.106184451766619	0.6466878504624642	93.12553999656724	2.1190916100334047	43.98893701	602	1246	98897069955	4.828582044184246	190	9.370487445	1479	228.28009240870588	1012.4704013222216	1133	-743	2222	95.9611979	1072.8887409321685	-2.557633126	50635236.522835225	0.055541929	125993.93686543326	5326.991485908829	4179812.878911908	-42431.54945	619.4917561016542	31.328841727177213	0.9003976736668626	3.316233984897696
AI_Contour_L	Subtraction	153	220815	MPTLVo30	CT	4T1	Ms	D10	C2	8	0.3990105455396125	0.1579022321581794	1.8617520315609783	11.790536499167144	11.707350637279688	11.719371098493855	5.922161767462959	12.166825583701854	62.27045016183957	4.704548400737396	0.5276699665949467	143.98251387501105	2.312212510120026	62.32824208959999	638	1260	1.40096E+11	4.949594379511716	219	8.737531176757416	1521	213.15799503269363	1023.2298188688544	1127	-605	2126	102.25924189955091	1072.764605744768	-2.365925435	71728830.60048166	0.047794607	103824.6371163388	4651.371916443545	2538226.3883834374	-28406.1003	508.0535294182656	29.185950200726783	0.8874047474784039	3.3587259702251475
AI_Contour_L	Subtraction	154	220815	MPTLVo30	CT	4T1	Ms	D10	C2	9	0.8774651070538707	0.3008780554116506	1.7188403409992086	5.712747441	7.690400024972182	7.700380025952755	5.939966329870903	7.704119193268763	32.556247304640664	5.012736544577458	0.5840075973261507	84.42839244158039	2.5933084870486813	32.59848725	538	1254	71493626778	4.985415454691353	225	7.224765605781271	1481	227.4221094707818	1008.4918249069406	1124	-661	2142	116.81234397228523	1059.6675860933983	-2.090660374	36604691.154414855	0.04800101	105839.63211287856	4857.917624867374	2169210.2535633426	-25791.26322	514.0093045	28.079243629591147	0.8935684335443356	3.375930674964799
AI_Contour_L	Subtraction	155	220815	MPTLVo30	CT	4T1	Ms	D10	C2	10	0.3330161427005553	0.141534537	1.8386075984663963	12.99052262	13.192466596367248	12.836931119868549	5.209222590751906	13.19634703	55.10523245170688	4.326053733519919	0.4927678460648972	142.1140409752309	2.57895729	55.18175502271999	409	1238	1.10144E+11	5.256775146502098	291	5.873097839042151	1482	257.23370461083664	946.7582323	1069	-674	2156	145.18072114965804	1010.9234821023728	-1.795173409	56393893.27228129	0.037475221	125615.13628379352	4548.182788196927	2710299.261393397	-30970.73399	650.9921607089516	26.172664748540026	0.9204003157455511	3.377586983
AI_Contour_L	Subtraction	156	220815	MPTLVo30	CT	4T1	Ms	D10	C4	17	0.7983819912924853	0.4078177175166992	2.257560882228653	5.53571065	6.777838134395721	6.654914906748788	5.424094394458858	6.798579982324903	36.136978828720274	4.419611692186787	0.6288661353552719	84.05440473729273	2.325994243616446	36.18504277	767	1274	87086971675	4.705114901541229	164	11.007768273859964	1481	181.4749936616061	1071.6261001216856	1157	-645	2126	78.28047456004856	1110.060779095102	-2.715302982	44588473.761938125	0.058069677	83852.43482321243	5022.083441723184	2029686.365734376	-23105.43987	398.6592761549903	25.672909244572057	0.8751430007158786	3.131226477227039
AI_Contour_L	Subtraction	157	220815	MPTLVo30	CT	4T1	Ms	D10	C4	18	0.9461900792169654	0.4890446343878804	2.323580165751231	4.751264	5.7472013905941735	5.540823973385506	5.155501915429768	5.980228629746604	32.99445475688193	4.495598860523174	0.6615831961142905	75.19580782	2.2790438082735944	33.037270703359994	717	1251	75970268312	4.7565287908308695	173	10.922812037528708	1471	199.02078807445352	1036.9093698664103	1135	-774	2245	82.45085947519883	1085.0617599498637	-2.751834693	38896728.75477228	0.057059202	102177.98158873909	5577.043089169799	2987235.620960486	-31368.37174	480.7820216	30.47153014001932	0.8770110685305379	3.316040691472186
AI_Contour_L	Subtraction	158	220815	MPTLVo30	CT	CT26	Ms	D10	C1	1	0.519150597	0.2972286903771198	2.230360392	7.503852972954554	8.236882710352381	8.712647142178565	4.870154001671816	8.730625419986376	43.791369260720415	3.895629750804926	0.6393973694981352	93.96633663563487	2.145772973578151	43.83380121	631	1267	1.02458E+11	4.811292724506004	176	9.504265233540492	1481	219.26548520562105	1038.868699846986	1151	-712	2193	90.23619925782194	1093.9664441135142	-2.564592746	52458653.06	0.056215988	117514.4053	5320.476831855141	3565503.521638849	-37361.25237	569.3750651029477	29.83497471698219	0.8969907668752518	3.3097638715205515
AI_Contour_L	Subtraction	159	220815	MPTLVo30	CT	CT26	Ms	D10	C1	2	0.8926222404493065	0.2922733502990075	1.1139876435462377	3.811458151783538	4.851055998855796	4.503504368825487	3.966257681996973	4.870148283577699	9.843187696	3.402192314823796	0.5849077579053302	37.97407937928707	3.857904629281735	9.871859660159998	264	1245	20382120568	5.187300620342839	285	5.503951261191745	1443	301.32351102902413	941.8960634821846	1108	-655	2098	160.93367174824633	1028.1581106840151	-1.834816236	10435632.686258836	0.043522997	169940.90616208798	4610.877148573696	4397114.215132854	-47491.42753	836.7648016974777	54.02319502218126	0.8751709786077181	4.567588011755061
AI_Contour_L	Subtraction	160	220815	MPTLVo30	CT	CT26	Ms	D10	C1	3	0.3477352530544672	0.1366107600097642	1.086679677696686	7.954568714931503	8.915952157	9.347330351717249	3.1759093186046736	9.523013229862531	14.919085351119916	2.7660839650258544	0.4935033194866343	59.38665243981208	3.980582659	14.960109299839996	239	1247	28853611131	5.434427413905777	395	4.507569366614876	1431	309.1177674091865	908.2400835073068	1067	-714	2145	191.96844550731564	993.7277391222456	-1.512786436	14773030.432760874	0.033342787	162594.77021164977	4678.672118	3457346.5771372817	-38315.86433	834.6453607084954	46.44922229779675	0.8915265031297478	4.578299996845736
AI_Contour_L	Subtraction	161	220815	MPTLVo30	CT	CT26	Ms	D10	C1	4	0.5518560004124803	0.222307201	1.1278591783229628	5.073426206117113	5.510710119036042	5.867871595054873	3.307204257375102	5.892360906805677	10.758663884986696	2.7998006944956537	0.5872934477901968	40.12988009220031	3.730005930215928	10.78731452	195	1251	22196949972	5.250068801239324	321	5.176358463748505	1438	321.6279844720317	930.7512459	1112	-618	2056	178.9855682472715	1026.4190174730995	-1.760253106	11364824.179616015	0.041883905	187238.11767429847	4324.704392792463	5306085.286485368	-54882.15386	936.6310746656206	54.07205930254832	0.8873793373869218	4.583584714946519
AI_Contour_L	Subtraction	162	220815	MPTLVo30	CT	CT26	Ms	D10	C1	5	0.8486822348024488	0.2386277962688565	1.4872873526350971	6.232666000734484	8.136819820058815	8.032324695	6.113591415853697	8.260160564062428	31.427694048666883	5.289552910280582	0.5362932383220892	89.80285575	2.857443362274036	31.472600659199998	491.90000000000055	1281	70211933101	5.144136576911828	265	7.022378311735432	1479	248.76697115878167	1006.1980966325036	1131	-726	2205	129.26147397442878	1068.7444159682957	-2.071864167	35948464.81207481	0.041426336	129780.01699653993	5308.528491	2957635.464	-32737.89432	614.3856208	37.42219976117579	0.8814292137821276	3.696493799177402
AI_Contour_L	Subtraction	163	220815	MPTLVo30	CT	CT26	Ms	D10	C3	12	0.8052246524314483	0.3095044805875298	1.5278426473512756	4.936415280486358	5.704728198963347	5.63247049	4.590773355329143	5.825180153784739	20.411899818426907	3.974923278486918	0.616820919	58.55724678544742	2.8687798444211783	20.44413444	257	1254	44124184537	5.034375648982519	247	5.786264109909668	1464	303.74984845944715	963.4971450037566	1137	-635	2099	152.92338268671114	1051.2080815322377	-1.933893964	22591554.243465893	0.050938954	176711.68224829773	4599.026193415557	5264180.6045700405	-55402.66328	891.4368570989247	43.78874296365726	0.9030750313706946	4.077488078033193
AI_Contour_L	Subtraction	164	220815	MPTLVo30	CT	CT26	Ms	D10	C3	13	0.9846950906830736	0.3093409004014739	1.179229130551993	3.8120698847826016	4.425376068090615	4.483564803148177	4.252058325	4.529722011780806	11.435356372453258	3.7537265008862186	0.5815385414834622	42.20903506812559	3.691099227113144	11.464177669759998	248	1279	23923074997	5.383483025662705	378	4.834318707907834	1447	319.96721992532093	943.5961323746149	1115	-684	2131	190.41059526529813	1033.6458275865782	-1.626583864	12248599.09	0.036169862	178050.03585481056	4779.057593026876	4279000.662605247	-45772.9826	892.7747193730399	48.41038887278678	0.8942173970898707	4.546626816913548
AI_Contour_L	Subtraction	165	220815	MPTLVo30	CT	CT26	Ms	D10	C3	14	0.7226173751587389	0.3105248345777195	1.7620116956360337	5.674302018491309	6.501684792	5.901043919854385	5.172852211304708	6.594050738056182	29.098352960347608	4.100349230460124	0.6393502630321548	71.55789358826891	2.459173331417796	29.135835580159995	127	1284	60922998867	5.398331850490278	445	4.203187510710018	1492	361.8828121	925.1936702632412	1133	-712	2204	223.3481644102505	1034.6932279848345	-1.511967793	31192536.42918472	0.03771089	214606.7485425092	4851.310905942058	6099332.863153044	-62553.92917	1160.597862	36.12724856985987	0.9380883784320873	3.882489493186813
AI_Contour_L	Subtraction	166	220815	MPTLVo30	CT	CT26	Ms	D10	C3	15	0.940065476	0.2872975164247011	1.1302140932127949	3.933950099109252	4.973523948	4.581697264555063	4.305159695063588	4.974167313635238	11.379228442613396	3.698170670853288	0.5818257729983006	42.05003678733828	3.6953328601671793	11.40785774	305	1213	21293981560	5.315582568976655	329	5.053045994415327	1378	276.05921274810856	904.6127194	1037	-581	1959	163.47760026613807	977.5997852676162	-1.635628384	10902504.93	0.035683715	137377.16813228017	3992.8021981808943	2613244.5312852943	-30593.51244	684.6157408365742	38.16477702242163	0.8914270381614539	3.997796858772968
AI_Contour_L	Subtraction	167	220815	MPTLVo30	CT	CT26	Ms	D10	C4	16	0.6941713235179217	0.2901208854179093	2.0619840010150545	7.107326995934249	8.479235240050018	7.998790107516134	5.572503925525759	8.504482950544736	50.107222699227634	4.933702587442332	0.6150599532629757	106.8645254124542	2.132716995	50.15392131	504	1273	1.1196E+11	5.084221935	243	7.443290644416394	1520	240.6237905836788	1007.8752922200556	1125	-701	2221	117.33157586483482	1069.0880004803691	-2.173922058	57323381.86657909	0.043223913	127136.54810345112	5154.305102277907	3462250.8828567024	-37223.77743	640.7625178075411	29.08388275215136	0.9102126742135088	3.377907522747228
AI_Contour_L	Subtraction	168	220815	MPTLVo30	CT	CT26	Ms	D10	C5	23	0.8981234606038884	0.2780275830606731	1.1783705540071192	4.238322475183935	5.0520430021960845	4.738264046677183	4.336265674517649	5.4546806014685405	13.189615512959987	3.8065368485674336	0.578303331	46.68204304053776	3.5393027942830053	13.229551463039998	250.80000000000015	1255	26098900327	5.440110610814977	385	4.9130904645731714	1458	311.2553878793142	916.0155966	1079	-692	2150	186.79889841069803	1005.016642374324	-1.618381777	13362620.264127787	0.033553235	170973.8782737172	4598.316701694117	4140782.4726678953	-43847.66631	881.5695318690493	47.06106916279046	0.895775914	4.434509644
AI_Contour_L	Subtraction	169	220815	MPTLVo30	CT	CT26	Ms	D10	C5	24	0.7320213928410405	0.3872646582295548	0.8429471231643733	2.1766693790702387	2.500556863	2.5260215010980427	1.8417383093154145	2.624191992978074	2.006696158293321	1.5933685506214388	0.6946182534090393	11.076239698683445	5.519639659	2.020861474	661	1172	3838639205	4.914488156003029	239	7.439566026011722	1391	174.60544910718144	955.7164935	1025	-345	1736	103.9670038759291	986.1774871847604	-1.885396496	1965380.8162309085	0.044702454	59152.02020680785	2938.832995953948	488856.17378121207	-7357.202941	256.0665583112927	29.64403697464392	0.7880736914101221	3.6464501106947145
AI_Contour_L	Subtraction	170	220815	MPTLVo30	CT	CT26	Ms	D10	C5	25	0.9023238869602482	0.4046755461094383	1.7826799535540925	4.405208001058691	5.135594850067609	5.135594850067609	4.464258057057186	5.138086654002728	21.36844262	3.974924406383663	0.6679990931553165	55.747256461846895	2.6088591221198416	21.40515724	265.6000000000004	1251	45501460519	5.1610922040226646	253	6.299210469526889	1468	300.6992353501583	951.6806994	1114	-771	2239	145.3964325029706	1043.2494544619594	-2.023785297	23296718.664793264	0.044664705	182673.27061631664	5249.578571379395	5895326.176357934	-58712.68828	892.5604536	46.02849959035622	0.8994319433742939	4.043161215740422
AI_Contour_L	Subtraction	171	220815	MPTLVo30	CT	CT26	Ms	D10	C6	26	0.5312797697815463	0.1661531942990026	1.210692321761347	7.2866027455519955	4.895052849565159	4.738264046677182	6.976073394109325	7.041817783498906	18.44887293888022	3.871224629146448	0.5015516336441909	67.32066050965926	3.6490391978245897	18.49597688	478	1239	37749493455	5.181775798348048	287	6.443788349639683	1441	242.05223052405972	963.7867128027682	1081	-519	1960	134.69553915129572	1022.2370942961408	-1.913884576	19327716.489284188	0.03913661	116083.8491798518	3858.6669851494735	2254086.181397592	-26288.25086	558.1766013101785	36.262560326881065	0.8746674207709825	3.834433229
AI_Contour_L	Subtraction	172	220815	MPTLVo30	CT	CT26	Ms	D10	C6	27	0.8792683863715172	0.327851345	1.142223526276727	3.483967788847336	3.880613757644921	3.927335175920691	3.5281723313919917	4.062704106383097	8.472906742186472	3.0633427358701395	0.6351586012477783	31.64391615189381	3.734717861857164	8.497141378559999	411	1201	15873207749	5.2260103524383625	307	5.640921816882892	1408	246.6966169094924	918.2912147505424	1031	-516	1924	145.60463783989823	977.9814945219464	-1.721843507	8127072.209	0.037655959	113189.04853935348	3646.165758050057	1813584.3237637195	-22498.86982	547.8818539096021	32.04131136674665	0.8862776281926983	3.6831443478901846
Manual_Contour	None	1	200721	MPTLVo3	CT	4T1	Ms	D7	C1	2	0.477511416	0.32012689	2.487513643	7.770398938	8.230665377	8.221717387	4.482856232	8.236883667	48.21660106	3.710454199	0.705729925	90.77717279	1.882695395	48.25747568	869	1287	1.20546e+11	4.592634146	158	10.32651076	1475	157.4828031	1102.546858	1171	-298	1773	70.48895583	1130.913743	-2.611057768	61719665.54	0.059912552	63356.3204	3356.927005	1044075.697	-14130.7457	299.3834841	24.49089991	0.843583321	2.997678288
Manual_Contour	None	2	200721	MPTLVo3	CT	4T1	Ms	D7	C1	3	0.452373899	0.322062462	2.258298375	7.011988803	7.499537624	7.79947771	3.72236484	7.878264368	35.0420682	3.172040717	0.714029483	72.52612379	2.069687308	35.06581217	681	1242	79095606261	4.715532438	165	8.780068335	1514	182.5418019	1037.089227	1122	-532	2046	81.10370139	1074.654688	-2.391007124	40496899.78	0.056737821	79328.63319	4283.102365	1418111.444	-18357.93183	375.9267841	29.04374906	0.853068903	3.303553625
Manual_Contour	None	3	200721	MPTLVo3	CT	4T1	Ms	D7	C1	4	0.461141993	0.265179437	1.983243821	7.478874858	8.653312278	8.56933001	4.24075465	8.656639843	34.13143467	3.44882326	0.650275064	78.25102827	2.292638122	34.1605973	684	1193	68600070188	4.84614867	205	7.420429815	1412	167.5621793	984.8465827	1051	-298	1710	91.97099644	1013.991376	-1.976065281	35123192.03	0.047719485	58255.71849	2836.354419	634320.6137	-9567.183392	286.5458063	21.03945565	0.860520452	3.043414217
Manual_Contour	None	4	200721	MPTLVo3	CT	4T1	Ms	D7	C1	5	0.734434479	0.344270976	2.3045001	6.693855304	7.799479399	8.078009656	5.694067088	8.084345366	47.68060173	4.916198136	0.67057992	94.82613829	1.988778137	47.73421233	802	1224	1.06265e+11	4.618364677	162	10.29834695	1478	153.4462993	1040.243299	1105	-442	1920	72.89914942	1067.614947	-2.534262521	54407535.17	0.058434763	57695.55404	3753.733241	824641.0876	-11582.57124	273.5937333	21.17981852	0.852377607	2.87887378
Manual_Contour	None	5	200721	MPTLVo3	CT	4T1	Ms	D7	C2	6	0.517587096	0.347787212	2.438527925	7.01155144	7.065853409	7.720716003	4.153841595	7.794142584	43.10251679	3.629088545	0.721483941	82.3997465	1.911715432	43.13901808	734	1222	93837668851	4.704189372	169	8.680085632	1457	164.6105912	1024.895307	1095	-358	1815	78.48302622	1055.329763	-2.312386015	48044826.4	0.055159737	63310.51768	3333.188707	912426.9027	-13025.03818	310.5147005	20.3969865	0.874147389	2.893622032
Manual_Contour	None	6	200922	MPTLVo4	CT	4T1	Ms	D14	C1	3	0.853562193	0.579876806	4.829805622	8.329020186	9.790105699	9.926761409	8.934606874	9.931917844	198.7988768	7.109336736	0.746639249	220.6222246	1.109776011	198.9102154	1054	1278	5.38827e+11	3.895714494	101	16.75070139	1461	81.78595928	1170.328273	1198	53	1408	43.83088523	1177.689874	-3.071230811	275879207.1	0.091615674	17285.17216	2093.984506	112013.7642	-2227.021991	82.9259799	7.811111148	0.824425625	1.943205635
Manual_Contour	None	7	200922	MPTLVo4	CT	4T1	Ms	D14	C1	5	0.537486669	0.387937549	3.245765581	8.366721895	8.323835461	9.794354925	5.011985634	9.806109749	79.40092475	4.497001485	0.694782882	128.5835431	1.619421229	79.44898869	782	1287	1.94946e+11	4.726132074	162	10.41697337	1568	178.6107997	1084.182556	1165	-490	2058	76.85660196	1120.850829	-2.619884066	99812287.41	0.056843979	80854.76629	4262.53576	1805605.262	-21356.55361	393.6444895	25.27733908	0.87771826	3.071318876
Manual_Contour	None	8	200922	MPTLVo4	CT	4T1	Ms	D14	C2	6	0.417662221	0.389597433	6.999090773	17.9649304	19.64058694	18.57135284	9.466403752	19.67444676	644.7684527	7.503272737	0.667109118	541.0321854	0.839110821	644.9983618	1037	1286	1.73776e+12	4.071657303	108	25.36625609	1511	107.0003072	1157.347299	1202	-676	2187	47.27674163	1174.494144	-4.218410273	889734278.9	0.085457288	39983.72334	5687.996594	1128468.984	-12349.97388	199.4326374	11.12300861	0.89227829	2.083744027
Manual_Contour	None	9	200922	MPTLVo4	CT	4T1	Ms	D14	C2	8	0.720601868	0.469117856	4.846168552	10.33038605	11.76433824	11.77847439	9.083787756	11.79042234	240.2224197	7.44409548	0.690664882	270.5779746	1.126364371	240.3222596	1006	1277	6.27053e+11	4.183419939	118	15.19073191	1527	102.8562183	1143.337241	1179	-209	1736	51.37532162	1155.818763	-3.022178452	321050595.2	0.076810191	28696.9674	3123.556517	268608.8045	-4438.685794	131.1692199	13.66030755	0.809356745	2.381055545
Manual_Contour	None	10	200922	MPTLVo4	CT	4T1	Ms	D14	C2	9	0.645380994	0.475011296	5.420871539	11.41208974	12.65162617	12.75189517	9.054148221	12.92289521	304.1809318	7.365145821	0.683823531	319.8610858	1.051548774	304.2663717	1085	1302	8.49976e+11	3.958965736	99	23.74170781	1565	91.73465742	1183.905233	1217	-342	1907	42.61621112	1195.944789	-3.998811622	435187304.3	0.09065944	28652.33611	3893.326386	475671.7659	-6446.056177	135.6056126	11.29890523	0.841981921	2.156903952
Manual_Contour	None	11	200922	MPTLVo4	CT	4T1	Ms	D14	C2	10	0.560036016	0.406617691	5.084228732	12.50370765	13.08799471	13.28697089	8.19170312	13.63969116	297.6091213	7.002526611	0.671551074	320.9981787	1.078589854	297.6948599	950	1258	7.34178e+11	4.368428846	132	15.94955502	1608	122.0407013	1104.745678	1151	-563	2171	57.8623795	1123.698261	-3.168678076	375898638.9	0.068925029	42234.7678	4685.243988	770456.9656	-9826.838687	209.0105056	13.62406629	0.876301301	2.341317855
Manual_Contour	None	12	200922	MPTLVo4	CT	4T1	Ms	D14	C3	11	0.759276978	0.447062627	5.437859495	12.16352961	14.3556924	14.12536426	12.32233744	16.06982957	370.0558788	9.235487995	0.639391639	389.8480596	1.053484303	370.1770733	977	1287	9.70772e+11	4.279716749	124	14.74113409	1491	123.5425978	1140.014366	1193	-385	1876	55.6729301	1158.746908	-3.137839836	497034682.1	0.075054023	43061.64106	3957.309619	676480.3507	-9571.135026	209.478372	13.5896496	0.876148884	2.348864881
Manual_Contour	None	13	200922	MPTLVo4	CT	4T1	Ms	D14	C3	12	0.495505073	0.353242483	5.414543679	15.32812146	16.31448887	16.31782377	9.124560263	16.50287713	402.2876251	7.595161938	0.65344779	403.3025918	1.002522987	402.394121	948	1226	9.61803e+11	4.18674506	124	15.28938942	1458	102.3654615	1094.014288	1130	-313	1771	53.77577086	1106.246673	-2.972796077	492442561.8	0.075517418	26914.43929	3345.73429	247244.5772	-4137.967644	128.3425761	11.22585714	0.837025512	2.218824786
Manual_Contour	None	14	200922	MPTLVo4	CT	4T1	Ms	D14	C3	14	0.477615793	0.36220221	5.391704949	14.88589743	13.35423642	11.04636177	12.09667723	14.6069477	329.4644842	7.109739712	0.613872474	375.7898403	1.140608042	329.5304681	939	1224	7.6842e+11	4.303447054	144	16.29091571	1481	103.6211543	1080.725316	1108	-402	1883	60.12156608	1092.662879	-2.859938541	393430435.5	0.066025465	25944.96006	3749.628282	244233.5345	-3729.113541	127.4210621	10.3726751	0.847985927	2.14976764
Manual_Contour	None	15	200922	MPTLVo4	CT	4T1	Ms	D14	C3	15	0.93781948	0.69491982	6.333357237	9.113795655	10.37688479	10.89058306	11.32077736	11.76462101	303.2794289	8.547095106	0.663395545	329.0588252	1.085002126	303.3969968	993	1214	7.35058e+11	3.883576718	108	12.49947841	1478	72.79666783	1108.87154	1124	89	1389	45.34444852	1113.755403	-2.049999066	376349137.4	0.086275052	10855.0048	1778.670331	31191.89743	-715.5864969	54.47229295	6.383632997	0.788887984	1.857822168
Manual_Contour	None	16	200922	MPTLVo4	CT	4T1	Ms	D14	C4	16	0.469855387	0.431940042	5.648664051	13.07742626	13.71456306	12.63416086	7.784702949	14.06133779	288.8651323	6.144499183	0.666107835	317.2509986	1.098266849	289.0282467	1051	1272	7.72465e+11	3.911213383	105	14.39669383	1521	75.94472856	1164.148875	1182	9	1512	44.68097224	1169.779611	-2.496409151	395501726	0.087184875	13141.73579	2248.369964	47544.25822	-1065.931525	62.21750131	7.867354291	0.773754587	1.983793516
Manual_Contour	None	17	200922	MPTLVo4	CT	4T1	Ms	D14	C4	17	0.546059859	0.378769064	5.092742584	13.44550827	14.56811161	14.44812401	8.734300201	14.8778311	312.0633966	7.342052347	0.654450433	339.9663398	1.089414342	312.0733379	1044	1262	8.20801e+11	3.910190149	103	16.76615845	1520	77.77277013	1154.019172	1174	25	1495	44.03102244	1160.447193	-2.870933882	420249718	0.088509291	14877.43662	2120.227096	78769.77946	-1596.053713	70.79649921	8.207036775	0.790166688	2.03706482
Manual_Contour	None	18	200922	MPTLVo4	CT	4T1	Ms	D14	C4	18	0.677408617	0.407440677	4.867126935	11.9456088	12.85611101	12.81597403	8.946060586	12.98711632	300.9424505	8.092058336	0.68497368	317.0534932	1.053535295	301.0653517	1008	1254	7.62584e+11	4.067877611	119	11.1609362	1509	82.06450533	1132.683548	1148	135	1374	50.57519055	1138.801581	-1.911087328	390442334	0.076507673	13897.02235	1697.077652	47213.54879	-973.3820463	69.85041123	7.468793733	0.805551282	2.017458848
Manual_Contour	None	19	200922	MPTLVo4	CT	4T1	Ms	D14	C4	20	0.668036813	0.540976504	4.467193464	8.257647851	8.351085375	9.124552014	6.528705844	9.359649566	138.9213623	5.516412751	0.767660219	168.9770711	1.216350518	138.9704503	1042	1328	3.9232e+11	4.243458477	124	10.39059644	1619	101.1230959	1192.224178	1224	204	1415	53.99607727	1202.247217	-2.304347086	200867662.5	0.072665421	23999.8801	1671.287459	129102.2022	-2604.220817	112.2546846	11.45987732	0.81304434	2.296737997
Manual_Contour	None	20	200922	MPTLVo4	CT	4T1	Ms	D14	C5	21	0.667323544	0.425407883	5.112571228	12.01804534	12.67967127	12.09269558	9.617650441	12.90480865	325.2356895	8.01992461	0.680004642	336.3342111	1.03412455	325.3479453	1037	1252	8.4112e+11	3.903526888	103	17.19128339	1480	77.12886643	1144.057822	1164	-76	1556	43.68361008	1150.507778	-2.920209275	430652711.6	0.088592542	14799.84515	2563.034006	75793.18097	-1538.66343	69.78215556	8.254845444	0.786913808	1.995235902
Manual_Contour	None	21	200922	MPTLVo4	CT	4T1	Ms	D14	C5	22	0.582597138	0.38765811	4.269480023	11.01351915	11.78499315	11.93501019	7.971147973	12.23501716	189.8447547	6.416444742	0.668658901	238.8976601	1.258384307	189.9133626	1005	1228	4.70276e+11	3.922977549	106	14.66809151	1449	76.47706609	1120.1602	1138	-137	1586	44.92062692	1125.987416	-2.451048247	240781212.6	0.086605972	13088.78875	2667.141587	56174.85607	-1169.94756	64.27730853	7.033117163	0.800673957	1.929121406
Manual_Contour	None	22	200922	MPTLVo4	CT	4T1	Ms	D14	C5	23	0.588987385	0.4265726	4.182700558	9.8053662	10.5259942	10.39998779	7.018147904	10.91053297	153.9224956	5.775236999	0.71029657	195.5445896	1.270409428	154.0042875	975	1204	3.62827e+11	3.965257551	113	14.12894307	1437	78.09643917	1092.253499	1109	-78	1515	47.57746819	1098.292947	-2.341613934	185767270.9	0.082743787	13229.69076	2355.444912	53300.35963	-1102.787576	65.34964128	7.197362181	0.79933377	1.954875839
Manual_Contour	None	23	201020	MPTLVo6	CT	CT26	Ms	D14	C1	2	0.727608765	0.533631558	7.434061724	13.93107587	15.52513439	15.80134817	13.24912073	15.95732407	695.9909807	10.13637291	0.670177668	566.7130937	0.814253502	696.1102339	1103	1289	1.95363e+12	3.698052022	92	13.72584515	1591	64.06668806	1194.924252	1207	114	1477	38.70739639	1198.717215	-2.290274507	1000256779	0.099572978	9078.995232	1984.271698	25226.66419	-631.4188291	44.37555461	6.178406032	0.754221642	1.852636102
Manual_Contour	None	24	201020	MPTLVo6	CT	CT26	Ms	D14	C1	3	0.656726083	0.417286771	5.004014705	11.99178851	13.6446159	13.35782763	9.540146749	13.87231512	301.1796769	7.875320297	0.664228745	327.1273837	1.086153578	301.2486474	1074	1289	8.344e+11	3.844172415	104	10.98281202	1481	71.11049755	1186.581379	1202	161	1320	44.2567879	1190.855858	-1.906957993	427212056	0.08881886	10162.30472	1786.623144	25946.18094	-654.2315669	51.72833263	6.058199808	0.788900983	1.846662508
Manual_Contour	None	25	201020	MPTLVo6	CT	CT26	Ms	D14	C1	4	0.756289025	0.534279163	4.767421544	8.923090918	9.515953826	9.336712059	9.349395702	10.00894523	166.1113657	6.748435735	0.640575904	228.1286123	1.3733474	166.1996003	1077	1283	4.56637e+11	3.787098368	104	7.179756236	1495	66.4920496	1182.684673	1192	344	1151	43.67946217	1186.056704	-1.187012314	233798047.4	0.089324508	7987.468517	1231.333915	10057.9027	-267.9052752	39.95140521	6.381163853	0.72342192	1.933601986
Manual_Contour	None	26	201020	MPTLVo6	CT	CT26	Ms	D14	C1CL4	5	0.770582163	0.538071431	4.893888668	9.09523975	11.58756641	10.105669	8.376729672	11.81509889	195.7234673	7.008629523	0.698318239	233.4493521	1.192750952	195.7962353	1047	1245	5.08054e+11	3.751245274	97	13.72139584	1446	67.02648107	1148.442606	1163	183	1263	40.9621267	1152.623126	-2.277257962	260123144.4	0.095392378	9619.653439	1579.088115	26942.80267	-671.4010297	46.91170458	6.250363842	0.762186357	1.864171696
Manual_Contour	None	27	201020	MPTLVo6	CT	CT26	Ms	D14	C2	8	0.602658334	0.3872722	2.049849783	5.29304655	4.258070354	5.554093692	4.724743379	5.621670981	23.97825269	3.189898616	0.746569007	53.8632461	2.246337412	24.00969799	978	1212	57210652999	3.930980644	116	4.882161127	1368	74.11742109	1100.186698	1111	528	840	48.91739102	1104.535841	-0.956753337	29291817.72	0.080394084	9588.654507	574.5487592	10987.82679	-298.2046353	49.03726805	6.027971899	0.779214909	1.875950176
Manual_Contour	None	28	201020	MPTLVo6	CT	CT26	Ms	D14	C2	9	0.501241381	0.31177894	2.983871161	9.57047055	9.537451296	9.769819905	6.807525248	9.997428905	80.85144027	4.797115871	0.634685504	142.468019	1.762096241	80.88924289	1062	1291	2.22481e+11	3.918688008	114	6.072888069	1509	73.37229332	1182.64154	1195	317	1192	48.16503283	1186.685035	-1.10550721	113909960.7	0.081752741	9580.360901	1306.627975	13782.94744	-363.7972468	49.79090559	6.098571819	0.780681349	1.894116367
Manual_Contour	None	29	201020	MPTLVo6	CT	CT26	Ms	D14	C2	10	0.912547651	0.688757081	3.844170813	5.581315847	6.014376967	6.305296674	6.807055164	6.987531199	74.74503724	5.093216665	0.741692166	115.6952	1.547864638	74.78979451	1034	1289	2.0144e+11	4.029806546	130	4.105675072	1487	79.9142068	1169.798315	1182	524	963	54.38645729	1174.319196	-0.766524763	103137039.3	0.073601077	10597.47744	767.9457377	12711.25824	-323.0143037	56.97736647	6.267005449	0.801259774	1.932399697
Manual_Contour	None	30	201020	MPTLVo6	CT	CT26	Ms	D14	C2CL4	6	0.570204431	0.505146443	5.432225181	10.7537631	10.12717878	11.42095134	8.081584003	11.98130589	244.1384255	6.131843366	0.714314295	264.45526	1.083218504	244.2523667	1069	1259	6.51797e+11	3.706379371	94	12.18143733	1461	64.43593938	1165.126404	1178	232	1229	39.536064	1168.88393	-2.10071078	333719478.8	0.09822731	8770.10418	1473.466871	20735.11911	-548.4035751	42.64482342	6.135934733	0.746217517	1.860576656
Manual_Contour	None	31	201020	MPTLVo6	CT	CT26	Ms	D14	C3	12	0.42917683	0.404269937	4.836420709	11.96334495	12.74084772	12.19178596	6.539480102	13.04415561	191.5299793	5.134390457	0.675246014	237.965101	1.242443099	191.6326565	1075	1251	5.10614e+11	3.570879397	88	6.740375301	1475	56.88795184	1165.486723	1173	462	1013	37.1120783	1168.008784	-1.133387998	261433801.5	0.104467451	5885.219769	862.085071	5302.186277	-167.1964871	28.94186472	5.309152563	0.688866259	1.771327847
Manual_Contour	None	32	201020	MPTLVo6	CT	CT26	Ms	D14	C3	14	0.667995899	0.456502774	3.590948778	7.86621459	8.417875441	8.850757993	6.826302074	9.310972741	95.55527256	5.254599083	0.670422992	150.7665494	1.577794143	95.63328846	998	1211	2.32276e+11	3.795122039	102	7.169541473	1424	67.78850657	1111.348793	1124	182	1242	43.67313284	1115.147415	-1.332331825	118925135.1	0.090323606	8457.616549	1463.420934	11543.53961	-336.7212362	42.66530011	5.804959224	0.759693362	1.822849651
Manual_Contour	None	33	201020	MPTLVo6	CT	CT26	Ms	D14	C3	15	0.625517023	0.494004922	3.357067219	6.795614923	5.94642033	7.412418975	6.022889672	7.545485394	68.26901333	4.250772816	0.771928156	104.6460869	1.532848971	68.31300261	1032	1244	1.75784e+11	3.797981847	103	6.01464444	1431	68.20226873	1144.125315	1157	464	967	43.88890902	1147.815562	-1.230114399	90001053.23	0.089875755	8457.828477	820.0383042	9904.70632	-311.9415194	41.88359941	5.942646162	0.750082821	1.855004622
Manual_Contour	None	34	201020	MPTLVo6	CT	CT26	Ms	D14	C3CL4	11	0.732965292	0.576001166	7.825472519	13.58586228	12.78497558	14.38154108	15.20252611	15.39786955	696.1384152	9.957965511	0.648668401	585.5874796	0.841194031	696.3657215	1122	1288	1.98381e+12	3.487497733	85	6.913289193	1529	53.5076556	1205.615443	1211	511	1018	35.75289503	1207.719754	-1.009517645	1015709992	0.108844199	5078.40935	834.9818789	4302.885092	-126.637509	25.54527526	5.15394255	0.663185489	1.752931843
Manual_Contour	None	35	201020	MPTLVo6	CT	CT26	Ms	D14	C4	16	0.820182032	0.63774108	4.559127882	7.148869699	8.236495531	7.945405616	6.97653209	8.406845758	134.2548082	5.863374479	0.750689923	168.9053622	1.258095441	134.3542641	1103	1296	3.81285e+11	3.690751506	97	7.002565887	1506	62.16524525	1202.508397	1211	442	1064	40.68666392	1205.407813	-1.170790646	195217820.1	0.095734749	6981.551506	1015.210249	8223.866836	-236.7372719	35.47745792	5.536171983	0.72883366	1.809228916
Manual_Contour	None	36	201020	MPTLVo6	CT	CT26	Ms	D14	C4	17	0.68018304	0.502702953	4.551010966	9.05308182	10.28488881	10.25528829	8.081584003	10.29266427	173.3985246	6.157752714	0.704398326	213.4827268	1.23116807	173.4776712	1071	1248	4.60216e+11	3.540039367	89	4.275798627	1428	55.6690876	1163.202545	1169	583	845	37.47495915	1165.450648	-0.680757372	235630420.6	0.104356151	5235.052443	588.2638548	3118.921852	-101.1696004	26.78419238	4.984847154	0.685427245	1.729564795
Manual_Contour	None	37	201020	MPTLVo6	CT	CT26	Ms	D14	C4	18	0.446437141	0.306598787	5.027525982	16.39773603	16.81901665	15.89161328	8.193656083	16.90877054	382.0162691	7.320558388	0.652386421	390.2717516	1.02161029	382.0918104	1021	1238	9.67116e+11	3.865666696	108	9.872174407	1497	71.61463044	1133.993091	1148	193	1304	45.50106808	1138.387433	-1.721224446	495162691.3	0.086427048	9985.616889	1534.690151	21274.87497	-538.4057823	50.08267451	6.295804575	0.7752467	1.877471373
Manual_Contour	None	38	201020	MPTLVo6	CT	CT26	Ms	D14	C4	20	0.617040293	0.496715018	2.999638976	6.038953657	6.432907596	6.41846556	4.364951317	6.519869447	43.96604638	3.726277734	0.728351184	82.70940619	1.881210912	43.998153	1007	1242	1.10704e+11	3.924268078	120	4.157255486	1432	73.87605247	1131.00761	1141	561	871	50.23873394	1135.010929	-0.739700261	56680612.23	0.079165888	9071.594584	584.877279	8075.726914	-199.2730127	46.26389434	6.409947834	0.755434935	1.911726063
Manual_Contour	None	39	201020	MPTLVo6	CT	CT26	Ms	D14	C5	21	0.840612785	0.537319344	6.274239722	11.67692879	12.1180706	12.78522815	12.02370991	13.46401365	499.9412631	9.815775633	0.72839001	418.2148656	0.836528001	500.029839	1075	1286	1.38022e+12	3.808979688	105	6.445557741	1574	67.26257493	1185.399156	1195	374	1200	44.0886378	1188.807831	-1.062085574	706674199.5	0.088402553	8092.8982	1169.206153	9832.736201	-247.6902266	41.94925241	5.390648632	0.771532879	1.769390155
Manual_Contour	None	40	201020	MPTLVo6	CT	CT26	Ms	D14	C5	22	0.942150292	0.667277482	4.256780381	6.37932569	8.185049391	8.048244529	7.134816045	8.373280734	109.6377083	6.010283559	0.747297872	148.2394102	1.352084174	109.6738469	1047	1277	2.94654e+11	3.913125094	114	5.067291137	1488	73.05116916	1168.86957	1181	514	974	48.12913929	1172.841113	-0.954819011	150862548.4	0.081782229	9300.203602	764.308983	10830.28493	-296.9137306	47.96130781	5.956407853	0.777924414	1.872875731
Manual_Contour	None	41	201020	MPTLVo6	CT	CT26	Ms	D14	C5	24	0.972588924	0.714346439	4.078362842	5.709222615	6.989354684	7.353902665	6.44831761	7.677074892	91.39316576	5.552726679	0.77989811	125.8120012	1.376601852	91.44666969	1025	1234	2.31794e+11	3.754425289	106	3.994980683	1508	65.17287699	1136.117011	1145	494	1014	44.24767227	1139.206047	-0.637398305	118678611.6	0.089231708	7028.55431	742.4256517	4850.263344	-130.3049648	35.94786687	5.992861992	0.713597553	1.870174084
Manual_Contour	None	42	201020	MPTLVo6	CT	CT26	Ms	D14	C5CL4	23	0.63556257	0.482817752	5.112088693	10.58802969	11.31426011	11.84647109	8.017979795	12.04948453	248.4563934	6.729355363	0.702276782	272.1505806	1.095365576	248.5521373	1091	1282	6.89687e+11	3.672197837	96	5.57806033	1504	60.86269807	1189.217102	1196	488	1016	40.51919372	1191.933265	-0.872557235	353119241.6	0.096125514	6467.593498	859.7470049	5681.29252	-154.4866753	32.912402	5.413871104	0.716494105	1.794901741
Manual_Contour	None	43	201020	MPTLVo6	CT	CT26	Ms	D14	C6	27	0.818228382	0.411128235	3.223377913	7.840322413	8.601385559	8.315375542	7.610098554	9.25443712	102.2135896	6.415174322	0.671574832	157.4208087	1.540116235	102.2749442	1033	1257	2.67629e+11	3.855828053	111	5.733780264	1453	70.87511322	1153.6763	1167	365	1088	46.63545097	1157.488226	-1.09209765	137025821.7	0.085163772	8809.988017	1090.783454	10283.69954	-298.9756319	44.22958736	6.030081293	0.758607754	1.877134131
Manual_Contour	None	44	201020	MPTLVo6	CT	CT26	Ms	D14	C6	28	0.679038875	0.464880708	3.40681437	7.328362551	6.554624714	6.170373571	7.75174819	8.210041504	85.72893817	4.976243064	0.746236627	125.9967065	1.469710336	85.78242077	1013	1236	2.14968e+11	3.896220208	109	5.567231325	1453	71.65607295	1128.621849	1139	408	1045	46.16561021	1132.720141	-1.038437194	110063556.8	0.083907791	9267.640754	901.6788194	11083.73253	-294.6830808	46.25575982	6.58941914	0.749600536	1.959220878
Manual_Contour	None	45	201020	MPTLVo6	CT	CT26	Ms	D14	C6	29	0.38901836	0.287422038	2.675622147	9.309036169	9.528053836	6.404490425	4.711857383	9.750805059	56.63261188	3.621385987	0.632096029	112.8267618	1.992257783	56.67884115	1070	1293	1.56536e+11	3.849602923	115	3.822826845	1504	69.65314223	1185.809469	1192	615	889	47.92901688	1189.135878	-0.549260191	80146382.97	0.082383795	7900.039867	592.0357708	6374.833683	-145.063525	41.58045846	5.871824003	0.75169967	1.873860912
Manual_Contour	None	46	201020	MPTLVo6	CT	CT26	Ms	D14	C6	30	0.52225804	0.451837063	2.95153925	6.532308862	5.973802943	6.340719504	5.366563146	7.596201792	41.78559043	3.411550821	0.725746198	80.23866925	1.920247349	41.81652373	1014	1223	1.04274e+11	3.757769766	100	4.633547477	1405	65.78103215	1126.582004	1138	508	897	42.76368311	1129.925116	-0.921460829	53388442.44	0.091680125	7543.756309	671.6537658	6576.723389	-217.4086099	37.92648306	5.974004542	0.727186968	1.880832301
Manual_Contour	None	47	201020	MPTLVo6	CT	CT26	Ms	D14	C7	31	0.76971654	0.526646335	4.595345581	8.725676556	10.49951072	10.49951072	8.265204172	10.50225335	187.8455892	6.716297565	0.734733428	215.8845981	1.149266262	187.8904531	1034	1237	4.77936e+11	3.773418471	102	6.544655322	1475	65.41348379	1137.813145	1146	381	1094	42.66258154	1141.214013	-1.08671755	244702781.1	0.090762729	7750.670762	980.2337632	8868.716086	-231.6786507	39.05480036	5.806613811	0.739898743	1.843661301
Manual_Contour	None	48	201020	MPTLVo6	CT	CT26	Ms	D14	C7	34	0.388971459	0.284380441	4.362865776	15.34165205	15.72583179	15.8280569	7.370861551	16.18352762	246.5515851	5.96746479	0.617317209	308.0214352	1.249318413	246.7012596	995	1206	5.92012e+11	3.767412352	111	3.599776879	1454	65.99343613	1105.291207	1112	541	913	45.92323172	1108.445183	-0.483310949	303109681.4	0.086701953	6982.071971	576.0756501	4843.598672	-110.2273122	37.73716459	5.162654317	0.758963324	1.757564514
Manual_Contour	None	49	201020	MPTLVo6	CT	CT26	Ms	D14	C7	35	0.524957793	0.346169707	5.784442089	16.70984481	17.92140651	18.31630998	10.42397237	18.3416251	544.0792772	8.771963247	0.646786134	498.3084066	0.91587463	544.2276717	1067	1251	1.43672e+12	3.64097367	93	7.220397294	1462	59.52968884	1159.8518	1166	163	1299	39.16337814	1162.601742	-1.089317902	735601420	0.09882198	6386.613955	1689.185669	6743.785703	-178.162965	32.06905429	5.498635337	0.705987491	1.799404684
Manual_Contour	None	50	201020	MPTLVo6	CT	CT26	Ms	D14	C7CL4	33	0.815450898	0.605231664	6.519968354	10.77268216	11.87884041	11.68436814	11.25301737	12.4517496	407.169923	8.784593347	0.6871053	386.6440097	0.949588827	407.1582751	1107	1282	1.14149e+12	3.561896412	90	5.395802725	1511	55.97841347	1195.832049	1200	471	1040	37.51093152	1198.087401	-0.701027026	584440452.3	0.103102893	5399.131208	931.7042181	3856.225491	-93.09435646	27.41954377	5.258967031	0.677467994	1.775524399
Manual_Contour	None	51	201110	MPTLVo7	CT	4T1	Ms	D7	C6	1	0.788263316	0.561975282	2.398962912	4.268805033	5.085503161	5.28241927	4	5.417595805	21.71154619	3.364942412	0.702237478	53.595372	2.468519354	21.73949283	981	1236	53553818447	3.99044517	131	3.0890197	1415	78.59918528	1118.73667	1131	689	726	54.99633489	1123.065862	-0.495316217	27419520.77	0.07383669	9705.193611	353.7609736	8272.203203	-193.1892146	51.62376505	6.18760579	0.785357204	1.914385668
Manual_Contour	None	52	201110	MPTLVo7	CT	4T1	Ms	D7	C6	2	0.699925994	0.424159042	2.267063781	5.344843698	6.699484489	6.714752045	5.112494499	7.398153175	23.61889314	3.740995037	0.642791373	61.93276167	2.622170366	23.66256242	942	1191	53901010956	3.998733787	129	5.73272517	1348	79.0357011	1075.066947	1089	178	1170	53.79793063	1079.946592	-1.010932408	27597283.11	0.075004893	10515.70125	1364.063569	15144.33092	-374.8281197	55.19508896	6.308880943	0.793815052	1.908083153
Manual_Contour	None	53	201110	MPTLVo7	CT	4T1	Ms	D7	C6	3	0.466573208	0.347300841	2.857385625	8.227407745	10.58450382	10.25528829	4.486423966	10.60111887	51.13809074	3.838688028	0.618738764	107.6811798	2.105694176	51.20966399	1025	1279	1.34751e+11	4.073715221	127	4.506232426	1581	79.8547351	1156.009718	1163	389	1192	53.25584511	1160.711257	-0.58586019	68992251.66	0.072542176	10892.15344	1031.703623	13757.4635	-216.5019736	57.12445119	7.151868911	0.776793275	2.052625508
Manual_Contour	None	54	201110	MPTLVo7	CT	4T1	Ms	D7	C6	4	0.507850596	0.289292777	3.232490891	11.1737698	13.51690602	14.06292699	7.561163932	14.1274032	113.61797	5.674605646	0.505504025	224.4179152	1.975197367	113.7483378	1082	1259	3.06743e+11	3.516983091	93	3.067895493	1444	55.25778749	1172.993617	1176	669	775	38.89342237	1175.03213	-0.2145176	157052387.5	0.101701932	4786.479063	467.8847048	1954.816397	-30.5552873	25.52473372	4.628204877	0.692681531	1.667160933
Manual_Contour	None	55	201110	MPTLVo7	CT	4T1	Ms	D7	C6	5	0.379911549	0.220212539	2.920454587	13.26198136	11.6099123	14.29314206	6.35232241	15.10071148	103.1824844	5.038379878	0.542206083	196.2111692	1.901593768	103.234943	982	1239	2.5471e+11	4.057960511	128	10.11355791	1432	81.87681883	1118.482689	1133	-123	1555	53.95345847	1123.942271	-1.52953384	130411152.4	0.073835024	12242.70432	2560.393314	36984.70052	-701.4626072	63.99825644	6.514167823	0.813994777	1.917228428
Manual_Contour	None	56	201117	MPTLVo7	CT	4T1	Ms	D14	C6	1	0.743599822	0.553213874	4.523883059	8.177457704	10.35496702	9.595320392	7.508928019	10.3626899	154.7658225	6.080756096	0.719315924	193.7973452	1.252197301	154.8306545	1078	1247	4.11259e+11	3.502706875	86	14.00462332	1444	54.07588164	1163.889585	1169	-216	1660	35.99372225	1166.175718	-1.455877911	210564395.5	0.108154894	5326.838538	3160.914959	9154.265664	-190.3445997	26.70859211	4.981410771	0.684482429	1.715021011
Manual_Contour	None	57	201117	MPTLVo7	CT	4T1	Ms	D14	C6	2	0.488476584	0.305999388	4.375896203	14.300343	15.4430894	15.17153408	8.660715906	15.46669358	228.8455593	6.985382698	0.588926457	307.2213445	1.342483312	228.8836819	1031	1225	5.74964e+11	3.706443633	97	17.79853882	1463	63.1115609	1130.644933	1140	-351	1814	40.88266134	1134.090488	-2.068186237	294381319.2	0.095281653	7803.27234	3712.166646	23914.23465	-457.7112552	40.06094748	5.257877446	0.766666185	1.723710385
Manual_Contour	None	58	201117	MPTLVo7	CT	4T1	Ms	D14	C6	3	0.627134356	0.434481075	5.113502989	11.76921914	13.48609483	12.26114291	9.056621887	13.54386776	288.820823	7.380881667	0.662123784	319.1272848	1.104931707	288.9381348	1007	1204	6.962e+11	3.729398103	98	14.54773151	1477	63.58403784	1107.307816	1115	-302	1779	41.66719638	1110.706715	-1.622322877	356454137.3	0.093317248	7538.805964	3361.181614	18009.83272	-344.4435357	38.85494625	5.874537949	0.736590756	1.838686079
Manual_Contour	None	59	201117	MPTLVo7	CT	4T1	Ms	D14	C6	4	0.38787341	0.262380465	5.815535478	22.164514	23.87873069	23.76118239	10.22905665	23.99503715	656.7842884	8.59702562	0.558915724	653.7619394	0.995398262	656.8762349	1045	1223	1.66038e+12	3.618402535	89	23.34719476	1451	60.21863295	1134.029413	1144	-328	1779	37.27103679	1137.619535	-2.888316062	850114906.9	0.103726655	8155.495565	3607.180127	33942.32443	-664.1313967	39.99085753	5.529712932	0.754896124	1.732329164
Manual_Contour	None	60	201117	MPTLVo7	CT	4T1	Ms	D14	C6	5	0.416222003	0.330906004	6.217462851	18.78921134	20.00253484	20.7699527	9.94223315	20.77056896	545.7488005	7.820483188	0.622278369	518.9927359	0.950973663	545.8942296	1028	1244	1.39534e+12	3.876382712	103	32.56957223	1464	75.96564401	1137.289461	1157	-556	2020	43.96590232	1143.984988	-3.953884308	714412680.1	0.089312953	15274.33291	4803.725852	203658.7143	-2655.39798	76.64645155	6.79624853	0.834928178	1.863341307
Manual_Contour	None	61	201117	MPTLVo7	CT	4T1	Ms	D14	C7	6	0.914981825	0.51964592	5.468683318	10.52386462	13.53346983	11.91783745	11.78717948	13.6267841	355.7897419	9.62914486	0.671490538	361.6095089	1.016357321	355.9301791	1052	1245	9.25694e+11	3.708256381	98	12.63580727	1546	63.62078534	1150.465696	1161	47	1499	40.65887932	1153.947196	-1.904667154	473954537.9	0.095803533	8022.81499	2092.465284	16683.62062	-415.0118924	39.96876612	5.844201426	0.74366726	1.804152381
Manual_Contour	None	62	201117	MPTLVo7	CT	4T1	Ms	D14	C7	7	0.684886107	0.439913671	4.93181785	11.21087654	12.34826446	11.24816814	9.795999183	12.58416586	285.4825018	7.678173591	0.709278367	295.6108746	1.035478086	285.560475	1039	1242	7.37294e+11	3.750821201	99	12.03335267	1428	65.90741035	1146.061873	1158	-162	1590	41.78621684	1149.75662	-1.831349008	377493895.9	0.093663904	8482.467769	2869.919638	17945.55724	-442.5046664	42.38865437	6.053852495	0.748605008	1.837341464
Manual_Contour	None	63	201117	MPTLVo7	CT	4T1	Ms	D14	C7	8	0.551704806	0.342723878	4.492104029	13.10706465	14.90598022	15.73803646	9.052734394	16.05129816	284.8933185	7.231230557	0.641863835	326.2090914	1.145021909	285.0131477	1109	1290	8.03315e+11	3.637957099	91	10.57435505	1509	59.32724273	1198.43597	1204	296	1213	38.30379513	1201.282265	-1.514773643	411296511	0.100345001	6830.306177	1418.016196	10384.76142	-245.675402	34.10349753	5.357337802	0.726850129	1.743935247
Manual_Contour	None	64	201117	MPTLVo7	CT	4T1	Ms	D14	C7	9	0.596556976	0.575213009	7.930963625	13.78787248	15.92721465	16.04491695	10.52235715	16.04810768	582.2319335	8.225251507	0.679527476	496.2202129	0.852272409	582.3465361	1048	1241	1.50636e+12	3.679350463	97	7.182853694	1653	61.54618524	1147.904001	1156	47	1606	40.72448016	1150.824023	-1.086656499	771257383.6	0.09590945	6712.336905	2077.921616	7846.693588	-215.087539	35.8551713	4.930764515	0.757798193	1.696098262
Manual_Contour	None	65	201117	MPTLVo7	CT	4T1	Ms	D14	C7	10	0.699933276	0.49379939	5.257345103	10.64672255	13.62842389	13.10143428	8.833753449	13.94547673	258.140648	7.451995394	0.660273452	296.9371617	1.150292153	258.2673252	1081	1244	6.85763e+11	3.428456496	84	5.219296491	1416	51.26260387	1164.094665	1168	412	1004	35.1649802	1165.968811	-0.567548749	351110107.5	0.11107396	4366.87885	973.5146702	2349.572142	-58.43366318	22.59652316	4.734041819	0.65304795	1.681170704
Manual_Contour	None	66	201117	MPTLVo7	CT	CT26	Ms	D14	C1	4	0.620056362	0.481421462	5.33845868	11.08895032	11.39401937	12.37829001	8.616635074	12.62098468	282.3548257	6.875774194	0.723211224	287.7944691	1.019265275	282.415263	992	1207	6.76891e+11	3.867167281	104	25.12780388	1441	72.46032934	1102.37112	1117	-497	1938	43.98388832	1107.771159	-3.041870739	346567849.8	0.088351105	11934.85424	4207.237032	85299.7132	-1325.742634	60.41323921	6.248822066	0.811307638	1.833279249
Manual_Contour	None	67	201117	MPTLVo7	CT	CT26	Ms	D14	C1	5	0.561340259	0.307384865	3.33797559	10.85927113	11.99998618	8.851115893	8.770860847	12.22010099	115.5519836	6.095746072	0.614878836	186.5861983	1.614738168	115.5946075	1009	1237	2.89103e+11	3.947050166	111	12.3866344	1458	75.2511667	1126.525789	1140	45	1413	47.14404639	1131.597416	-1.937921869	148020364.2	0.082416209	11452.35666	2016.430653	37423.90335	-775.1428851	58.51065934	6.331175957	0.802996651	1.878448631
Manual_Contour	None	68	201117	MPTLVo7	CT	CT26	Ms	D14	C2	6	0.740157724	0.332589084	3.613145225	10.86369154	10.57573383	10.12054575	9.68297475	12.28279511	198.1556776	8.040845206	0.618582567	265.7199294	1.34096551	198.1847123	993	1242	4.94185e+11	4.034224262	123	18.55040075	1504	80.75417571	1124.110117	1139	-465	1969	51.99862881	1129.912016	-2.327945561	253022652.8	0.076135338	13077.60918	4192.844659	72889.81957	-1151.650945	69.02460183	6.325184131	0.831056109	1.863091409
Manual_Contour	None	69	201117	MPTLVo7	CT	CT26	Ms	D14	C2	8	0.62707984	0.419601361	6.101458339	14.54108328	15.09307923	14.73845099	11.5599308	16.71328299	542.7504896	9.11842018	0.709648243	453.4274501	0.835425225	542.8437374	1041	1249	1.4135e+12	3.807860492	97	18.79953106	1489	71.58672418	1149.490339	1168	-255	1744	41.83585383	1154.635933	-2.829122731	723710659.7	0.093884021	11856.09656	3337.671282	59147.00694	-1194.239344	59.30002826	5.892913738	0.818130791	1.773855733
Manual_Contour	None	70	201117	MPTLVo7	CT	CT26	Ms	D14	C2	9	0.773341693	0.435813916	6.721191483	15.42215895	19.96105729	20.63516763	14.50561271	20.64602003	750.0973877	11.92659851	0.63888463	624.8946209	0.833084652	750.2905181	959	1246	1.85082e+12	4.245849251	126	12.56146483	1727	96.37826479	1114.499139	1141	-619	2346	54.85008005	1123.834995	-2.260357686	947620747.3	0.071718724	20896.76406	4961.435448	162281.8025	-2687.763126	113.7091977	6.829832628	0.8855602	1.914269429
Manual_Contour	None	71	201117	MPTLVo7	CT	CT26	Ms	D14	C2	10	0.731201459	0.461348805	4.563179239	9.890952769	10.62825244	9.56559652	8.786899339	10.72625713	225.5156434	7.232279091	0.735028686	243.7610346	1.080905213	225.598694	991	1247	5.66803e+11	4.086498466	114	24.11092342	1448	94.32194081	1123.027438	1155	-575	2023	49.5329035	1134.181127	-3.724486374	290202676.5	0.080691452	25176.20117	4749.420811	361281.1736	-4822.600461	120.2857702	10.46768137	0.837815885	2.129725625
Manual_Contour	None	72	220620	MPTLVo1	CT	4T1	Ms	D11	C1	1	0.53148537	0.361260091	3.545681408	9.814760882	10.8955637	10.59659007	5.588559743	10.89820666	127.4487794	5.216401814	0.713235988	171.7149059	1.347324837	127.5057606	950	1318	3.38517e+11	4.565309145	157	9.574754481	1705	126.1475436	1150.640914	1191	-267	1972	69.02195608	1165.896794	-2.137635456	173320535.7	0.058099066	35340.82234	3397.63415	298532.7456	-4827.382686	176.3809514	13.10351235	0.859336217	2.448304751
Manual_Contour	None	73	220620	MPTLVo1	CT	4T1	Ms	D11	C1	2	0.831765145	0.485711026	4.0500802	8.338456379	8.464129276	8.765011896	8.301903396	10.826332	149.7571248	6.935637377	0.623529508	218.7184616	1.460487852	149.8442927	1097	1291	4.20993e+11	3.674987164	97	9.544706969	1555	60.8050675	1196.693756	1202	-234	1789	40.83777307	1199.36706	-0.956392601	215548219.6	0.095258689	6405.399502	3429.849673	8865.878052	-167.8108772	32.85118192	5.685792124	0.704147458	1.842496824
Manual_Contour	Histogram	1	200721	MPTLVo3	CT	4T1	Ms	D7	C1	2	0.477511416	0.32012689	2.487513643	7.770398938	8.230665377	8.221717387	4.482856232	8.236883667	48.21660106	3.710454199	0.705729925	90.77717279	1.882695395	48.25747568	869	1287	1.20546e+11	4.592634146	158	10.32651076	1475	157.4828031	1102.546858	1171	-298	1773	70.48895583	1130.913743	-2.611057768	61719665.54	0.059912552	63356.3204	3356.927005	1044075.697	-14130.7457	299.3834841	24.49089991	0.843583321	2.997678288
Manual_Contour	Histogram	2	200721	MPTLVo3	CT	4T1	Ms	D7	C1	3	0.452373899	0.322062462	2.258298375	7.011988803	7.499537624	7.79947771	3.72236484	7.878264368	35.0420682	3.172040717	0.714029483	72.52612379	2.069687308	35.06581217	681	1242	79095606261	4.715532438	165	8.780068335	1514	182.5418019	1037.089227	1122	-532	2046	81.10370139	1074.654688	-2.391007124	40496899.78	0.056737821	79328.63319	4283.102365	1418111.444	-18357.93183	375.9267841	29.04374906	0.853068903	3.303553625
Manual_Contour	Histogram	3	200721	MPTLVo3	CT	4T1	Ms	D7	C1	4	0.461141993	0.265179437	1.983243821	7.478874858	8.653312278	8.56933001	4.24075465	8.656639843	34.13143467	3.44882326	0.650275064	78.25102827	2.292638122	34.1605973	684	1193	68600070188	4.84614867	205	7.420429815	1412	167.5621793	984.8465827	1051	-298	1710	91.97099644	1013.991376	-1.976065281	35123192.03	0.047719485	58255.71849	2836.354419	634320.6137	-9567.183392	286.5458063	21.03945565	0.860520452	3.043414217
Manual_Contour	Histogram	4	200721	MPTLVo3	CT	4T1	Ms	D7	C1	5	0.734434479	0.344270976	2.3045001	6.693855304	7.799479399	8.078009656	5.694067088	8.084345366	47.68060173	4.916198136	0.67057992	94.82613829	1.988778137	47.73421233	802	1224	1.06265e+11	4.618364677	162	10.29834695	1478	153.4462993	1040.243299	1105	-442	1920	72.89914942	1067.614947	-2.534262521	54407535.17	0.058434763	57695.55404	3753.733241	824641.0876	-11582.57124	273.5937333	21.17981852	0.852377607	2.87887378
Manual_Contour	Histogram	5	200721	MPTLVo3	CT	4T1	Ms	D7	C2	6	0.517587096	0.347787212	2.438527925	7.01155144	7.065853409	7.720716003	4.153841595	7.794142584	43.10251679	3.629088545	0.721483941	82.3997465	1.911715432	43.13901808	734	1222	93837668851	4.704189372	169	8.680085632	1457	164.6105912	1024.895307	1095	-358	1815	78.48302622	1055.329763	-2.312386015	48044826.4	0.055159737	63310.51768	3333.188707	912426.9027	-13025.03818	310.5147005	20.3969865	0.874147389	2.893622032
Manual_Contour	Histogram	6	200922	MPTLVo4	CT	4T1	Ms	D14	C1	3	0.853562193	0.579876806	4.829805622	8.329020186	9.790105699	9.926761409	8.934606874	9.931917844	198.7988768	7.109336736	0.746639249	220.6222246	1.109776011	198.9102154	1054	1278	5.38827e+11	3.895714494	101	16.75070139	1461	81.78595928	1170.328273	1198	53	1408	43.83088523	1177.689874	-3.071230811	275879207.1	0.091615674	17285.17216	2093.984506	112013.7642	-2227.021991	82.9259799	7.811111148	0.824425625	1.943205635
Manual_Contour	Histogram	7	200922	MPTLVo4	CT	4T1	Ms	D14	C1	5	0.537486669	0.387937549	3.245765581	8.366721895	8.323835461	9.794354925	5.011985634	9.806109749	79.40092475	4.497001485	0.694782882	128.5835431	1.619421229	79.44898869	782	1287	1.94946e+11	4.726132074	162	10.41697337	1568	178.6107997	1084.182556	1165	-490	2058	76.85660196	1120.850829	-2.619884066	99812287.41	0.056843979	80854.76629	4262.53576	1805605.262	-21356.55361	393.6444895	25.27733908	0.87771826	3.071318876
Manual_Contour	Histogram	8	200922	MPTLVo4	CT	4T1	Ms	D14	C2	6	0.417662221	0.389597433	6.999090773	17.9649304	19.64058694	18.57135284	9.466403752	19.67444676	644.7684527	7.503272737	0.667109118	541.0321854	0.839110821	644.9983618	1037	1286	1.73776e+12	4.071657303	108	25.36625609	1511	107.0003072	1157.347299	1202	-676	2187	47.27674163	1174.494144	-4.218410273	889734278.9	0.085457288	39983.72334	5687.996594	1128468.984	-12349.97388	199.4326374	11.12300861	0.89227829	2.083744027
Manual_Contour	Histogram	9	200922	MPTLVo4	CT	4T1	Ms	D14	C2	8	0.720601868	0.469117856	4.846168552	10.33038605	11.76433824	11.77847439	9.083787756	11.79042234	240.2224197	7.44409548	0.690664882	270.5779746	1.126364371	240.3222596	1006	1277	6.27053e+11	4.183419939	118	15.19073191	1527	102.8562183	1143.337241	1179	-209	1736	51.37532162	1155.818763	-3.022178452	321050595.2	0.076810191	28696.9674	3123.556517	268608.8045	-4438.685794	131.1692199	13.66030755	0.809356745	2.381055545
Manual_Contour	Histogram	10	200922	MPTLVo4	CT	4T1	Ms	D14	C2	9	0.645380994	0.475011296	5.420871539	11.41208974	12.65162617	12.75189517	9.054148221	12.92289521	304.1809318	7.365145821	0.683823531	319.8610858	1.051548774	304.2663717	1085	1302	8.49976e+11	3.958965736	99	23.74170781	1565	91.73465742	1183.905233	1217	-342	1907	42.61621112	1195.944789	-3.998811622	435187304.3	0.09065944	28652.33611	3893.326386	475671.7659	-6446.056177	135.6056126	11.29890523	0.841981921	2.156903952
Manual_Contour	Histogram	11	200922	MPTLVo4	CT	4T1	Ms	D14	C2	10	0.560036016	0.406617691	5.084228732	12.50370765	13.08799471	13.28697089	8.19170312	13.63969116	297.6091213	7.002526611	0.671551074	320.9981787	1.078589854	297.6948599	950	1258	7.34178e+11	4.368428846	132	15.94955502	1608	122.0407013	1104.745678	1151	-563	2171	57.8623795	1123.698261	-3.168678076	375898638.9	0.068925029	42234.7678	4685.243988	770456.9656	-9826.838687	209.0105056	13.62406629	0.876301301	2.341317855
Manual_Contour	Histogram	12	200922	MPTLVo4	CT	4T1	Ms	D14	C3	11	0.759276978	0.447062627	5.437859495	12.16352961	14.3556924	14.12536426	12.32233744	16.06982957	370.0558788	9.235487995	0.639391639	389.8480596	1.053484303	370.1770733	977	1287	9.70772e+11	4.279716749	124	14.74113409	1491	123.5425978	1140.014366	1193	-385	1876	55.6729301	1158.746908	-3.137839836	497034682.1	0.075054023	43061.64106	3957.309619	676480.3507	-9571.135026	209.478372	13.5896496	0.876148884	2.348864881
Manual_Contour	Histogram	13	200922	MPTLVo4	CT	4T1	Ms	D14	C3	12	0.495505073	0.353242483	5.414543679	15.32812146	16.31448887	16.31782377	9.124560263	16.50287713	402.2876251	7.595161938	0.65344779	403.3025918	1.002522987	402.394121	948	1226	9.61803e+11	4.18674506	124	15.28938942	1458	102.3654615	1094.014288	1130	-313	1771	53.77577086	1106.246673	-2.972796077	492442561.8	0.075517418	26914.43929	3345.73429	247244.5772	-4137.967644	128.3425761	11.22585714	0.837025512	2.218824786
Manual_Contour	Histogram	14	200922	MPTLVo4	CT	4T1	Ms	D14	C3	14	0.477615793	0.36220221	5.391704949	14.88589743	13.35423642	11.04636177	12.09667723	14.6069477	329.4644842	7.109739712	0.613872474	375.7898403	1.140608042	329.5304681	939	1224	7.6842e+11	4.303447054	144	16.29091571	1481	103.6211543	1080.725316	1108	-402	1883	60.12156608	1092.662879	-2.859938541	393430435.5	0.066025465	25944.96006	3749.628282	244233.5345	-3729.113541	127.4210621	10.3726751	0.847985927	2.14976764
Manual_Contour	Histogram	15	200922	MPTLVo4	CT	4T1	Ms	D14	C3	15	0.93781948	0.69491982	6.333357237	9.113795655	10.37688479	10.89058306	11.32077736	11.76462101	303.2794289	8.547095106	0.663395545	329.0588252	1.085002126	303.3969968	993	1214	7.35058e+11	3.883576718	108	12.49947841	1478	72.79666783	1108.87154	1124	89	1389	45.34444852	1113.755403	-2.049999066	376349137.4	0.086275052	10855.0048	1778.670331	31191.89743	-715.5864969	54.47229295	6.383632997	0.788887984	1.857822168
Manual_Contour	Histogram	16	200922	MPTLVo4	CT	4T1	Ms	D14	C4	16	0.469855387	0.431940042	5.648664051	13.07742626	13.71456306	12.63416086	7.784702949	14.06133779	288.8651323	6.144499183	0.666107835	317.2509986	1.098266849	289.0282467	1051	1272	7.72465e+11	3.911213383	105	14.39669383	1521	75.94472856	1164.148875	1182	9	1512	44.68097224	1169.779611	-2.496409151	395501726	0.087184875	13141.73579	2248.369964	47544.25822	-1065.931525	62.21750131	7.867354291	0.773754587	1.983793516
Manual_Contour	Histogram	17	200922	MPTLVo4	CT	4T1	Ms	D14	C4	17	0.546059859	0.378769064	5.092742584	13.44550827	14.56811161	14.44812401	8.734300201	14.8778311	312.0633966	7.342052347	0.654450433	339.9663398	1.089414342	312.0733379	1044	1262	8.20801e+11	3.910190149	103	16.76615845	1520	77.77277013	1154.019172	1174	25	1495	44.03102244	1160.447193	-2.870933882	420249718	0.088509291	14877.43662	2120.227096	78769.77946	-1596.053713	70.79649921	8.207036775	0.790166688	2.03706482
Manual_Contour	Histogram	18	200922	MPTLVo4	CT	4T1	Ms	D14	C4	18	0.677408617	0.407440677	4.867126935	11.9456088	12.85611101	12.81597403	8.946060586	12.98711632	300.9424505	8.092058336	0.68497368	317.0534932	1.053535295	301.0653517	1008	1254	7.62584e+11	4.067877611	119	11.1609362	1509	82.06450533	1132.683548	1148	135	1374	50.57519055	1138.801581	-1.911087328	390442334	0.076507673	13897.02235	1697.077652	47213.54879	-973.3820463	69.85041123	7.468793733	0.805551282	2.017458848
Manual_Contour	Histogram	19	200922	MPTLVo4	CT	4T1	Ms	D14	C4	20	0.668036813	0.540976504	4.467193464	8.257647851	8.351085375	9.124552014	6.528705844	9.359649566	138.9213623	5.516412751	0.767660219	168.9770711	1.216350518	138.9704503	1042	1328	3.9232e+11	4.243458477	124	10.39059644	1619	101.1230959	1192.224178	1224	204	1415	53.99607727	1202.247217	-2.304347086	200867662.5	0.072665421	23999.8801	1671.287459	129102.2022	-2604.220817	112.2546846	11.45987732	0.81304434	2.296737997
Manual_Contour	Histogram	20	200922	MPTLVo4	CT	4T1	Ms	D14	C5	21	0.667323544	0.425407883	5.112571228	12.01804534	12.67967127	12.09269558	9.617650441	12.90480865	325.2356895	8.01992461	0.680004642	336.3342111	1.03412455	325.3479453	1037	1252	8.4112e+11	3.903526888	103	17.19128339	1480	77.12886643	1144.057822	1164	-76	1556	43.68361008	1150.507778	-2.920209275	430652711.6	0.088592542	14799.84515	2563.034006	75793.18097	-1538.66343	69.78215556	8.254845444	0.786913808	1.995235902
Manual_Contour	Histogram	21	200922	MPTLVo4	CT	4T1	Ms	D14	C5	22	0.582597138	0.38765811	4.269480023	11.01351915	11.78499315	11.93501019	7.971147973	12.23501716	189.8447547	6.416444742	0.668658901	238.8976601	1.258384307	189.9133626	1005	1228	4.70276e+11	3.922977549	106	14.66809151	1449	76.47706609	1120.1602	1138	-137	1586	44.92062692	1125.987416	-2.451048247	240781212.6	0.086605972	13088.78875	2667.141587	56174.85607	-1169.94756	64.27730853	7.033117163	0.800673957	1.929121406
Manual_Contour	Histogram	22	200922	MPTLVo4	CT	4T1	Ms	D14	C5	23	0.588987385	0.4265726	4.182700558	9.8053662	10.5259942	10.39998779	7.018147904	10.91053297	153.9224956	5.775236999	0.71029657	195.5445896	1.270409428	154.0042875	975	1204	3.62827e+11	3.965257551	113	14.12894307	1437	78.09643917	1092.253499	1109	-78	1515	47.57746819	1098.292947	-2.341613934	185767270.9	0.082743787	13229.69076	2355.444912	53300.35963	-1102.787576	65.34964128	7.197362181	0.79933377	1.954875839
Manual_Contour	Histogram	23	201020	MPTLVo6	CT	CT26	Ms	D14	C1	2	0.727608765	0.533631558	7.434061724	13.93107587	15.52513439	15.80134817	13.24912073	15.95732407	695.9909807	10.13637291	0.670177668	566.7130937	0.814253502	696.1102339	1103	1289	1.95363e+12	3.698052022	92	13.72584515	1591	64.06668806	1194.924252	1207	114	1477	38.70739639	1198.717215	-2.290274507	1000256779	0.099572978	9078.995232	1984.271698	25226.66419	-631.4188291	44.37555461	6.178406032	0.754221642	1.852636102
Manual_Contour	Histogram	24	201020	MPTLVo6	CT	CT26	Ms	D14	C1	3	0.656726083	0.417286771	5.004014705	11.99178851	13.6446159	13.35782763	9.540146749	13.87231512	301.1796769	7.875320297	0.664228745	327.1273837	1.086153578	301.2486474	1074	1289	8.344e+11	3.844172415	104	10.98281202	1481	71.11049755	1186.581379	1202	161	1320	44.2567879	1190.855858	-1.906957993	427212056	0.08881886	10162.30472	1786.623144	25946.18094	-654.2315669	51.72833263	6.058199808	0.788900983	1.846662508
Manual_Contour	Histogram	25	201020	MPTLVo6	CT	CT26	Ms	D14	C1	4	0.756289025	0.534279163	4.767421544	8.923090918	9.515953826	9.336712059	9.349395702	10.00894523	166.1113657	6.748435735	0.640575904	228.1286123	1.3733474	166.1996003	1077	1283	4.56637e+11	3.787098368	104	7.179756236	1495	66.4920496	1182.684673	1192	344	1151	43.67946217	1186.056704	-1.187012314	233798047.4	0.089324508	7987.468517	1231.333915	10057.9027	-267.9052752	39.95140521	6.381163853	0.72342192	1.933601986
Manual_Contour	Histogram	26	201020	MPTLVo6	CT	CT26	Ms	D14	C1CL4	5	0.770582163	0.538071431	4.893888668	9.09523975	11.58756641	10.105669	8.376729672	11.81509889	195.7234673	7.008629523	0.698318239	233.4493521	1.192750952	195.7962353	1047	1245	5.08054e+11	3.751245274	97	13.72139584	1446	67.02648107	1148.442606	1163	183	1263	40.9621267	1152.623126	-2.277257962	260123144.4	0.095392378	9619.653439	1579.088115	26942.80267	-671.4010297	46.91170458	6.250363842	0.762186357	1.864171696
Manual_Contour	Histogram	27	201020	MPTLVo6	CT	CT26	Ms	D14	C2	8	0.602658334	0.3872722	2.049849783	5.29304655	4.258070354	5.554093692	4.724743379	5.621670981	23.97825269	3.189898616	0.746569007	53.8632461	2.246337412	24.00969799	978	1212	57210652999	3.930980644	116	4.882161127	1368	74.11742109	1100.186698	1111	528	840	48.91739102	1104.535841	-0.956753337	29291817.72	0.080394084	9588.654507	574.5487592	10987.82679	-298.2046353	49.03726805	6.027971899	0.779214909	1.875950176
Manual_Contour	Histogram	28	201020	MPTLVo6	CT	CT26	Ms	D14	C2	9	0.501241381	0.31177894	2.983871161	9.57047055	9.537451296	9.769819905	6.807525248	9.997428905	80.85144027	4.797115871	0.634685504	142.468019	1.762096241	80.88924289	1062	1291	2.22481e+11	3.918688008	114	6.072888069	1509	73.37229332	1182.64154	1195	317	1192	48.16503283	1186.685035	-1.10550721	113909960.7	0.081752741	9580.360901	1306.627975	13782.94744	-363.7972468	49.79090559	6.098571819	0.780681349	1.894116367
Manual_Contour	Histogram	29	201020	MPTLVo6	CT	CT26	Ms	D14	C2	10	0.912547651	0.688757081	3.844170813	5.581315847	6.014376967	6.305296674	6.807055164	6.987531199	74.74503724	5.093216665	0.741692166	115.6952	1.547864638	74.78979451	1034	1289	2.0144e+11	4.029806546	130	4.105675072	1487	79.9142068	1169.798315	1182	524	963	54.38645729	1174.319196	-0.766524763	103137039.3	0.073601077	10597.47744	767.9457377	12711.25824	-323.0143037	56.97736647	6.267005449	0.801259774	1.932399697
Manual_Contour	Histogram	30	201020	MPTLVo6	CT	CT26	Ms	D14	C2CL4	6	0.570204431	0.505146443	5.432225181	10.7537631	10.12717878	11.42095134	8.081584003	11.98130589	244.1384255	6.131843366	0.714314295	264.45526	1.083218504	244.2523667	1069	1259	6.51797e+11	3.706379371	94	12.18143733	1461	64.43593938	1165.126404	1178	232	1229	39.536064	1168.88393	-2.10071078	333719478.8	0.09822731	8770.10418	1473.466871	20735.11911	-548.4035751	42.64482342	6.135934733	0.746217517	1.860576656
Manual_Contour	Histogram	31	201020	MPTLVo6	CT	CT26	Ms	D14	C3	12	0.42917683	0.404269937	4.836420709	11.96334495	12.74084772	12.19178596	6.539480102	13.04415561	191.5299793	5.134390457	0.675246014	237.965101	1.242443099	191.6326565	1075	1251	5.10614e+11	3.570879397	88	6.740375301	1475	56.88795184	1165.486723	1173	462	1013	37.1120783	1168.008784	-1.133387998	261433801.5	0.104467451	5885.219769	862.085071	5302.186277	-167.1964871	28.94186472	5.309152563	0.688866259	1.771327847
Manual_Contour	Histogram	32	201020	MPTLVo6	CT	CT26	Ms	D14	C3	14	0.667995899	0.456502774	3.590948778	7.86621459	8.417875441	8.850757993	6.826302074	9.310972741	95.55527256	5.254599083	0.670422992	150.7665494	1.577794143	95.63328846	998	1211	2.32276e+11	3.795122039	102	7.169541473	1424	67.78850657	1111.348793	1124	182	1242	43.67313284	1115.147415	-1.332331825	118925135.1	0.090323606	8457.616549	1463.420934	11543.53961	-336.7212362	42.66530011	5.804959224	0.759693362	1.822849651
Manual_Contour	Histogram	33	201020	MPTLVo6	CT	CT26	Ms	D14	C3	15	0.625517023	0.494004922	3.357067219	6.795614923	5.94642033	7.412418975	6.022889672	7.545485394	68.26901333	4.250772816	0.771928156	104.6460869	1.532848971	68.31300261	1032	1244	1.75784e+11	3.797981847	103	6.01464444	1431	68.20226873	1144.125315	1157	464	967	43.88890902	1147.815562	-1.230114399	90001053.23	0.089875755	8457.828477	820.0383042	9904.70632	-311.9415194	41.88359941	5.942646162	0.750082821	1.855004622
Manual_Contour	Histogram	34	201020	MPTLVo6	CT	CT26	Ms	D14	C3CL4	11	0.732965292	0.576001166	7.825472519	13.58586228	12.78497558	14.38154108	15.20252611	15.39786955	696.1384152	9.957965511	0.648668401	585.5874796	0.841194031	696.3657215	1122	1288	1.98381e+12	3.487497733	85	6.913289193	1529	53.5076556	1205.615443	1211	511	1018	35.75289503	1207.719754	-1.009517645	1015709992	0.108844199	5078.40935	834.9818789	4302.885092	-126.637509	25.54527526	5.15394255	0.663185489	1.752931843
Manual_Contour	Histogram	35	201020	MPTLVo6	CT	CT26	Ms	D14	C4	16	0.820182032	0.63774108	4.559127882	7.148869699	8.236495531	7.945405616	6.97653209	8.406845758	134.2548082	5.863374479	0.750689923	168.9053622	1.258095441	134.3542641	1103	1296	3.81285e+11	3.690751506	97	7.002565887	1506	62.16524525	1202.508397	1211	442	1064	40.68666392	1205.407813	-1.170790646	195217820.1	0.095734749	6981.551506	1015.210249	8223.866836	-236.7372719	35.47745792	5.536171983	0.72883366	1.809228916
Manual_Contour	Histogram	36	201020	MPTLVo6	CT	CT26	Ms	D14	C4	17	0.68018304	0.502702953	4.551010966	9.05308182	10.28488881	10.25528829	8.081584003	10.29266427	173.3985246	6.157752714	0.704398326	213.4827268	1.23116807	173.4776712	1071	1248	4.60216e+11	3.540039367	89	4.275798627	1428	55.6690876	1163.202545	1169	583	845	37.47495915	1165.450648	-0.680757372	235630420.6	0.104356151	5235.052443	588.2638548	3118.921852	-101.1696004	26.78419238	4.984847154	0.685427245	1.729564795
Manual_Contour	Histogram	37	201020	MPTLVo6	CT	CT26	Ms	D14	C4	18	0.446437141	0.306598787	5.027525982	16.39773603	16.81901665	15.89161328	8.193656083	16.90877054	382.0162691	7.320558388	0.652386421	390.2717516	1.02161029	382.0918104	1021	1238	9.67116e+11	3.865666696	108	9.872174407	1497	71.61463044	1133.993091	1148	193	1304	45.50106808	1138.387433	-1.721224446	495162691.3	0.086427048	9985.616889	1534.690151	21274.87497	-538.4057823	50.08267451	6.295804575	0.7752467	1.877471373
Manual_Contour	Histogram	38	201020	MPTLVo6	CT	CT26	Ms	D14	C4	20	0.617040293	0.496715018	2.999638976	6.038953657	6.432907596	6.41846556	4.364951317	6.519869447	43.96604638	3.726277734	0.728351184	82.70940619	1.881210912	43.998153	1007	1242	1.10704e+11	3.924268078	120	4.157255486	1432	73.87605247	1131.00761	1141	561	871	50.23873394	1135.010929	-0.739700261	56680612.23	0.079165888	9071.594584	584.877279	8075.726914	-199.2730127	46.26389434	6.409947834	0.755434935	1.911726063
Manual_Contour	Histogram	39	201020	MPTLVo6	CT	CT26	Ms	D14	C5	21	0.840612785	0.537319344	6.274239722	11.67692879	12.1180706	12.78522815	12.02370991	13.46401365	499.9412631	9.815775633	0.72839001	418.2148656	0.836528001	500.029839	1075	1286	1.38022e+12	3.808979688	105	6.445557741	1574	67.26257493	1185.399156	1195	374	1200	44.0886378	1188.807831	-1.062085574	706674199.5	0.088402553	8092.8982	1169.206153	9832.736201	-247.6902266	41.94925241	5.390648632	0.771532879	1.769390155
Manual_Contour	Histogram	51	201110	MPTLVo7	CT	4T1	Ms	D7	C6	1	0.788263316	0.561975282	2.398962912	4.268805033	5.085503161	5.28241927	4	5.417595805	21.71154619	3.364942412	0.702237478	53.595372	2.468519354	21.73949283	981	1236	53553818447	3.99044517	131	3.0890197	1415	78.59918528	1118.73667	1131	689	726	54.99633489	1123.065862	-0.495316217	27419520.77	0.07383669	9705.193611	353.7609736	8272.203203	-193.1892146	51.62376505	6.18760579	0.785357204	1.914385668
Manual_Contour	Histogram	52	201110	MPTLVo7	CT	4T1	Ms	D7	C6	2	0.699925994	0.424159042	2.267063781	5.344843698	6.699484489	6.714752045	5.112494499	7.398153175	23.61889314	3.740995037	0.642791373	61.93276167	2.622170366	23.66256242	942	1191	53901010956	3.998733787	129	5.73272517	1348	79.0357011	1075.066947	1089	178	1170	53.79793063	1079.946592	-1.010932408	27597283.11	0.075004893	10515.70125	1364.063569	15144.33092	-374.8281197	55.19508896	6.308880943	0.793815052	1.908083153
Manual_Contour	Histogram	53	201110	MPTLVo7	CT	4T1	Ms	D7	C6	3	0.466573208	0.347300841	2.857385625	8.227407745	10.58450382	10.25528829	4.486423966	10.60111887	51.13809074	3.838688028	0.618738764	107.6811798	2.105694176	51.20966399	1025	1279	1.34751e+11	4.073715221	127	4.506232426	1581	79.8547351	1156.009718	1163	389	1192	53.25584511	1160.711257	-0.58586019	68992251.66	0.072542176	10892.15344	1031.703623	13757.4635	-216.5019736	57.12445119	7.151868911	0.776793275	2.052625508
Manual_Contour	Histogram	54	201110	MPTLVo7	CT	4T1	Ms	D7	C6	4	0.507850596	0.289292777	3.232490891	11.1737698	13.51690602	14.06292699	7.561163932	14.1274032	113.61797	5.674605646	0.505504025	224.4179152	1.975197367	113.7483378	1082	1259	3.06743e+11	3.516983091	93	3.067895493	1444	55.25778749	1172.993617	1176	669	775	38.89342237	1175.03213	-0.2145176	157052387.5	0.101701932	4786.479063	467.8847048	1954.816397	-30.5552873	25.52473372	4.628204877	0.692681531	1.667160933
Manual_Contour	Histogram	55	201110	MPTLVo7	CT	4T1	Ms	D7	C6	5	0.379911549	0.220212539	2.920454587	13.26198136	11.6099123	14.29314206	6.35232241	15.10071148	103.1824844	5.038379878	0.542206083	196.2111692	1.901593768	103.234943	982	1239	2.5471e+11	4.057960511	128	10.11355791	1432	81.87681883	1118.482689	1133	-123	1555	53.95345847	1123.942271	-1.52953384	130411152.4	0.073835024	12242.70432	2560.393314	36984.70052	-701.4626072	63.99825644	6.514167823	0.813994777	1.917228428
Manual_Contour	Histogram	56	201117	MPTLVo7	CT	4T1	Ms	D14	C6	1	0.743599822	0.553213874	4.523883059	8.177457704	10.35496702	9.595320392	7.508928019	10.3626899	154.7658225	6.080756096	0.719315924	193.7973452	1.252197301	154.8306545	1078	1247	4.11259e+11	3.502706875	86	14.00462332	1444	54.07588164	1163.889585	1169	-216	1660	35.99372225	1166.175718	-1.455877911	210564395.5	0.108154894	5326.838538	3160.914959	9154.265664	-190.3445997	26.70859211	4.981410771	0.684482429	1.715021011
Manual_Contour	Histogram	57	201117	MPTLVo7	CT	4T1	Ms	D14	C6	2	0.488476584	0.305999388	4.375896203	14.300343	15.4430894	15.17153408	8.660715906	15.46669358	228.8455593	6.985382698	0.588926457	307.2213445	1.342483312	228.8836819	1031	1225	5.74964e+11	3.706443633	97	17.79853882	1463	63.1115609	1130.644933	1140	-351	1814	40.88266134	1134.090488	-2.068186237	294381319.2	0.095281653	7803.27234	3712.166646	23914.23465	-457.7112552	40.06094748	5.257877446	0.766666185	1.723710385
Manual_Contour	Histogram	58	201117	MPTLVo7	CT	4T1	Ms	D14	C6	3	0.627134356	0.434481075	5.113502989	11.76921914	13.48609483	12.26114291	9.056621887	13.54386776	288.820823	7.380881667	0.662123784	319.1272848	1.104931707	288.9381348	1007	1204	6.962e+11	3.729398103	98	14.54773151	1477	63.58403784	1107.307816	1115	-302	1779	41.66719638	1110.706715	-1.622322877	356454137.3	0.093317248	7538.805964	3361.181614	18009.83272	-344.4435357	38.85494625	5.874537949	0.736590756	1.838686079
Manual_Contour	Histogram	59	201117	MPTLVo7	CT	4T1	Ms	D14	C6	4	0.38787341	0.262380465	5.815535478	22.164514	23.87873069	23.76118239	10.22905665	23.99503715	656.7842884	8.59702562	0.558915724	653.7619394	0.995398262	656.8762349	1045	1223	1.66038e+12	3.618402535	89	23.34719476	1451	60.21863295	1134.029413	1144	-328	1779	37.27103679	1137.619535	-2.888316062	850114906.9	0.103726655	8155.495565	3607.180127	33942.32443	-664.1313967	39.99085753	5.529712932	0.754896124	1.732329164
Manual_Contour	Histogram	60	201117	MPTLVo7	CT	4T1	Ms	D14	C6	5	0.416222003	0.330906004	6.217462851	18.78921134	20.00253484	20.7699527	9.94223315	20.77056896	545.7488005	7.820483188	0.622278369	518.9927359	0.950973663	545.8942296	1028	1244	1.39534e+12	3.876382712	103	32.56957223	1464	75.96564401	1137.289461	1157	-556	2020	43.96590232	1143.984988	-3.953884308	714412680.1	0.089312953	15274.33291	4803.725852	203658.7143	-2655.39798	76.64645155	6.79624853	0.834928178	1.863341307
Manual_Contour	Histogram	61	201117	MPTLVo7	CT	4T1	Ms	D14	C7	6	0.914981825	0.51964592	5.468683318	10.52386462	13.53346983	11.91783745	11.78717948	13.6267841	355.7897419	9.62914486	0.671490538	361.6095089	1.016357321	355.9301791	1052	1245	9.25694e+11	3.708256381	98	12.63580727	1546	63.62078534	1150.465696	1161	47	1499	40.65887932	1153.947196	-1.904667154	473954537.9	0.095803533	8022.81499	2092.465284	16683.62062	-415.0118924	39.96876612	5.844201426	0.74366726	1.804152381
Manual_Contour	Histogram	62	201117	MPTLVo7	CT	4T1	Ms	D14	C7	7	0.684886107	0.439913671	4.93181785	11.21087654	12.34826446	11.24816814	9.795999183	12.58416586	285.4825018	7.678173591	0.709278367	295.6108746	1.035478086	285.560475	1039	1242	7.37294e+11	3.750821201	99	12.03335267	1428	65.90741035	1146.061873	1158	-162	1590	41.78621684	1149.75662	-1.831349008	377493895.9	0.093663904	8482.467769	2869.919638	17945.55724	-442.5046664	42.38865437	6.053852495	0.748605008	1.837341464
Manual_Contour	Histogram	63	201117	MPTLVo7	CT	4T1	Ms	D14	C7	8	0.551704806	0.342723878	4.492104029	13.10706465	14.90598022	15.73803646	9.052734394	16.05129816	284.8933185	7.231230557	0.641863835	326.2090914	1.145021909	285.0131477	1109	1290	8.03315e+11	3.637957099	91	10.57435505	1509	59.32724273	1198.43597	1204	296	1213	38.30379513	1201.282265	-1.514773643	411296511	0.100345001	6830.306177	1418.016196	10384.76142	-245.675402	34.10349753	5.357337802	0.726850129	1.743935247
Manual_Contour	Histogram	64	201117	MPTLVo7	CT	4T1	Ms	D14	C7	9	0.596556976	0.575213009	7.930963625	13.78787248	15.92721465	16.04491695	10.52235715	16.04810768	582.2319335	8.225251507	0.679527476	496.2202129	0.852272409	582.3465361	1048	1241	1.50636e+12	3.679350463	97	7.182853694	1653	61.54618524	1147.904001	1156	47	1606	40.72448016	1150.824023	-1.086656499	771257383.6	0.09590945	6712.336905	2077.921616	7846.693588	-215.087539	35.8551713	4.930764515	0.757798193	1.696098262
Manual_Contour	Histogram	65	201117	MPTLVo7	CT	4T1	Ms	D14	C7	10	0.699933276	0.49379939	5.257345103	10.64672255	13.62842389	13.10143428	8.833753449	13.94547673	258.140648	7.451995394	0.660273452	296.9371617	1.150292153	258.2673252	1081	1244	6.85763e+11	3.428456496	84	5.219296491	1416	51.26260387	1164.094665	1168	412	1004	35.1649802	1165.968811	-0.567548749	351110107.5	0.11107396	4366.87885	973.5146702	2349.572142	-58.43366318	22.59652316	4.734041819	0.65304795	1.681170704
Manual_Contour	Histogram	66	201117	MPTLVo7	CT	CT26	Ms	D14	C1	4	0.620056362	0.481421462	5.33845868	11.08895032	11.39401937	12.37829001	8.616635074	12.62098468	282.3548257	6.875774194	0.723211224	287.7944691	1.019265275	282.415263	992	1207	6.76891e+11	3.867167281	104	25.12780388	1441	72.46032934	1102.37112	1117	-497	1938	43.98388832	1107.771159	-3.041870739	346567849.8	0.088351105	11934.85424	4207.237032	85299.7132	-1325.742634	60.41323921	6.248822066	0.811307638	1.833279249
Manual_Contour	Histogram	67	201117	MPTLVo7	CT	CT26	Ms	D14	C1	5	0.561340259	0.307384865	3.33797559	10.85927113	11.99998618	8.851115893	8.770860847	12.22010099	115.5519836	6.095746072	0.614878836	186.5861983	1.614738168	115.5946075	1009	1237	2.89103e+11	3.947050166	111	12.3866344	1458	75.2511667	1126.525789	1140	45	1413	47.14404639	1131.597416	-1.937921869	148020364.2	0.082416209	11452.35666	2016.430653	37423.90335	-775.1428851	58.51065934	6.331175957	0.802996651	1.878448631
Manual_Contour	Histogram	68	201117	MPTLVo7	CT	CT26	Ms	D14	C2	6	0.740157724	0.332589084	3.613145225	10.86369154	10.57573383	10.12054575	9.68297475	12.28279511	198.1556776	8.040845206	0.618582567	265.7199294	1.34096551	198.1847123	993	1242	4.94185e+11	4.034224262	123	18.55040075	1504	80.75417571	1124.110117	1139	-465	1969	51.99862881	1129.912016	-2.327945561	253022652.8	0.076135338	13077.60918	4192.844659	72889.81957	-1151.650945	69.02460183	6.325184131	0.831056109	1.863091409
Manual_Contour	Histogram	69	201117	MPTLVo7	CT	CT26	Ms	D14	C2	8	0.62707984	0.419601361	6.101458339	14.54108328	15.09307923	14.73845099	11.5599308	16.71328299	542.7504896	9.11842018	0.709648243	453.4274501	0.835425225	542.8437374	1041	1249	1.4135e+12	3.807860492	97	18.79953106	1489	71.58672418	1149.490339	1168	-255	1744	41.83585383	1154.635933	-2.829122731	723710659.7	0.093884021	11856.09656	3337.671282	59147.00694	-1194.239344	59.30002826	5.892913738	0.818130791	1.773855733
Manual_Contour	Histogram	70	201117	MPTLVo7	CT	CT26	Ms	D14	C2	9	0.773341693	0.435813916	6.721191483	15.42215895	19.96105729	20.63516763	14.50561271	20.64602003	750.0973877	11.92659851	0.63888463	624.8946209	0.833084652	750.2905181	959	1246	1.85082e+12	4.245849251	126	12.56146483	1727	96.37826479	1114.499139	1141	-619	2346	54.85008005	1123.834995	-2.260357686	947620747.3	0.071718724	20896.76406	4961.435448	162281.8025	-2687.763126	113.7091977	6.829832628	0.8855602	1.914269429
Manual_Contour	Histogram	71	201117	MPTLVo7	CT	CT26	Ms	D14	C2	10	0.731201459	0.461348805	4.563179239	9.890952769	10.62825244	9.56559652	8.786899339	10.72625713	225.5156434	7.232279091	0.735028686	243.7610346	1.080905213	225.598694	991	1247	5.66803e+11	4.086498466	114	24.11092342	1448	94.32194081	1123.027438	1155	-575	2023	49.5329035	1134.181127	-3.724486374	290202676.5	0.080691452	25176.20117	4749.420811	361281.1736	-4822.600461	120.2857702	10.46768137	0.837815885	2.129725625
Manual_Contour	Histogram	72	220620	MPTLVo1	CT	4T1	Ms	D11	C1	1	0.53148537	0.361260091	3.545681408	9.814760882	10.8955637	10.59659007	5.588559743	10.89820666	127.4487794	5.216401814	0.713235988	171.7149059	1.347324837	127.5057606	950	1318	3.38517e+11	4.565309145	157	9.574754481	1705	126.1475436	1150.640914	1191	-267	1972	69.02195608	1165.896794	-2.137635456	173320535.7	0.058099066	35340.82234	3397.63415	298532.7456	-4827.382686	176.3809514	13.10351235	0.859336217	2.448304751
Manual_Contour	Histogram	73	220620	MPTLVo1	CT	4T1	Ms	D11	C1	2	0.831765145	0.485711026	4.0500802	8.338456379	8.464129276	8.765011896	8.301903396	10.826332	149.7571248	6.935637377	0.623529508	218.7184616	1.460487852	149.8442927	1097	1291	4.20993e+11	3.674987164	97	9.544706969	1555	60.8050675	1196.693756	1202	-234	1789	40.83777307	1199.36706	-0.956392601	215548219.6	0.095258689	6405.399502	3429.849673	8865.878052	-167.8108772	32.85118192	5.685792124	0.704147458	1.842496824
Manual_Contour	Fold	1	200721	MPTLVo3	CT	4T1	Ms	D7	C1	2	0.477511416	0.32012689	2.487513643	7.770398938	8.230665377	8.221717387	4.482856232	8.236883667	48.21660106	3.710454199	0.705729925	90.77717279	1.882695395	48.25747568	869	1287	1.20546e+11	4.592634146	158	10.32651076	1475	157.4828031	1102.546858	1171	-298	1773	70.48895583	1130.913743	-2.611057768	61719665.54	0.059912552	63356.3204	3356.927005	1044075.697	-14130.7457	299.3834841	24.49089991	0.843583321	2.997678288
Manual_Contour	Fold	2	200721	MPTLVo3	CT	4T1	Ms	D7	C1	3	0.452373899	0.322062462	2.258298375	7.011988803	7.499537624	7.79947771	3.72236484	7.878264368	35.0420682	3.172040717	0.714029483	72.52612379	2.069687308	35.06581217	681	1242	79095606261	4.715532438	165	8.780068335	1514	182.5418019	1037.089227	1122	-532	2046	81.10370139	1074.654688	-2.391007124	40496899.78	0.056737821	79328.63319	4283.102365	1418111.444	-18357.93183	375.9267841	29.04374906	0.853068903	3.303553625
Manual_Contour	Fold	3	200721	MPTLVo3	CT	4T1	Ms	D7	C1	4	0.461141993	0.265179437	1.983243821	7.478874858	8.653312278	8.56933001	4.24075465	8.656639843	34.13143467	3.44882326	0.650275064	78.25102827	2.292638122	34.1605973	684	1193	68600070188	4.84614867	205	7.420429815	1412	167.5621793	984.8465827	1051	-298	1710	91.97099644	1013.991376	-1.976065281	35123192.03	0.047719485	58255.71849	2836.354419	634320.6137	-9567.183392	286.5458063	21.03945565	0.860520452	3.043414217
Manual_Contour	Fold	4	200721	MPTLVo3	CT	4T1	Ms	D7	C1	5	0.734434479	0.344270976	2.3045001	6.693855304	7.799479399	8.078009656	5.694067088	8.084345366	47.68060173	4.916198136	0.67057992	94.82613829	1.988778137	47.73421233	802	1224	1.06265e+11	4.618364677	162	10.29834695	1478	153.4462993	1040.243299	1105	-442	1920	72.89914942	1067.614947	-2.534262521	54407535.17	0.058434763	57695.55404	3753.733241	824641.0876	-11582.57124	273.5937333	21.17981852	0.852377607	2.87887378
Manual_Contour	Fold	5	200721	MPTLVo3	CT	4T1	Ms	D7	C2	6	0.517587096	0.347787212	2.438527925	7.01155144	7.065853409	7.720716003	4.153841595	7.794142584	43.10251679	3.629088545	0.721483941	82.3997465	1.911715432	43.13901808	734	1222	93837668851	4.704189372	169	8.680085632	1457	164.6105912	1024.895307	1095	-358	1815	78.48302622	1055.329763	-2.312386015	48044826.4	0.055159737	63310.51768	3333.188707	912426.9027	-13025.03818	310.5147005	20.3969865	0.874147389	2.893622032
Manual_Contour	Fold	6	200922	MPTLVo4	CT	4T1	Ms	D14	C1	3	0.853562193	0.579876806	4.829805622	8.329020186	9.790105699	9.926761409	8.934606874	9.931917844	198.7988768	7.109336736	0.746639249	220.6222246	1.109776011	198.9102154	1054	1278	5.38827e+11	3.895714494	101	16.75070139	1461	81.78595928	1170.328273	1198	53	1408	43.83088523	1177.689874	-3.071230811	275879207.1	0.091615674	17285.17216	2093.984506	112013.7642	-2227.021991	82.9259799	7.811111148	0.824425625	1.943205635
Manual_Contour	Fold	7	200922	MPTLVo4	CT	4T1	Ms	D14	C1	5	0.537486669	0.387937549	3.245765581	8.366721895	8.323835461	9.794354925	5.011985634	9.806109749	79.40092475	4.497001485	0.694782882	128.5835431	1.619421229	79.44898869	782	1287	1.94946e+11	4.726132074	162	10.41697337	1568	178.6107997	1084.182556	1165	-490	2058	76.85660196	1120.850829	-2.619884066	99812287.41	0.056843979	80854.76629	4262.53576	1805605.262	-21356.55361	393.6444895	25.27733908	0.87771826	3.071318876
Manual_Contour	Fold	8	200922	MPTLVo4	CT	4T1	Ms	D14	C2	6	0.417662221	0.389597433	6.999090773	17.9649304	19.64058694	18.57135284	9.466403752	19.67444676	644.7684527	7.503272737	0.667109118	541.0321854	0.839110821	644.9983618	1037	1286	1.73776e+12	4.071657303	108	25.36625609	1511	107.0003072	1157.347299	1202	-676	2187	47.27674163	1174.494144	-4.218410273	889734278.9	0.085457288	39983.72334	5687.996594	1128468.984	-12349.97388	199.4326374	11.12300861	0.89227829	2.083744027
Manual_Contour	Fold	9	200922	MPTLVo4	CT	4T1	Ms	D14	C2	8	0.720601868	0.469117856	4.846168552	10.33038605	11.76433824	11.77847439	9.083787756	11.79042234	240.2224197	7.44409548	0.690664882	270.5779746	1.126364371	240.3222596	1006	1277	6.27053e+11	4.183419939	118	15.19073191	1527	102.8562183	1143.337241	1179	-209	1736	51.37532162	1155.818763	-3.022178452	321050595.2	0.076810191	28696.9674	3123.556517	268608.8045	-4438.685794	131.1692199	13.66030755	0.809356745	2.381055545
Manual_Contour	Fold	10	200922	MPTLVo4	CT	4T1	Ms	D14	C2	9	0.645380994	0.475011296	5.420871539	11.41208974	12.65162617	12.75189517	9.054148221	12.92289521	304.1809318	7.365145821	0.683823531	319.8610858	1.051548774	304.2663717	1085	1302	8.49976e+11	3.958965736	99	23.74170781	1565	91.73465742	1183.905233	1217	-342	1907	42.61621112	1195.944789	-3.998811622	435187304.3	0.09065944	28652.33611	3893.326386	475671.7659	-6446.056177	135.6056126	11.29890523	0.841981921	2.156903952
Manual_Contour	Fold	11	200922	MPTLVo4	CT	4T1	Ms	D14	C2	10	0.560036016	0.406617691	5.084228732	12.50370765	13.08799471	13.28697089	8.19170312	13.63969116	297.6091213	7.002526611	0.671551074	320.9981787	1.078589854	297.6948599	950	1258	7.34178e+11	4.368428846	132	15.94955502	1608	122.0407013	1104.745678	1151	-563	2171	57.8623795	1123.698261	-3.168678076	375898638.9	0.068925029	42234.7678	4685.243988	770456.9656	-9826.838687	209.0105056	13.62406629	0.876301301	2.341317855
Manual_Contour	Fold	12	200922	MPTLVo4	CT	4T1	Ms	D14	C3	11	0.759276978	0.447062627	5.437859495	12.16352961	14.3556924	14.12536426	12.32233744	16.06982957	370.0558788	9.235487995	0.639391639	389.8480596	1.053484303	370.1770733	977	1287	9.70772e+11	4.279716749	124	14.74113409	1491	123.5425978	1140.014366	1193	-385	1876	55.6729301	1158.746908	-3.137839836	497034682.1	0.075054023	43061.64106	3957.309619	676480.3507	-9571.135026	209.478372	13.5896496	0.876148884	2.348864881
Manual_Contour	Fold	13	200922	MPTLVo4	CT	4T1	Ms	D14	C3	12	0.495505073	0.353242483	5.414543679	15.32812146	16.31448887	16.31782377	9.124560263	16.50287713	402.2876251	7.595161938	0.65344779	403.3025918	1.002522987	402.394121	948	1226	9.61803e+11	4.18674506	124	15.28938942	1458	102.3654615	1094.014288	1130	-313	1771	53.77577086	1106.246673	-2.972796077	492442561.8	0.075517418	26914.43929	3345.73429	247244.5772	-4137.967644	128.3425761	11.22585714	0.837025512	2.218824786
Manual_Contour	Fold	14	200922	MPTLVo4	CT	4T1	Ms	D14	C3	14	0.477615793	0.36220221	5.391704949	14.88589743	13.35423642	11.04636177	12.09667723	14.6069477	329.4644842	7.109739712	0.613872474	375.7898403	1.140608042	329.5304681	939	1224	7.6842e+11	4.303447054	144	16.29091571	1481	103.6211543	1080.725316	1108	-402	1883	60.12156608	1092.662879	-2.859938541	393430435.5	0.066025465	25944.96006	3749.628282	244233.5345	-3729.113541	127.4210621	10.3726751	0.847985927	2.14976764
Manual_Contour	Fold	15	200922	MPTLVo4	CT	4T1	Ms	D14	C3	15	0.93781948	0.69491982	6.333357237	9.113795655	10.37688479	10.89058306	11.32077736	11.76462101	303.2794289	8.547095106	0.663395545	329.0588252	1.085002126	303.3969968	993	1214	7.35058e+11	3.883576718	108	12.49947841	1478	72.79666783	1108.87154	1124	89	1389	45.34444852	1113.755403	-2.049999066	376349137.4	0.086275052	10855.0048	1778.670331	31191.89743	-715.5864969	54.47229295	6.383632997	0.788887984	1.857822168
Manual_Contour	Fold	16	200922	MPTLVo4	CT	4T1	Ms	D14	C4	16	0.469855387	0.431940042	5.648664051	13.07742626	13.71456306	12.63416086	7.784702949	14.06133779	288.8651323	6.144499183	0.666107835	317.2509986	1.098266849	289.0282467	1051	1272	7.72465e+11	3.911213383	105	14.39669383	1521	75.94472856	1164.148875	1182	9	1512	44.68097224	1169.779611	-2.496409151	395501726	0.087184875	13141.73579	2248.369964	47544.25822	-1065.931525	62.21750131	7.867354291	0.773754587	1.983793516
Manual_Contour	Fold	17	200922	MPTLVo4	CT	4T1	Ms	D14	C4	17	0.546059859	0.378769064	5.092742584	13.44550827	14.56811161	14.44812401	8.734300201	14.8778311	312.0633966	7.342052347	0.654450433	339.9663398	1.089414342	312.0733379	1044	1262	8.20801e+11	3.910190149	103	16.76615845	1520	77.77277013	1154.019172	1174	25	1495	44.03102244	1160.447193	-2.870933882	420249718	0.088509291	14877.43662	2120.227096	78769.77946	-1596.053713	70.79649921	8.207036775	0.790166688	2.03706482
Manual_Contour	Fold	18	200922	MPTLVo4	CT	4T1	Ms	D14	C4	18	0.677408617	0.407440677	4.867126935	11.9456088	12.85611101	12.81597403	8.946060586	12.98711632	300.9424505	8.092058336	0.68497368	317.0534932	1.053535295	301.0653517	1008	1254	7.62584e+11	4.067877611	119	11.1609362	1509	82.06450533	1132.683548	1148	135	1374	50.57519055	1138.801581	-1.911087328	390442334	0.076507673	13897.02235	1697.077652	47213.54879	-973.3820463	69.85041123	7.468793733	0.805551282	2.017458848
Manual_Contour	Fold	19	200922	MPTLVo4	CT	4T1	Ms	D14	C4	20	0.668036813	0.540976504	4.467193464	8.257647851	8.351085375	9.124552014	6.528705844	9.359649566	138.9213623	5.516412751	0.767660219	168.9770711	1.216350518	138.9704503	1042	1328	3.9232e+11	4.243458477	124	10.39059644	1619	101.1230959	1192.224178	1224	204	1415	53.99607727	1202.247217	-2.304347086	200867662.5	0.072665421	23999.8801	1671.287459	129102.2022	-2604.220817	112.2546846	11.45987732	0.81304434	2.296737997
Manual_Contour	Fold	20	200922	MPTLVo4	CT	4T1	Ms	D14	C5	21	0.667323544	0.425407883	5.112571228	12.01804534	12.67967127	12.09269558	9.617650441	12.90480865	325.2356895	8.01992461	0.680004642	336.3342111	1.03412455	325.3479453	1037	1252	8.4112e+11	3.903526888	103	17.19128339	1480	77.12886643	1144.057822	1164	-76	1556	43.68361008	1150.507778	-2.920209275	430652711.6	0.088592542	14799.84515	2563.034006	75793.18097	-1538.66343	69.78215556	8.254845444	0.786913808	1.995235902
Manual_Contour	Fold	21	200922	MPTLVo4	CT	4T1	Ms	D14	C5	22	0.582597138	0.38765811	4.269480023	11.01351915	11.78499315	11.93501019	7.971147973	12.23501716	189.8447547	6.416444742	0.668658901	238.8976601	1.258384307	189.9133626	1005	1228	4.70276e+11	3.922977549	106	14.66809151	1449	76.47706609	1120.1602	1138	-137	1586	44.92062692	1125.987416	-2.451048247	240781212.6	0.086605972	13088.78875	2667.141587	56174.85607	-1169.94756	64.27730853	7.033117163	0.800673957	1.929121406
Manual_Contour	Fold	22	200922	MPTLVo4	CT	4T1	Ms	D14	C5	23	0.588987385	0.4265726	4.182700558	9.8053662	10.5259942	10.39998779	7.018147904	10.91053297	153.9224956	5.775236999	0.71029657	195.5445896	1.270409428	154.0042875	975	1204	3.62827e+11	3.965257551	113	14.12894307	1437	78.09643917	1092.253499	1109	-78	1515	47.57746819	1098.292947	-2.341613934	185767270.9	0.082743787	13229.69076	2355.444912	53300.35963	-1102.787576	65.34964128	7.197362181	0.79933377	1.954875839
Manual_Contour	Fold	23	201020	MPTLVo6	CT	CT26	Ms	D14	C1	2	0.727608765	0.533631558	7.434061724	13.93107587	15.52513439	15.80134817	13.24912073	15.95732407	695.9909807	10.13637291	0.670177668	566.7130937	0.814253502	696.1102339	1103	1289	1.95363e+12	3.698052022	92	13.72584515	1591	64.06668806	1194.924252	1207	114	1477	38.70739639	1198.717215	-2.290274507	1000256779	0.099572978	9078.995232	1984.271698	25226.66419	-631.4188291	44.37555461	6.178406032	0.754221642	1.852636102
Manual_Contour	Fold	24	201020	MPTLVo6	CT	CT26	Ms	D14	C1	3	0.656726083	0.417286771	5.004014705	11.99178851	13.6446159	13.35782763	9.540146749	13.87231512	301.1796769	7.875320297	0.664228745	327.1273837	1.086153578	301.2486474	1074	1289	8.344e+11	3.844172415	104	10.98281202	1481	71.11049755	1186.581379	1202	161	1320	44.2567879	1190.855858	-1.906957993	427212056	0.08881886	10162.30472	1786.623144	25946.18094	-654.2315669	51.72833263	6.058199808	0.788900983	1.846662508
Manual_Contour	Fold	25	201020	MPTLVo6	CT	CT26	Ms	D14	C1	4	0.756289025	0.534279163	4.767421544	8.923090918	9.515953826	9.336712059	9.349395702	10.00894523	166.1113657	6.748435735	0.640575904	228.1286123	1.3733474	166.1996003	1077	1283	4.56637e+11	3.787098368	104	7.179756236	1495	66.4920496	1182.684673	1192	344	1151	43.67946217	1186.056704	-1.187012314	233798047.4	0.089324508	7987.468517	1231.333915	10057.9027	-267.9052752	39.95140521	6.381163853	0.72342192	1.933601986
Manual_Contour	Fold	26	201020	MPTLVo6	CT	CT26	Ms	D14	C1CL4	5	0.770582163	0.538071431	4.893888668	9.09523975	11.58756641	10.105669	8.376729672	11.81509889	195.7234673	7.008629523	0.698318239	233.4493521	1.192750952	195.7962353	1047	1245	5.08054e+11	3.751245274	97	13.72139584	1446	67.02648107	1148.442606	1163	183	1263	40.9621267	1152.623126	-2.277257962	260123144.4	0.095392378	9619.653439	1579.088115	26942.80267	-671.4010297	46.91170458	6.250363842	0.762186357	1.864171696
Manual_Contour	Fold	27	201020	MPTLVo6	CT	CT26	Ms	D14	C2	8	0.602658334	0.3872722	2.049849783	5.29304655	4.258070354	5.554093692	4.724743379	5.621670981	23.97825269	3.189898616	0.746569007	53.8632461	2.246337412	24.00969799	978	1212	57210652999	3.930980644	116	4.882161127	1368	74.11742109	1100.186698	1111	528	840	48.91739102	1104.535841	-0.956753337	29291817.72	0.080394084	9588.654507	574.5487592	10987.82679	-298.2046353	49.03726805	6.027971899	0.779214909	1.875950176
Manual_Contour	Fold	28	201020	MPTLVo6	CT	CT26	Ms	D14	C2	9	0.501241381	0.31177894	2.983871161	9.57047055	9.537451296	9.769819905	6.807525248	9.997428905	80.85144027	4.797115871	0.634685504	142.468019	1.762096241	80.88924289	1062	1291	2.22481e+11	3.918688008	114	6.072888069	1509	73.37229332	1182.64154	1195	317	1192	48.16503283	1186.685035	-1.10550721	113909960.7	0.081752741	9580.360901	1306.627975	13782.94744	-363.7972468	49.79090559	6.098571819	0.780681349	1.894116367
Manual_Contour	Fold	29	201020	MPTLVo6	CT	CT26	Ms	D14	C2	10	0.912547651	0.688757081	3.844170813	5.581315847	6.014376967	6.305296674	6.807055164	6.987531199	74.74503724	5.093216665	0.741692166	115.6952	1.547864638	74.78979451	1034	1289	2.0144e+11	4.029806546	130	4.105675072	1487	79.9142068	1169.798315	1182	524	963	54.38645729	1174.319196	-0.766524763	103137039.3	0.073601077	10597.47744	767.9457377	12711.25824	-323.0143037	56.97736647	6.267005449	0.801259774	1.932399697
Manual_Contour	Fold	30	201020	MPTLVo6	CT	CT26	Ms	D14	C2CL4	6	0.570204431	0.505146443	5.432225181	10.7537631	10.12717878	11.42095134	8.081584003	11.98130589	244.1384255	6.131843366	0.714314295	264.45526	1.083218504	244.2523667	1069	1259	6.51797e+11	3.706379371	94	12.18143733	1461	64.43593938	1165.126404	1178	232	1229	39.536064	1168.88393	-2.10071078	333719478.8	0.09822731	8770.10418	1473.466871	20735.11911	-548.4035751	42.64482342	6.135934733	0.746217517	1.860576656
Manual_Contour	Fold	31	201020	MPTLVo6	CT	CT26	Ms	D14	C3	12	0.42917683	0.404269937	4.836420709	11.96334495	12.74084772	12.19178596	6.539480102	13.04415561	191.5299793	5.134390457	0.675246014	237.965101	1.242443099	191.6326565	1075	1251	5.10614e+11	3.570879397	88	6.740375301	1475	56.88795184	1165.486723	1173	462	1013	37.1120783	1168.008784	-1.133387998	261433801.5	0.104467451	5885.219769	862.085071	5302.186277	-167.1964871	28.94186472	5.309152563	0.688866259	1.771327847
Manual_Contour	Fold	32	201020	MPTLVo6	CT	CT26	Ms	D14	C3	14	0.667995899	0.456502774	3.590948778	7.86621459	8.417875441	8.850757993	6.826302074	9.310972741	95.55527256	5.254599083	0.670422992	150.7665494	1.577794143	95.63328846	998	1211	2.32276e+11	3.795122039	102	7.169541473	1424	67.78850657	1111.348793	1124	182	1242	43.67313284	1115.147415	-1.332331825	118925135.1	0.090323606	8457.616549	1463.420934	11543.53961	-336.7212362	42.66530011	5.804959224	0.759693362	1.822849651
Manual_Contour	Fold	33	201020	MPTLVo6	CT	CT26	Ms	D14	C3	15	0.625517023	0.494004922	3.357067219	6.795614923	5.94642033	7.412418975	6.022889672	7.545485394	68.26901333	4.250772816	0.771928156	104.6460869	1.532848971	68.31300261	1032	1244	1.75784e+11	3.797981847	103	6.01464444	1431	68.20226873	1144.125315	1157	464	967	43.88890902	1147.815562	-1.230114399	90001053.23	0.089875755	8457.828477	820.0383042	9904.70632	-311.9415194	41.88359941	5.942646162	0.750082821	1.855004622
Manual_Contour	Fold	34	201020	MPTLVo6	CT	CT26	Ms	D14	C3CL4	11	0.732965292	0.576001166	7.825472519	13.58586228	12.78497558	14.38154108	15.20252611	15.39786955	696.1384152	9.957965511	0.648668401	585.5874796	0.841194031	696.3657215	1122	1288	1.98381e+12	3.487497733	85	6.913289193	1529	53.5076556	1205.615443	1211	511	1018	35.75289503	1207.719754	-1.009517645	1015709992	0.108844199	5078.40935	834.9818789	4302.885092	-126.637509	25.54527526	5.15394255	0.663185489	1.752931843
Manual_Contour	Fold	35	201020	MPTLVo6	CT	CT26	Ms	D14	C4	16	0.820182032	0.63774108	4.559127882	7.148869699	8.236495531	7.945405616	6.97653209	8.406845758	134.2548082	5.863374479	0.750689923	168.9053622	1.258095441	134.3542641	1103	1296	3.81285e+11	3.690751506	97	7.002565887	1506	62.16524525	1202.508397	1211	442	1064	40.68666392	1205.407813	-1.170790646	195217820.1	0.095734749	6981.551506	1015.210249	8223.866836	-236.7372719	35.47745792	5.536171983	0.72883366	1.809228916
Manual_Contour	Fold	36	201020	MPTLVo6	CT	CT26	Ms	D14	C4	17	0.68018304	0.502702953	4.551010966	9.05308182	10.28488881	10.25528829	8.081584003	10.29266427	173.3985246	6.157752714	0.704398326	213.4827268	1.23116807	173.4776712	1071	1248	4.60216e+11	3.540039367	89	4.275798627	1428	55.6690876	1163.202545	1169	583	845	37.47495915	1165.450648	-0.680757372	235630420.6	0.104356151	5235.052443	588.2638548	3118.921852	-101.1696004	26.78419238	4.984847154	0.685427245	1.729564795
Manual_Contour	Fold	37	201020	MPTLVo6	CT	CT26	Ms	D14	C4	18	0.446437141	0.306598787	5.027525982	16.39773603	16.81901665	15.89161328	8.193656083	16.90877054	382.0162691	7.320558388	0.652386421	390.2717516	1.02161029	382.0918104	1021	1238	9.67116e+11	3.865666696	108	9.872174407	1497	71.61463044	1133.993091	1148	193	1304	45.50106808	1138.387433	-1.721224446	495162691.3	0.086427048	9985.616889	1534.690151	21274.87497	-538.4057823	50.08267451	6.295804575	0.7752467	1.877471373
Manual_Contour	Fold	38	201020	MPTLVo6	CT	CT26	Ms	D14	C4	20	0.617040293	0.496715018	2.999638976	6.038953657	6.432907596	6.41846556	4.364951317	6.519869447	43.96604638	3.726277734	0.728351184	82.70940619	1.881210912	43.998153	1007	1242	1.10704e+11	3.924268078	120	4.157255486	1432	73.87605247	1131.00761	1141	561	871	50.23873394	1135.010929	-0.739700261	56680612.23	0.079165888	9071.594584	584.877279	8075.726914	-199.2730127	46.26389434	6.409947834	0.755434935	1.911726063
Manual_Contour	Fold	39	201020	MPTLVo6	CT	CT26	Ms	D14	C5	21	0.840612785	0.537319344	6.274239722	11.67692879	12.1180706	12.78522815	12.02370991	13.46401365	499.9412631	9.815775633	0.72839001	418.2148656	0.836528001	500.029839	1075	1286	1.38022e+12	3.808979688	105	6.445557741	1574	67.26257493	1185.399156	1195	374	1200	44.0886378	1188.807831	-1.062085574	706674199.5	0.088402553	8092.8982	1169.206153	9832.736201	-247.6902266	41.94925241	5.390648632	0.771532879	1.769390155
Manual_Contour	Fold	40	201020	MPTLVo6	CT	CT26	Ms	D14	C5	22	0.942150292	0.667277482	4.256780381	6.37932569	8.185049391	8.048244529	7.134816045	8.373280734	109.6377083	6.010283559	0.747297872	148.2394102	1.352084174	109.6738469	1047	1277	2.94654e+11	3.913125094	114	5.067291137	1488	73.05116916	1168.86957	1181	514	974	48.12913929	1172.841113	-0.954819011	150862548.4	0.081782229	9300.203602	764.308983	10830.28493	-296.9137306	47.96130781	5.956407853	0.777924414	1.872875731
Manual_Contour	Fold	41	201020	MPTLVo6	CT	CT26	Ms	D14	C5	24	0.972588924	0.714346439	4.078362842	5.709222615	6.989354684	7.353902665	6.44831761	7.677074892	91.39316576	5.552726679	0.77989811	125.8120012	1.376601852	91.44666969	1025	1234	2.31794e+11	3.754425289	106	3.994980683	1508	65.17287699	1136.117011	1145	494	1014	44.24767227	1139.206047	-0.637398305	118678611.6	0.089231708	7028.55431	742.4256517	4850.263344	-130.3049648	35.94786687	5.992861992	0.713597553	1.870174084
Manual_Contour	Fold	42	201020	MPTLVo6	CT	CT26	Ms	D14	C5CL4	23	0.63556257	0.482817752	5.112088693	10.58802969	11.31426011	11.84647109	8.017979795	12.04948453	248.4563934	6.729355363	0.702276782	272.1505806	1.095365576	248.5521373	1091	1282	6.89687e+11	3.672197837	96	5.57806033	1504	60.86269807	1189.217102	1196	488	1016	40.51919372	1191.933265	-0.872557235	353119241.6	0.096125514	6467.593498	859.7470049	5681.29252	-154.4866753	32.912402	5.413871104	0.716494105	1.794901741
Manual_Contour	Fold	43	201020	MPTLVo6	CT	CT26	Ms	D14	C6	27	0.818228382	0.411128235	3.223377913	7.840322413	8.601385559	8.315375542	7.610098554	9.25443712	102.2135896	6.415174322	0.671574832	157.4208087	1.540116235	102.2749442	1033	1257	2.67629e+11	3.855828053	111	5.733780264	1453	70.87511322	1153.6763	1167	365	1088	46.63545097	1157.488226	-1.09209765	137025821.7	0.085163772	8809.988017	1090.783454	10283.69954	-298.9756319	44.22958736	6.030081293	0.758607754	1.877134131
Manual_Contour	Fold	44	201020	MPTLVo6	CT	CT26	Ms	D14	C6	28	0.679038875	0.464880708	3.40681437	7.328362551	6.554624714	6.170373571	7.75174819	8.210041504	85.72893817	4.976243064	0.746236627	125.9967065	1.469710336	85.78242077	1013	1236	2.14968e+11	3.896220208	109	5.567231325	1453	71.65607295	1128.621849	1139	408	1045	46.16561021	1132.720141	-1.038437194	110063556.8	0.083907791	9267.640754	901.6788194	11083.73253	-294.6830808	46.25575982	6.58941914	0.749600536	1.959220878
Manual_Contour	Fold	45	201020	MPTLVo6	CT	CT26	Ms	D14	C6	29	0.38901836	0.287422038	2.675622147	9.309036169	9.528053836	6.404490425	4.711857383	9.750805059	56.63261188	3.621385987	0.632096029	112.8267618	1.992257783	56.67884115	1070	1293	1.56536e+11	3.849602923	115	3.822826845	1504	69.65314223	1185.809469	1192	615	889	47.92901688	1189.135878	-0.549260191	80146382.97	0.082383795	7900.039867	592.0357708	6374.833683	-145.063525	41.58045846	5.871824003	0.75169967	1.873860912
Manual_Contour	Fold	46	201020	MPTLVo6	CT	CT26	Ms	D14	C6	30	0.52225804	0.451837063	2.95153925	6.532308862	5.973802943	6.340719504	5.366563146	7.596201792	41.78559043	3.411550821	0.725746198	80.23866925	1.920247349	41.81652373	1014	1223	1.04274e+11	3.757769766	100	4.633547477	1405	65.78103215	1126.582004	1138	508	897	42.76368311	1129.925116	-0.921460829	53388442.44	0.091680125	7543.756309	671.6537658	6576.723389	-217.4086099	37.92648306	5.974004542	0.727186968	1.880832301
Manual_Contour	Fold	47	201020	MPTLVo6	CT	CT26	Ms	D14	C7	31	0.76971654	0.526646335	4.595345581	8.725676556	10.49951072	10.49951072	8.265204172	10.50225335	187.8455892	6.716297565	0.734733428	215.8845981	1.149266262	187.8904531	1034	1237	4.77936e+11	3.773418471	102	6.544655322	1475	65.41348379	1137.813145	1146	381	1094	42.66258154	1141.214013	-1.08671755	244702781.1	0.090762729	7750.670762	980.2337632	8868.716086	-231.6786507	39.05480036	5.806613811	0.739898743	1.843661301
Manual_Contour	Fold	48	201020	MPTLVo6	CT	CT26	Ms	D14	C7	34	0.388971459	0.284380441	4.362865776	15.34165205	15.72583179	15.8280569	7.370861551	16.18352762	246.5515851	5.96746479	0.617317209	308.0214352	1.249318413	246.7012596	995	1206	5.92012e+11	3.767412352	111	3.599776879	1454	65.99343613	1105.291207	1112	541	913	45.92323172	1108.445183	-0.483310949	303109681.4	0.086701953	6982.071971	576.0756501	4843.598672	-110.2273122	37.73716459	5.162654317	0.758963324	1.757564514
Manual_Contour	Fold	49	201020	MPTLVo6	CT	CT26	Ms	D14	C7	35	0.524957793	0.346169707	5.784442089	16.70984481	17.92140651	18.31630998	10.42397237	18.3416251	544.0792772	8.771963247	0.646786134	498.3084066	0.91587463	544.2276717	1067	1251	1.43672e+12	3.64097367	93	7.220397294	1462	59.52968884	1159.8518	1166	163	1299	39.16337814	1162.601742	-1.089317902	735601420	0.09882198	6386.613955	1689.185669	6743.785703	-178.162965	32.06905429	5.498635337	0.705987491	1.799404684
Manual_Contour	Fold	50	201020	MPTLVo6	CT	CT26	Ms	D14	C7CL4	33	0.815450898	0.605231664	6.519968354	10.77268216	11.87884041	11.68436814	11.25301737	12.4517496	407.169923	8.784593347	0.6871053	386.6440097	0.949588827	407.1582751	1107	1282	1.14149e+12	3.561896412	90	5.395802725	1511	55.97841347	1195.832049	1200	471	1040	37.51093152	1198.087401	-0.701027026	584440452.3	0.103102893	5399.131208	931.7042181	3856.225491	-93.09435646	27.41954377	5.258967031	0.677467994	1.775524399
Manual_Contour	Fold	51	201110	MPTLVo7	CT	4T1	Ms	D7	C6	1	0.788263316	0.561975282	2.398962912	4.268805033	5.085503161	5.28241927	4	5.417595805	21.71154619	3.364942412	0.702237478	53.595372	2.468519354	21.73949283	981	1236	53553818447	3.99044517	131	3.0890197	1415	78.59918528	1118.73667	1131	689	726	54.99633489	1123.065862	-0.495316217	27419520.77	0.07383669	9705.193611	353.7609736	8272.203203	-193.1892146	51.62376505	6.18760579	0.785357204	1.914385668
Manual_Contour	Fold	52	201110	MPTLVo7	CT	4T1	Ms	D7	C6	2	0.699925994	0.424159042	2.267063781	5.344843698	6.699484489	6.714752045	5.112494499	7.398153175	23.61889314	3.740995037	0.642791373	61.93276167	2.622170366	23.66256242	942	1191	53901010956	3.998733787	129	5.73272517	1348	79.0357011	1075.066947	1089	178	1170	53.79793063	1079.946592	-1.010932408	27597283.11	0.075004893	10515.70125	1364.063569	15144.33092	-374.8281197	55.19508896	6.308880943	0.793815052	1.908083153
Manual_Contour	Fold	53	201110	MPTLVo7	CT	4T1	Ms	D7	C6	3	0.466573208	0.347300841	2.857385625	8.227407745	10.58450382	10.25528829	4.486423966	10.60111887	51.13809074	3.838688028	0.618738764	107.6811798	2.105694176	51.20966399	1025	1279	1.34751e+11	4.073715221	127	4.506232426	1581	79.8547351	1156.009718	1163	389	1192	53.25584511	1160.711257	-0.58586019	68992251.66	0.072542176	10892.15344	1031.703623	13757.4635	-216.5019736	57.12445119	7.151868911	0.776793275	2.052625508
Manual_Contour	Fold	54	201110	MPTLVo7	CT	4T1	Ms	D7	C6	4	0.507850596	0.289292777	3.232490891	11.1737698	13.51690602	14.06292699	7.561163932	14.1274032	113.61797	5.674605646	0.505504025	224.4179152	1.975197367	113.7483378	1082	1259	3.06743e+11	3.516983091	93	3.067895493	1444	55.25778749	1172.993617	1176	669	775	38.89342237	1175.03213	-0.2145176	157052387.5	0.101701932	4786.479063	467.8847048	1954.816397	-30.5552873	25.52473372	4.628204877	0.692681531	1.667160933
Manual_Contour	Fold	55	201110	MPTLVo7	CT	4T1	Ms	D7	C6	5	0.379911549	0.220212539	2.920454587	13.26198136	11.6099123	14.29314206	6.35232241	15.10071148	103.1824844	5.038379878	0.542206083	196.2111692	1.901593768	103.234943	982	1239	2.5471e+11	4.057960511	128	10.11355791	1432	81.87681883	1118.482689	1133	-123	1555	53.95345847	1123.942271	-1.52953384	130411152.4	0.073835024	12242.70432	2560.393314	36984.70052	-701.4626072	63.99825644	6.514167823	0.813994777	1.917228428
Manual_Contour	Fold	56	201117	MPTLVo7	CT	4T1	Ms	D14	C6	1	0.743599822	0.553213874	4.523883059	8.177457704	10.35496702	9.595320392	7.508928019	10.3626899	154.7658225	6.080756096	0.719315924	193.7973452	1.252197301	154.8306545	1078	1247	4.11259e+11	3.502706875	86	14.00462332	1444	54.07588164	1163.889585	1169	-216	1660	35.99372225	1166.175718	-1.455877911	210564395.5	0.108154894	5326.838538	3160.914959	9154.265664	-190.3445997	26.70859211	4.981410771	0.684482429	1.715021011
Manual_Contour	Fold	57	201117	MPTLVo7	CT	4T1	Ms	D14	C6	2	0.488476584	0.305999388	4.375896203	14.300343	15.4430894	15.17153408	8.660715906	15.46669358	228.8455593	6.985382698	0.588926457	307.2213445	1.342483312	228.8836819	1031	1225	5.74964e+11	3.706443633	97	17.79853882	1463	63.1115609	1130.644933	1140	-351	1814	40.88266134	1134.090488	-2.068186237	294381319.2	0.095281653	7803.27234	3712.166646	23914.23465	-457.7112552	40.06094748	5.257877446	0.766666185	1.723710385
Manual_Contour	Fold	58	201117	MPTLVo7	CT	4T1	Ms	D14	C6	3	0.627134356	0.434481075	5.113502989	11.76921914	13.48609483	12.26114291	9.056621887	13.54386776	288.820823	7.380881667	0.662123784	319.1272848	1.104931707	288.9381348	1007	1204	6.962e+11	3.729398103	98	14.54773151	1477	63.58403784	1107.307816	1115	-302	1779	41.66719638	1110.706715	-1.622322877	356454137.3	0.093317248	7538.805964	3361.181614	18009.83272	-344.4435357	38.85494625	5.874537949	0.736590756	1.838686079
Manual_Contour	Fold	59	201117	MPTLVo7	CT	4T1	Ms	D14	C6	4	0.38787341	0.262380465	5.815535478	22.164514	23.87873069	23.76118239	10.22905665	23.99503715	656.7842884	8.59702562	0.558915724	653.7619394	0.995398262	656.8762349	1045	1223	1.66038e+12	3.618402535	89	23.34719476	1451	60.21863295	1134.029413	1144	-328	1779	37.27103679	1137.619535	-2.888316062	850114906.9	0.103726655	8155.495565	3607.180127	33942.32443	-664.1313967	39.99085753	5.529712932	0.754896124	1.732329164
Manual_Contour	Fold	60	201117	MPTLVo7	CT	4T1	Ms	D14	C6	5	0.416222003	0.330906004	6.217462851	18.78921134	20.00253484	20.7699527	9.94223315	20.77056896	545.7488005	7.820483188	0.622278369	518.9927359	0.950973663	545.8942296	1028	1244	1.39534e+12	3.876382712	103	32.56957223	1464	75.96564401	1137.289461	1157	-556	2020	43.96590232	1143.984988	-3.953884308	714412680.1	0.089312953	15274.33291	4803.725852	203658.7143	-2655.39798	76.64645155	6.79624853	0.834928178	1.863341307
Manual_Contour	Fold	61	201117	MPTLVo7	CT	4T1	Ms	D14	C7	6	0.914981825	0.51964592	5.468683318	10.52386462	13.53346983	11.91783745	11.78717948	13.6267841	355.7897419	9.62914486	0.671490538	361.6095089	1.016357321	355.9301791	1052	1245	9.25694e+11	3.708256381	98	12.63580727	1546	63.62078534	1150.465696	1161	47	1499	40.65887932	1153.947196	-1.904667154	473954537.9	0.095803533	8022.81499	2092.465284	16683.62062	-415.0118924	39.96876612	5.844201426	0.74366726	1.804152381
Manual_Contour	Fold	62	201117	MPTLVo7	CT	4T1	Ms	D14	C7	7	0.684886107	0.439913671	4.93181785	11.21087654	12.34826446	11.24816814	9.795999183	12.58416586	285.4825018	7.678173591	0.709278367	295.6108746	1.035478086	285.560475	1039	1242	7.37294e+11	3.750821201	99	12.03335267	1428	65.90741035	1146.061873	1158	-162	1590	41.78621684	1149.75662	-1.831349008	377493895.9	0.093663904	8482.467769	2869.919638	17945.55724	-442.5046664	42.38865437	6.053852495	0.748605008	1.837341464
Manual_Contour	Fold	63	201117	MPTLVo7	CT	4T1	Ms	D14	C7	8	0.551704806	0.342723878	4.492104029	13.10706465	14.90598022	15.73803646	9.052734394	16.05129816	284.8933185	7.231230557	0.641863835	326.2090914	1.145021909	285.0131477	1109	1290	8.03315e+11	3.637957099	91	10.57435505	1509	59.32724273	1198.43597	1204	296	1213	38.30379513	1201.282265	-1.514773643	411296511	0.100345001	6830.306177	1418.016196	10384.76142	-245.675402	34.10349753	5.357337802	0.726850129	1.743935247
Manual_Contour	Fold	64	201117	MPTLVo7	CT	4T1	Ms	D14	C7	9	0.596556976	0.575213009	7.930963625	13.78787248	15.92721465	16.04491695	10.52235715	16.04810768	582.2319335	8.225251507	0.679527476	496.2202129	0.852272409	582.3465361	1048	1241	1.50636e+12	3.679350463	97	7.182853694	1653	61.54618524	1147.904001	1156	47	1606	40.72448016	1150.824023	-1.086656499	771257383.6	0.09590945	6712.336905	2077.921616	7846.693588	-215.087539	35.8551713	4.930764515	0.757798193	1.696098262
Manual_Contour	Fold	65	201117	MPTLVo7	CT	4T1	Ms	D14	C7	10	0.699933276	0.49379939	5.257345103	10.64672255	13.62842389	13.10143428	8.833753449	13.94547673	258.140648	7.451995394	0.660273452	296.9371617	1.150292153	258.2673252	1081	1244	6.85763e+11	3.428456496	84	5.219296491	1416	51.26260387	1164.094665	1168	412	1004	35.1649802	1165.968811	-0.567548749	351110107.5	0.11107396	4366.87885	973.5146702	2349.572142	-58.43366318	22.59652316	4.734041819	0.65304795	1.681170704
Manual_Contour	Fold	66	201117	MPTLVo7	CT	CT26	Ms	D14	C1	4	0.620056362	0.481421462	5.33845868	11.08895032	11.39401937	12.37829001	8.616635074	12.62098468	282.3548257	6.875774194	0.723211224	287.7944691	1.019265275	282.415263	992	1207	6.76891e+11	3.867167281	104	25.12780388	1441	72.46032934	1102.37112	1117	-497	1938	43.98388832	1107.771159	-3.041870739	346567849.8	0.088351105	11934.85424	4207.237032	85299.7132	-1325.742634	60.41323921	6.248822066	0.811307638	1.833279249
Manual_Contour	Fold	67	201117	MPTLVo7	CT	CT26	Ms	D14	C1	5	0.561340259	0.307384865	3.33797559	10.85927113	11.99998618	8.851115893	8.770860847	12.22010099	115.5519836	6.095746072	0.614878836	186.5861983	1.614738168	115.5946075	1009	1237	2.89103e+11	3.947050166	111	12.3866344	1458	75.2511667	1126.525789	1140	45	1413	47.14404639	1131.597416	-1.937921869	148020364.2	0.082416209	11452.35666	2016.430653	37423.90335	-775.1428851	58.51065934	6.331175957	0.802996651	1.878448631
Manual_Contour	Fold	68	201117	MPTLVo7	CT	CT26	Ms	D14	C2	6	0.740157724	0.332589084	3.613145225	10.86369154	10.57573383	10.12054575	9.68297475	12.28279511	198.1556776	8.040845206	0.618582567	265.7199294	1.34096551	198.1847123	993	1242	4.94185e+11	4.034224262	123	18.55040075	1504	80.75417571	1124.110117	1139	-465	1969	51.99862881	1129.912016	-2.327945561	253022652.8	0.076135338	13077.60918	4192.844659	72889.81957	-1151.650945	69.02460183	6.325184131	0.831056109	1.863091409
Manual_Contour	Fold	69	201117	MPTLVo7	CT	CT26	Ms	D14	C2	8	0.62707984	0.419601361	6.101458339	14.54108328	15.09307923	14.73845099	11.5599308	16.71328299	542.7504896	9.11842018	0.709648243	453.4274501	0.835425225	542.8437374	1041	1249	1.4135e+12	3.807860492	97	18.79953106	1489	71.58672418	1149.490339	1168	-255	1744	41.83585383	1154.635933	-2.829122731	723710659.7	0.093884021	11856.09656	3337.671282	59147.00694	-1194.239344	59.30002826	5.892913738	0.818130791	1.773855733
Manual_Contour	Fold	70	201117	MPTLVo7	CT	CT26	Ms	D14	C2	9	0.773341693	0.435813916	6.721191483	15.42215895	19.96105729	20.63516763	14.50561271	20.64602003	750.0973877	11.92659851	0.63888463	624.8946209	0.833084652	750.2905181	959	1246	1.85082e+12	4.245849251	126	12.56146483	1727	96.37826479	1114.499139	1141	-619	2346	54.85008005	1123.834995	-2.260357686	947620747.3	0.071718724	20896.76406	4961.435448	162281.8025	-2687.763126	113.7091977	6.829832628	0.8855602	1.914269429
Manual_Contour	Fold	71	201117	MPTLVo7	CT	CT26	Ms	D14	C2	10	0.731201459	0.461348805	4.563179239	9.890952769	10.62825244	9.56559652	8.786899339	10.72625713	225.5156434	7.232279091	0.735028686	243.7610346	1.080905213	225.598694	991	1247	5.66803e+11	4.086498466	114	24.11092342	1448	94.32194081	1123.027438	1155	-575	2023	49.5329035	1134.181127	-3.724486374	290202676.5	0.080691452	25176.20117	4749.420811	361281.1736	-4822.600461	120.2857702	10.46768137	0.837815885	2.129725625
Manual_Contour	Fold	72	220620	MPTLVo1	CT	4T1	Ms	D11	C1	1	0.53148537	0.361260091	3.545681408	9.814760882	10.8955637	10.59659007	5.588559743	10.89820666	127.4487794	5.216401814	0.713235988	171.7149059	1.347324837	127.5057606	950	1318	3.38517e+11	4.565309145	157	9.574754481	1705	126.1475436	1150.640914	1191	-267	1972	69.02195608	1165.896794	-2.137635456	173320535.7	0.058099066	35340.82234	3397.63415	298532.7456	-4827.382686	176.3809514	13.10351235	0.859336217	2.448304751
Manual_Contour	Fold	73	220620	MPTLVo1	CT	4T1	Ms	D11	C1	2	0.831765145	0.485711026	4.0500802	8.338456379	8.464129276	8.765011896	8.301903396	10.826332	149.7571248	6.935637377	0.623529508	218.7184616	1.460487852	149.8442927	1097	1291	4.20993e+11	3.674987164	97	9.544706969	1555	60.8050675	1196.693756	1202	-234	1789	40.83777307	1199.36706	-0.956392601	215548219.6	0.095258689	6405.399502	3429.849673	8865.878052	-167.8108772	32.85118192	5.685792124	0.704147458	1.842496824
Sphere_Adjacent_20	Subtraction	82	220620	MPTLVo28	CT	4T1	Ms	D10	C2	7	1	0.997640109	1.395259981	1.398560432	1.631686166	1.631686166	1.617899873	1.63364615	1.986813516	1.398560432	0.91661778	8.338102918	4.196721458	1.996797504	796.9	981	3095580413	3.624977284	87	4.855047198	1265	58.77908718	887.37	882	684	581	37.15703628	890.9200679	0.871156542	1584935.19	0.101715319	6313.050536	85.60860663	4834.231269	150.227406	30.4932111	6.036164807	0.666668882	1.898886025
Sphere_Adjacent_20	Subtraction	83	220620	MPTLVo28	CT	4T1	Ms	D10	C2	8	1	0.997640109	1.395259981	1.398560432	1.631686166	1.631686166	1.617899873	1.63364615	1.986813516	1.398560432	0.91661778	8.338102918	4.196721458	1.996797504	894	1234	4450199558	4.35718373	201.25	2.219080973	1444	107.9708029	1060.491795	1061	734	710	82.06569144	1068.211969	0.049817507	2278499.326	0.053200657	16433.96275	208.7113233	18759.11692	89.64204654	93.8330384	10.42412667	0.799714495	2.518252389
Sphere_Adjacent_20	Subtraction	173	220620	MPTLVo28	CT	4T1	Ms	D10	C2	9	1	0.997640109	1.395259981	1.398560432	1.631686166	1.631686166	1.617899873	1.63364615	1.986813516	1.398560432	0.91661778	8.338102918	4.196721458	1.996797504	819	1127	3620563034	4.205466851	168	2.628351426	1322	94.99892544	956.4605128	938	657	665	68.75101931	963.5089496	0.434190531	1853725.956	0.06230046	13532.78331	171.8672544	14458.73641	351.0674236	72.50831525	10.76222107	0.740228995	2.556844011
Sphere_Adjacent_20	Subtraction	84	220620	MPTLVo28	CT	4T1	Ms	D10	C2	10	1	0.997640109	1.395259981	1.398560432	1.631686166	1.631686166	1.617899873	1.63364615	1.986813516	1.398560432	0.91661778	8.338102918	4.196721458	1.996797504	1002.9	1255	5171110962	3.924284887	107.25	4.741131907	1373	77.18629428	1146.760513	1167	640	733	47.26616207	1151.488553	-1.19170629	2647605.503	0.084407758	10866.21393	471.9863111	18300.8488	-618.0400039	60.49257688	7.80483317	0.771017937	2.159404774
Sphere_Adjacent_20	Subtraction	85	220620	MPTLVo28	CT	4T1	Ms	D10	C4	17	1	0.997640109	1.395259981	1.398560432	1.631686166	1.631686166	1.617899873	1.63364615	1.986813516	1.398560432	0.91661778	8.338102918	4.196721458	1.996797504	812.9	1124	3645245742	4.256229449	164	2.590691115	1307	95.49573018	959.6276923	950	659	648	68.44269691	966.7876682	0.199054014	1866363.487	0.059544773	13793.08754	175.2602835	15934.40731	156.7149711	78.05649367	8.025050932	0.812896299	2.209871048
Sphere_Adjacent_20	Subtraction	86	220620	MPTLVo28	CT	4T1	Ms	D10	C4	18	1	0.997640109	1.395259981	1.398560432	1.631686166	1.631686166	1.617899873	1.63364615	1.986813516	1.398560432	0.91661778	8.338102918	4.196721458	1.996797504	984.9	1252	5076644519	4.006778642	123	3.646282531	1398	81.25735569	1136.052051	1156	751	647	53.47977503	1140.922312	-0.853058502	2599238.745	0.076569888	11089.4596	264.0242357	15051.47151	-469.5626661	64.83363121	7.58338174	0.790944738	2.118563238
Sphere_Adjacent_20	Subtraction	87	220620	MPTLVo28	CT	4T1	Ms	D10	C4	19	1	0.997640109	1.395259981	1.398560432	1.631686166	1.631686166	1.617899873	1.63364615	1.986813516	1.398560432	0.91661778	8.338102918	4.196721458	1.996797504	1101	1283	5570194063	3.59269768	92	3.745547371	1415	57.29613609	1192.803846	1195	867	548	38.7783127	1195.096184	-0.299665227	2851935.795	0.100091519	5473.872549	209.1891229	2755.059575	-33.10992271	27.07682558	6.695653455	0.60255583	2.012814584
Sphere_Adjacent_20	Subtraction	88	220620	MPTLVo28	CT	4T1	Ms	D10	C4	20	1	0.997640109	1.395259981	1.398560432	1.631686166	1.631686166	1.617899873	1.63364615	1.986813516	1.398560432	0.91661778	8.338102918	4.196721458	1.996797504	874	1255	4643370210	4.43372755	242	2.033058648	1392	123.4785893	1081.649744	1108	732	660	96.47995256	1091.149736	-0.300317507	2377402.576	0.050342012	20641.57835	241.1961347	29564.58467	-369.1072056	124.0163388	10.0776761	0.849722127	2.47189393
Sphere_Adjacent_20	Subtraction	89	220620	MPTLVo28	CT	4T1	Ms	D10	C5	21	1	0.997640109	1.395259981	1.398560432	1.631686166	1.631686166	1.617899873	1.63364615	1.986813516	1.398560432	0.91661778	8.338102918	4.196721458	1.996797504	762	1156	3632349445	4.597608713	194.25	2.737247238	1411	118.4702515	953.5982051	948	546	865	82.54929516	965.0759828	0.087673277	1859760.591	0.047656673	22022.11574	337.6163786	46613.73375	211.8678754	131.1843395	12.35329114	0.828022425	2.68573493
Sphere_Adjacent_20	Subtraction	90	220620	MPTLVo28	CT	4T1	Ms	D10	C6	28	1	0.997640109	1.395259981	1.398560432	1.631686166	1.631686166	1.617899873	1.63364615	1.986813516	1.398560432	0.91661778	8.338102918	4.196721458	1.996797504	797	1151	3801399269	4.44319362	204	2.376589185	1320	111.2097336	978.0741026	982	601	719	82.54116239	987.2779554	-0.059158013	1946313.993	0.050800394	18088.81118	265.3085269	26229.58042	-38.19866837	105.5860202	8.892766411	0.844554766	2.33423997
Sphere_Adjacent_20	Subtraction	91	220620	MPTLVo28	CT	4T1	Ms	D10	C6	29	1	0.997640109	1.395259981	1.398560432	1.631686166	1.631686166	1.617899873	1.63364615	1.986813516	1.398560432	0.91661778	8.338102918	4.196721458	1.996797504	891	1224.1	4488719011	4.328157597	205	2.1527857	1387	107.9911703	1065.257179	1076.5	735	652	82.78701617	1072.825052	-0.134077444	2298221.261	0.054437212	16180.73412	211.8587917	17576.22097	-62.86261822	92.81785343	10.37623608	0.798761379	2.492397233
Sphere_Adjacent_20	Subtraction	92	220620	MPTLVo28	CT	4T1	Ms	D10	C6	30	1	0.997640109	1.395259981	1.398560432	1.631686166	1.631686166	1.617899873	1.63364615	1.986813516	1.398560432	0.91661778	8.338102918	4.196721458	1.996797504	998	1244	5048389224	3.92264072	118	3.396982108	1401	75.16062801	1133.617436	1146	815	586	49.94625048	1137.742842	-0.677824162	2584772.052	0.079191979	9370.284414	202.1307966	9396.778209	-290.6900161	51.9335775	7.956444786	0.734303835	2.176793742
Sphere_Adjacent_20	Subtraction	93	220620	MPTLVo28	CT	4T1	Ms	D10	C7	31	1	0.997640109	1.395259981	1.398560432	1.631686166	1.631686166	1.617899873	1.63364615	1.986813516	1.398560432	0.91661778	8.338102918	4.196721458	1.996797504	1095	1262	5424233506	3.427845314	84	3.034701518	1384	51.49397765	1177.548718	1178	961	423	35.88650887	1179.334178	-0.008945032	2777204.084	0.109216437	4208.12096	95.58635745	1264.407986	3.606099419	20.37649378	6.399786687	0.521436303	1.96860016
Sphere_Adjacent_20	Subtraction	94	220620	MPTLVo28	CT	4T1	Ms	D10	C7	32	1	0.997640109	1.395259981	1.398560432	1.631686166	1.631686166	1.617899873	1.63364615	1.986813516	1.398560432	0.91661778	8.338102918	4.196721458	1.996797504	927	1224.1	4572343117	4.194900768	182	2.264347355	1413	96.69005325	1076.701282	1076	762	651	73.81074169	1082.772216	0.083722397	2341036.75	0.059878895	13110.02025	197.2417097	12145.25689	71.48595727	75.11020735	8.422181762	0.79815418	2.255758265
Sphere_Adjacent_20	Subtraction	95	220620	MPTLVo28	CT	4T1	Ms	D10	C8	39	1	0.997640109	1.395259981	1.398560432	1.631686166	1.631686166	1.617899873	1.63364615	1.986813516	1.398560432	0.91661778	8.338102918	4.196721458	1.996797504	1066	1282	5384806439	3.790927003	114	2.859379022	1447	67.45688166	1172.052564	1171	876	571	48.00101059	1175.040255	0.000513138	2757017.45	0.083129389	7012.386724	161.9760127	4100.068304	5.511189582	38.52293858	6.872924152	0.697329636	2.040708402
Sphere_Adjacent_20	Subtraction	96	220620	MPTLVo28	CT	4T1	Ms	D10	C8	40	1	0.997640109	1.395259981	1.398560432	1.631686166	1.631686166	1.617899873	1.63364615	1.986813516	1.398560432	0.91661778	8.338102918	4.196721458	1.996797504	796	1181	3759007948	4.466166938	206	2.388155149	1391	116.3134517	971.5882051	958	675	716	85.74024159	981.7577052	0.367325752	1924609.664	0.049622485	19864.55145	172.546395	32767.94975	541.7719455	116.1211072	8.937269975	0.856601166	2.333935383
Sphere_Adjacent_20	Subtraction	97	220620	MPTLVo28	CT	4T1	Ms	D10	C9	41	1	0.997640109	1.395259981	1.398560432	1.631686166	1.631686166	1.617899873	1.63364615	1.986813516	1.398560432	0.91661778	8.338102918	4.196721458	1.996797504	1155	1308	5905710999	3.282952777	80	2.938845857	1457	47.14215937	1229.142821	1226	1053	404	33.08533206	1230.562827	0.189518021	3023720.252	0.119658383	3492.79832	61.09373501	833.4001001	18.43330419	16.40770574	5.475067394	0.498470947	1.81763195
Sphere_Adjacent_20	Subtraction	98	220620	MPTLVo28	CT	4T1	Ms	D10	C9	42	1	0.997640109	1.395259981	1.398560432	1.631686166	1.631686166	1.617899873	1.63364615	1.986813516	1.398560432	0.91661778	8.338102918	4.196721458	1.996797504	949	1236	4771524535	4.218622172	152	3.065021093	1508	90.18280092	1100.264872	1104	732	776	62.74201069	1106.1048	-0.086376866	2443017.508	0.063028534	12885.04138	253.6062023	16023.55495	-85.75417354	73.20327082	10.21052541	0.755336576	2.475896449
Sphere_Adjacent_20	Subtraction	99	220620	MPTLVo28	CT	4T1	Ms	D10	C9	43	1	0.997640109	1.395259981	1.398560432	1.631686166	1.631686166	1.617899873	1.63364615	1.986813516	1.398560432	0.91661778	8.338102918	4.196721458	1.996797504	1135	1314	5885128025	3.516694305	94.25	2.86038573	1466	55.39938606	1226.474103	1228	979	487	39.30753846	1228.416536	-0.077368988	3013181.782	0.100651677	4768.461637	117.1425505	1724.713799	-15.76911835	25.00339519	5.686048081	0.629403182	1.861100464
Sphere_Adjacent_20	Subtraction	100	220620	MPTLVo28	CT	4T1	Ms	D10	C	6	1	0.997640109	1.395259981	1.398560432	1.631686166	1.631686166	1.617899873	1.63364615	1.986813516	1.398560432	0.91661778	8.338102918	4.196721458	1.996797504	874	1199	4179806170	4.326634254	186	2.567541353	1361	102.9464103	1027.74	1014	551	810	76.70581106	1035.25126	0.086766297	2140058.084	0.056030901	15495.66419	397.45145	18998.07008	151.7516061	87.09707246	9.689291727	0.799319232	2.410696693
Sphere_Adjacent_20	Subtraction	101	220620	MPTLVo28	CT	CT26	Ms	D10	C1	1	1	0.997640109	1.395259981	1.398560432	1.631686166	1.631686166	1.617899873	1.63364615	1.986813516	1.398560432	0.91661778	8.338102918	4.196721458	1.996797504	1152	1309	5934377896	3.337095374	81	2.955220337	1434	48.70949112	1232.033846	1232	1051	383	34.15468949	1233.545848	0.044325824	3038397.685	0.114979224	3727.95988	63.98184362	935.2371772	4.874512358	17.95384352	6.25592788	0.483513097	1.954993402
Sphere_Adjacent_20	Subtraction	102	220620	MPTLVo28	CT	CT26	Ms	D10	C1	3	1	0.997640109	1.395259981	1.398560432	1.631686166	1.631686166	1.617899873	1.63364615	1.986813516	1.398560432	0.91661778	8.338102918	4.196721458	1.996797504	830	1138	3786431300	4.209859476	188	2.212446877	1318	99.26953531	978.305641	965	714	604	75.55013531	985.3323401	0.238098958	1938650.402	0.058964892	13797.89325	153.065758	14162.79292	187.4159567	81.13972485	7.315208721	0.834475661	2.114066277
Sphere_Adjacent_20	Subtraction	103	220620	MPTLVo28	CT	CT26	Ms	D10	C1	4	1	0.997640109	1.395259981	1.398560432	1.631686166	1.631686166	1.617899873	1.63364615	1.986813516	1.398560432	0.91661778	8.338102918	4.196721458	1.996797504	1148	1319	5963189645	3.520452219	90	4.123796629	1453	54.96498422	1234.491538	1239	909	544	37.50945132	1236.53669	-0.584722003	3053149.282	0.104480342	5053.627364	198.976012	3095.227655	-92.88385335	26.35248934	5.903521401	0.633034033	1.890455658
Sphere_Adjacent_20	Subtraction	104	220620	MPTLVo28	CT	CT26	Ms	D10	C1	5	1	0.997640109	1.395259981	1.398560432	1.631686166	1.631686166	1.617899873	1.63364615	1.986813516	1.398560432	0.91661778	8.338102918	4.196721458	1.996797504	1129	1301	5798365542	3.533265374	89.25	4.485206574	1443	55.40099145	1217.177436	1223	822	621	37.18763991	1219.327846	-0.659875749	2968759.447	0.105222091	5239.484927	300.6395373	3410.952003	-104.3320311	27.02208977	6.091939559	0.631502989	1.918893992
Sphere_Adjacent_20	Subtraction	105	220620	MPTLVo28	CT	CT26	Ms	D10	C3	13	1	0.997640109	1.395259981	1.398560432	1.631686166	1.631686166	1.617899873	1.63364615	1.986813516	1.398560432	0.91661778	8.338102918	4.196721458	1.996797504	1018	1297	5344356772	4.156431417	144	3.096394597	1484	87.03871926	1165.479487	1175	792	692	60.48393747	1170.618593	-0.394647475	2736307.247	0.065707692	12005.45522	273.2733797	14707.21957	-212.7249124	69.29309259	9.214045862	0.765599152	2.374552387
Sphere_Adjacent_20	Subtraction	106	220620	MPTLVo28	CT	CT26	Ms	D10	C4	16	1	0.997640109	1.395259981	1.398560432	1.631686166	1.631686166	1.617899873	1.63364615	1.986813516	1.398560432	0.91661778	8.338102918	4.196721458	1.996797504	998	1252	5129787364	3.91093315	117	3.717835656	1362	77.15353136	1142.555385	1161	743	619	51.28421943	1146.878413	-0.919013334	2626447.847	0.080736358	9897.28642	308.3891063	12493.24127	-432.805908	57.80203125	7.130982535	0.780482139	2.047359956
Sphere_Adjacent_20	Subtraction	107	220620	MPTLVo28	CT	CT26	Ms	D10	C5	23	1	0.997640109	1.395259981	1.398560432	1.631686166	1.631686166	1.617899873	1.63364615	1.986813516	1.398560432	0.91661778	8.338102918	4.196721458	1.996797504	757	1031.1	3025538108	4.020195866	122	3.874691189	1349	82.12685076	874.2210256	854	641	708	53.1191978	880.7831754	0.945643295	1549073.575	0.076179882	11516.60038	119.4460783	16401.21983	528.1144981	62.81068747	7.274408035	0.790572307	2.082504908
Sphere_Adjacent_20	Subtraction	108	220620	MPTLVo28	CT	CT26	Ms	D10	C6	26	1	0.997640109	1.395259981	1.398560432	1.631686166	1.631686166	1.617899873	1.63364615	1.986813516	1.398560432	0.91661778	8.338102918	4.196721458	1.996797504	956.9	1311	5160264808	4.409488336	208	2.248834306	1486	112.7098714	1142.445128	1155	776	710	85.04148954	1150.280323	-0.1984756	2642052.279	0.051665089	17963.9516	256.5365961	24438.44616	-256.8351903	106.082993	7.820051995	0.862509487	2.194101841
Sphere_Adjacent_20	Subtraction	109	220620	MPTLVo28	CT	CT26	Ms	D10	C6	27	1	0.997640109	1.395259981	1.398560432	1.631686166	1.631686166	1.617899873	1.63364615	1.986813516	1.398560432	0.91661778	8.338102918	4.196721458	1.996797504	1078	1306	5714290861	3.815396765	102	5.32224692	1421	71.46349441	1206.552564	1225	735	686	44.27670847	1210.45561	-1.301759039	2925713.264	0.090792242	9433.694929	401.8498274	15908.63646	-557.5018788	52.98342311	6.801440634	0.772057482	2.016898886
Sphere_Adjacent_20	Subtraction	110	220620	MPTLVo28	CT	CT26	Ms	D10	C7	34	1	0.997640109	1.395259981	1.398560432	1.631686166	1.631686166	1.617899873	1.63364615	1.986813516	1.398560432	0.91661778	8.338102918	4.196721458	1.996797504	772	1040.1	3225048394	4.040047899	152	2.36609259	1150	83.88866351	903.7092308	901.5	592	558	62.14312165	909.3599318	0.020071735	1651222.714	0.066927679	10245.11186	199.8545578	7883.095041	3.970120988	58.74840477	7.027132626	0.786333667	2.04670058
Sphere_Adjacent_20	Subtraction	111	220620	MPTLVo28	CT	CT26	Ms	D10	C7	35	1	0.997640109	1.395259981	1.398560432	1.631686166	1.631686166	1.617899873	1.63364615	1.986813516	1.398560432	0.91661778	8.338102918	4.196721458	1.996797504	1071	1277	5346936614	3.768164431	104.25	3.904579378	1538	65.24550191	1167.837436	1161	821	717	44.06188014	1170.901101	0.465081681	2737628.124	0.089559237	7165.111522	242.1140605	5755.553342	125.3544526	38.46505975	6.943662474	0.693756433	2.039963891
Sphere_Adjacent_20	Subtraction	112	220620	MPTLVo28	CT	CT26	Ms	D10	C8	36	1	0.997640109	1.395259981	1.398560432	1.631686166	1.631686166	1.617899873	1.63364615	1.986813516	1.398560432	0.91661778	8.338102918	4.196721458	1.996797504	1024	1257.1	5172977349	3.878966674	118	3.168444082	1392	71.64704418	1148.133077	1157	792	600	49.43415284	1151.696335	-0.435846399	2648561.092	0.080091782	8194.886137	244.4133498	6618.578693	-145.9699553	45.82535357	7.565341436	0.716756313	2.141135061
Sphere_Adjacent_20	Subtraction	113	220620	MPTLVo28	CT	CT26	Ms	D10	C8	38	1	0.997640109	1.395259981	1.398560432	1.631686166	1.631686166	1.617899873	1.63364615	1.986813516	1.398560432	0.91661778	8.338102918	4.196721458	1.996797504	910	1151	4169027003	3.9256519	134	2.617916723	1298	75.42099408	1029.780769	1030	734	564	54.72902535	1033.91551	-0.031092199	2134539.157	0.07439645	8532.850143	168.7748478	5711.731343	-10.76932053	47.29591528	6.673768219	0.752561971	2.023770642
Sphere_Adjacent_20	Subtraction	114	220718	MPTLVo29	CT	4T1	Ms	D10	C2	6	1	0.997640109	1.395259981	1.398560432	1.631686166	1.631686166	1.617899873	1.63364615	1.986813516	1.398560432	0.91661778	8.338102918	4.196721458	1.996797504	1028	1260	5230527350	3.870800387	117	3.740582348	1386	72.81869297	1154.302564	1168	772	614	49.18494013	1158.084996	-0.795458099	2678026.656	0.082253912	8746.449481	290.943638	9002.89348	-292.5802314	48.63881942	5.419752255	0.798877437	1.81626462
Sphere_Adjacent_20	Subtraction	115	220718	MPTLVo29	CT	4T1	Ms	D10	C2	7	1	0.997640109	1.395259981	1.398560432	1.631686166	1.631686166	1.617899873	1.63364615	1.986813516	1.398560432	0.91661778	8.338102918	4.196721458	1.996797504	1081	1311	5608713389	3.8558184	122	2.812874532	1462	70.38180736	1196.004872	1196	895	567	50.01270647	1199.221263	0.046138774	2871657.666	0.079402235	7703.984848	186.6269694	4416.052998	9.004750947	39.82271802	8.938853287	0.632706162	2.341148093
Sphere_Adjacent_20	Subtraction	116	220718	MPTLVo29	CT	4T1	Ms	D10	C2	8	1	0.997640109	1.395259981	1.398560432	1.631686166	1.631686166	1.617899873	1.63364615	1.986813516	1.398560432	0.91661778	8.338102918	4.196721458	1.996797504	895	1271	4857750191	4.340218619	249	1.969421659	1415	125.6736205	1106.713077	1146.5	739	676	100.1513974	1116.054198	-0.422622074	2487164.989	0.055936489	20763.13742	279.0484307	29626.04725	-628.1505584	124.2115682	7.321486557	0.888414967	2.075875425
Sphere_Adjacent_20	Subtraction	117	220718	MPTLVo29	CT	4T1	Ms	D10	C2	9	1	0.997640109	1.395259981	1.398560432	1.631686166	1.631686166	1.617899873	1.63364615	1.986813516	1.398560432	0.91661778	8.338102918	4.196721458	1.996797504	951	1175	4376073824	3.823902884	108	3.230528341	1384	68.47623537	1055.648718	1049	809	575	46.27893018	1059.278156	0.464305645	2240546.997	0.084314793	7675.995575	122.5331484	6024.803633	154.7857989	42.281904	6.163153189	0.744842696	1.937535393
Sphere_Adjacent_20	Subtraction	118	220718	MPTLVo29	CT	4T1	Ms	D10	C2	10	1	0.997640109	1.395259981	1.398560432	1.631686166	1.631686166	1.617899873	1.63364615	1.986813516	1.398560432	0.91661778	8.338102918	4.196721458	1.996797504	825	1144	3662112818	4.17962068	151.25	2.819011469	1324	93.08620224	961.9825641	945	662	662	65.0215126	969.0218195	0.561296646	1874999.419	0.064075608	13592.83303	183.0265156	17422.51694	437.5639477	77.83139353	7.163385837	0.830865023	2.083043207
Sphere_Adjacent_20	Subtraction	119	220718	MPTLVo29	CT	4T1	Ms	D10	C4	17	1	0.997640109	1.395259981	1.398560432	1.631686166	1.631686166	1.617899873	1.63364615	1.986813516	1.398560432	0.91661778	8.338102918	4.196721458	1.996797504	1172	1367	6291402736	3.667233815	102	3.44672108	1569	61.29848205	1267.713333	1262	1048	521	42.36805659	1270.110306	0.470841843	3221194.174	0.09276831	6083.093207	109.2618697	3590.608015	97.08189987	31.59568669	6.833122592	0.64309606	2.045242142
Sphere_Adjacent_20	Subtraction	120	220718	MPTLVo29	CT	4T1	Ms	D10	C4	18	1	0.997640109	1.395259981	1.398560432	1.631686166	1.631686166	1.617899873	1.63364615	1.986813516	1.398560432	0.91661778	8.338102918	4.196721458	1.996797504	1174	1385	6402020593	3.753293965	110	2.868507733	1577	65.62159106	1278.621795	1276	1047	530	46.56945938	1281.227436	0.156721848	3277830.446	0.085373044	6670.047474	119.9201967	3426.342269	36.68173204	34.83107508	8.29619488	0.615515161	2.226504097
Sphere_Adjacent_20	Subtraction	121	220718	MPTLVo29	CT	4T1	Ms	D10	C4	19	1	0.997640109	1.395259981	1.398560432	1.631686166	1.631686166	1.617899873	1.63364615	1.986813516	1.398560432	0.91661778	8.338102918	4.196721458	1.996797504	969	1256	4897184424	4.14115995	169	2.298063014	1404	91.74095332	1115.205641	1118	815	589	68.9630301	1120.574993	-0.100822118	2507355.291	0.062290204	12004.69207	186.3456244	10502.46963	-44.21320696	68.44482162	6.063574622	0.836775741	1.914534322
Sphere_Adjacent_20	Subtraction	122	220718	MPTLVo29	CT	4T1	Ms	D10	C4	20	1	0.997640109	1.395259981	1.398560432	1.631686166	1.631686166	1.617899873	1.63364615	1.986813516	1.398560432	0.91661778	8.338102918	4.196721458	1.996797504	1134	1316	5846051227	3.537614866	96	2.921782041	1447	56.26588613	1222.310513	1218	964	483	39.71342458	1224.331448	0.163984046	2993174.487	0.099898225	4944.504351	136.4163891	1836.990762	27.14697005	25.27008475	6.468171989	0.592368502	1.981377856
Sphere_Adjacent_20	Subtraction	123	220718	MPTLVo29	CT	4T1	Ms	D10	C5	21	1	0.997640109	1.395259981	1.398560432	1.631686166	1.631686166	1.617899873	1.63364615	1.986813516	1.398560432	0.91661778	8.338102918	4.196721458	1.996797504	810	1210	3859675377	4.429725731	258	1.976491879	1354	130.6866051	983.31	944	644	710	103.2638618	994.8167435	0.397079391	1976151.323	0.052184878	22761.79698	248.2124702	35546.22299	721.878167	134.0376486	9.369113549	0.868997761	2.35861435
Sphere_Adjacent_20	Subtraction	124	220718	MPTLVo29	CT	4T1	Ms	D10	C6	28	1	0.997640109	1.395259981	1.398560432	1.631686166	1.631686166	1.617899873	1.63364615	1.986813516	1.398560432	0.91661778	8.338102918	4.196721458	1.996797504	742	923	2707858860	3.559104266	89	5.988190174	1241	58.0173854	829.5569231	819	642	599	37.44113954	833.2603342	1.251125248	1386422.003	0.104638133	6158.095991	80.73820442	6852.034799	254.3725955	31.82570385	5.57624851	0.699112547	1.821239541
Sphere_Adjacent_20	Subtraction	125	220718	MPTLVo29	CT	4T1	Ms	D10	C6	29	1	0.997640109	1.395259981	1.398560432	1.631686166	1.631686166	1.617899873	1.63364615	1.986813516	1.398560432	0.91661778	8.338102918	4.196721458	1.996797504	799	1111	3464514561	4.189353515	158	3.049582532	1327	95.49969822	934.9525641	912	674	653	66.72152523	942.5163484	0.725991546	1773829.238	0.064451019	14200.7698	157.996581	20081.10436	555.0273079	80.87233674	7.764770432	0.823963926	2.174046023
Sphere_Adjacent_20	Subtraction	126	220718	MPTLVo29	CT	4T1	Ms	D10	C7	31	1	0.997640109	1.395259981	1.398560432	1.631686166	1.631686166	1.617899873	1.63364615	1.986813516	1.398560432	0.91661778	8.338102918	4.196721458	1.996797504	1036	1251	5123979956	3.787875562	110	3.243202363	1401	66.64200815	1143.092821	1145	819	582	45.78777498	1146.229041	-0.335774065	2623474.458	0.085295595	7179.818051	213.2853094	4951.482078	-96.47714846	38.54421525	6.913742216	0.695571945	2.046652889
Sphere_Adjacent_20	Subtraction	127	220718	MPTLVo29	CT	4T1	Ms	D10	C7	32	1	0.997640109	1.395259981	1.398560432	1.631686166	1.631686166	1.617899873	1.63364615	1.986813516	1.398560432	0.91661778	8.338102918	4.196721458	1.996797504	704	1068	2855839558	4.252602433	168	3.017524544	1279	108.7427219	844.8589744	807	554	725	75.28457387	855.7257466	0.889871204	1462188.026	0.065169494	18479.86678	168.0903758	34111.55876	1041.800091	103.5046846	8.356426415	0.849637258	2.215819052
Sphere_Adjacent_20	Subtraction	128	220718	MPTLVo29	CT	4T1	Ms	D10	C8	39	1	0.997640109	1.395259981	1.398560432	1.631686166	1.631686166	1.617899873	1.63364615	1.986813516	1.398560432	0.91661778	8.338102918	4.196721458	1.996797504	1104	1297	5646825644	3.709611839	100	4.963095781	1438	62.86735464	1200.429231	1207	801	637	41.94745943	1203.288831	-0.779940625	2891171.116	0.09361854	6873.673197	281.2866142	5940.388903	-160.2224986	34.24247339	7.001323646	0.658621769	2.064318709
Sphere_Adjacent_20	Subtraction	129	220718	MPTLVo29	CT	4T1	Ms	D10	C8	40	1	0.997640109	1.395259981	1.398560432	1.631686166	1.631686166	1.617899873	1.63364615	1.986813516	1.398560432	0.91661778	8.338102918	4.196721458	1.996797504	669	916.1	2475842246	4.001001121	113	5.14072439	1334	79.26936331	789.2861538	776	545	789	48.84331802	796.763042	1.177799043	1267629.645	0.078666009	11858.71247	134.6075757	23110.95719	659.4129145	65.42175579	6.813660273	0.809603736	2.015548568
Sphere_Adjacent_20	Subtraction	130	220718	MPTLVo29	CT	4T1	Ms	D10	C9	41	0.99999875	0.997641356	1.395261725	1.398560432	1.617899829	1.631684283	1.631686244	1.633646224	1.986813516	1.398558684	0.916617778	8.33810293	4.196721464	1.996797504	868	1218	4305294094	4.304852664	236.25	1.812648274	1372	117.6073078	1042.142051	1037	748	624	95.56113436	1050.676716	0.044687492	2204307.821	0.05438501	17861.50751	198.6643338	19647.6473	85.04350921	106.4167858	6.730112071	0.8808124	2.019798627
Sphere_Adjacent_20	Subtraction	131	220718	MPTLVo29	CT	4T1	Ms	D10	C9	42	1	0.997640109	1.395259981	1.398560432	1.631686166	1.631686166	1.617899873	1.63364615	1.986813516	1.398560432	0.91661778	8.338102918	4.196721458	1.996797504	766	1055.1	3137872234	4.118193437	163	2.777321235	1251	92.87480868	889.8087179	865	599	652	67.14372698	896.9852976	0.597194668	1606588.576	0.068375016	12823.06957	183.3329889	14460.46607	408.6306157	72.14998029	6.524947508	0.833536474	1.9727333
Sphere_Adjacent_20	Subtraction	132	220718	MPTLVo29	CT	4T1	Ms	D10	C9	43	1	0.997640109	1.395259981	1.398560432	1.631686166	1.631686166	1.617899873	1.63364615	1.986813516	1.398560432	0.91661778	8.338102918	4.196721458	1.996797504	773	1007	3072429063	3.879743732	120	3.055231261	1208	72.3774217	882.8976923	874	651	557	50.3656455	887.5822913	0.478990793	1573081.714	0.079252991	8293.988764	103.1823484	6160.836034	153.3490604	44.50747651	6.925699812	0.729761677	2.038532439
Sphere_Adjacent_20	Subtraction	133	220718	MPTLVo29	CT	CT26	Ms	D10	C1	1	1	0.997640109	1.395259981	1.398560432	1.631686166	1.631686166	1.617899873	1.63364615	1.986813516	1.398560432	0.91661778	8.338102918	4.196721458	1.996797504	937	1199	4458282230	4.06823629	140	2.838189317	1385	81.62877581	1064.328205	1062	708	677	57.81153834	1069.181598	0.072950616	2282637.648	0.068883761	10354.76151	234.5041324	9030.743021	47.06267156	57.03880649	8.19704298	0.747982544	2.234903959
Sphere_Adjacent_20	Subtraction	134	220718	MPTLVo29	CT	CT26	Ms	D10	C1	2	1	0.997640109	1.395259981	1.398560432	1.631686166	1.631686166	1.617899873	1.63364615	1.986813516	1.398560432	0.91661778	8.338102918	4.196721458	1.996797504	866	1203	4113637272	4.283332323	214	2.161076897	1431	110.3664195	1018.880513	993.5	739	692	85.65313017	1027.024239	0.389817276	2106179.651	0.057067061	16661.28829	172.2560285	20373.30813	406.150918	98.42454661	5.664276892	0.890841672	1.850306014
Sphere_Adjacent_20	Subtraction	135	220718	MPTLVo29	CT	CT26	Ms	D10	C1	3	1	0.997640109	1.395259981	1.398560432	1.631686166	1.631686166	1.617899873	1.63364615	1.986813516	1.398560432	0.91661778	8.338102918	4.196721458	1.996797504	869.9	1268.1	4463257595	4.507919289	254	1.946737959	1391	128.7969795	1059.278718	1045	667	724	101.4746197	1069.778026	0.139632328	2285185.032	0.04683879	22353.62206	312.7197072	33379.74072	276.6900561	132.22562	9.574333396	0.864666118	2.401551119
Sphere_Adjacent_20	Subtraction	136	220718	MPTLVo29	CT	CT26	Ms	D10	C1	4	1	0.997640109	1.395259981	1.398560432	1.631686166	1.631686166	1.617899873	1.63364615	1.986813516	1.398560432	0.91661778	8.338102918	4.196721458	1.996797504	817	1187	4007998595	4.452833961	218	2.155696454	1364	115.8361538	1004.394615	1004.5	642	722	88.34328172	1013.751423	-0.014607917	2052092.716	0.049226561	18883.40402	264.6909185	26190.67431	6.729626125	111.0611211	7.479211287	0.873393395	2.137378005
Sphere_Adjacent_20	Subtraction	137	220718	MPTLVo29	CT	CT26	Ms	D10	C1	5	1	0.997640109	1.395259981	1.398560432	1.631686166	1.631686166	1.617899873	1.63364615	1.986813516	1.398560432	0.91661778	8.338102918	4.196721458	1.996797504	1169	1348	6194759690	3.52183002	97	2.762283693	1468	55.80248784	1258.414872	1259	1038	430	39.7878954	1260.317389	-0.039359255	3171712.997	0.099714661	4791.930958	101.4655094	1682.317637	-2.780905346	25.10101008	6.402285069	0.593729092	1.965487714
Sphere_Adjacent_20	Subtraction	138	220718	MPTLVo29	CT	CT26	Ms	D10	C3	12	1	0.997640109	1.395259981	1.398560432	1.631686166	1.631686166	1.617899873	1.63364615	1.986813516	1.398560432	0.91661778	8.338102918	4.196721458	1.996797504	914	1278	4799127234	4.469064884	200	2.417412914	1425	112.9946667	1100.789744	1110	714	711	82.74517797	1109.299529	-0.199126193	2457150.072	0.04992952	18807.38502	296.3526108	29759.36167	-220.1294023	111.9951111	9.249485872	0.847320744	2.352153162
Sphere_Adjacent_20	Subtraction	139	220718	MPTLVo29	CT	CT26	Ms	D10	C3	13	1	0.997640109	1.395259981	1.398560432	1.631686166	1.631686166	1.617899873	1.63364615	1.986813516	1.398560432	0.91661778	8.338102918	4.196721458	1.996797504	1118	1316	5829674166	3.765226949	98	6.05192141	1475	67.01428955	1219.041538	1232	753	722	40.87314517	1222.615331	-1.318020353	2984789.442	0.094431295	8725.975198	382.2604816	12825.90939	-425.5881481	43.92873872	7.037373813	0.721118963	2.057723087
Sphere_Adjacent_20	Subtraction	140	220718	MPTLVo29	CT	CT26	Ms	D10	C3	14	0.99999875	0.997641356	1.395261725	1.398560432	1.617899829	1.631684283	1.631686244	1.633646224	1.986813516	1.398558684	0.916617778	8.33810293	4.196721464	1.996797504	758	978	2874760233	3.752059916	107	3.909782611	1229	67.79610178	854.0946154	839	629	600	45.41798115	858.555769	0.858025222	1471875.399	0.09089954	7640.396433	100.8945184	6699.191381	246.891828	40.82348743	5.427861319	0.764347073	1.804797994
Sphere_Adjacent_20	Subtraction	141	220718	MPTLVo29	CT	CT26	Ms	D10	C3	15	1	0.997640109	1.395259981	1.398560432	1.631686166	1.631686166	1.617899873	1.63364615	1.986813516	1.398560432	0.91661778	8.338102918	4.196721458	1.996797504	855	1261	4430865853	4.502904075	283	1.763859197	1397	137.8836339	1054.383846	1048	694	703	112.7816487	1065.889042	0.041755023	2268600.481	0.047428271	24394.15446	282.0736232	37571.18682	85.60931844	148.6907806	7.254706172	0.906678341	2.078739337
Sphere_Adjacent_20	Subtraction	142	220718	MPTLVo29	CT	CT26	Ms	D10	C4	16	1	0.997640109	1.395259981	1.398560432	1.631686166	1.631686166	1.617899873	1.63364615	1.986813516	1.398560432	0.91661778	8.338102918	4.196721458	1.996797504	867	1184	4035121012	4.286240057	164	2.874505053	1405	97.51238606	1009.850256	995	659	746	68.45623759	1017.175704	0.424220811	2065979.376	0.060034977	14848.87296	236.9069121	21002.71473	384.0941453	84.88473717	8.457688418	0.818212338	2.260237371
Sphere_Adjacent_20	Subtraction	143	220718	MPTLVo29	CT	CT26	Ms	D10	C5	23	1	0.997640109	1.395259981	1.398560432	1.631686166	1.631686166	1.617899873	1.63364615	1.986813516	1.398560432	0.91661778	8.338102918	4.196721458	1.996797504	1134	1333	5973770476	3.720875484	104	3.327116669	1541	62.77206943	1235.059487	1235	970	571	43.32514304	1237.633233	0.097477322	3058566.66	0.089772387	6364.082615	149.0067632	3675.715816	17.83267942	33.04132071	7.652974226	0.624227499	2.146458183
Sphere_Adjacent_20	Subtraction	144	220718	MPTLVo29	CT	CT26	Ms	D10	C5	24	1	0.997640109	1.395259981	1.398560432	1.631686166	1.631686166	1.617899873	1.63364615	1.986813516	1.398560432	0.91661778	8.338102918	4.196721458	1.996797504	831	1204	4174416410	4.489707702	222	2.314070945	1375	118.9063179	1024.826667	1030	608	767	89.96257875	1034.583579	-0.232495808	2137298.53	0.048877449	20093.48534	331.4142369	31759.61584	-308.5664364	117.1076131	8.200974551	0.8689845	2.213416559
Sphere_Adjacent_20	Subtraction	145	220718	MPTLVo29	CT	CT26	Ms	D10	C5	25	1	0.997640109	1.395259981	1.398560432	1.631686166	1.631686166	1.617899873	1.63364615	1.986813516	1.398560432	0.91661778	8.338102918	4.196721458	1.996797504	821	1230	3965331315	4.482121825	242.25	2.164652598	1389	130.7170769	996.4576923	958	671	718	100.4225096	1008.341023	0.48766024	2030247.095	0.050652334	23823.68667	239.6028707	43669.72111	894.7000569	142.5330862	8.130446453	0.891886505	2.233441068
Sphere_Adjacent_20	Subtraction	146	220718	MPTLVo29	CT	CT26	Ms	D10	C6	26	1	0.997640109	1.395259981	1.398560432	1.631686166	1.631686166	1.617899873	1.63364615	1.986813516	1.398560432	0.91661778	8.338102918	4.196721458	1.996797504	1051	1289	5466664046	3.916081409	111	4.225910285	1427	74.67651861	1179.819487	1194	771	656	47.99485375	1183.937807	-0.928447352	2798928.493	0.082072058	9734.707415	330.9065795	11951.89704	-372.5923663	51.91313428	6.699207369	0.769854069	2.016023822
Sphere_Adjacent_20	Subtraction	147	220718	MPTLVo29	CT	CT26	Ms	D10	C6	27	1	0.997640109	1.395259981	1.398560432	1.631686166	1.631686166	1.617899873	1.63364615	1.986813516	1.398560432	0.91661778	8.338102918	4.196721458	1.996797504	821	1254	4071257412	4.518645629	294.25	1.888260411	1386	144.8109265	1008.213333	964	648	738	117.0185053	1021.720195	0.393972849	2084481.189	0.049501907	27418.03141	291.5042657	49432.3756	839.3178973	162.8567229	8.380294204	0.901487956	2.227684354
Sphere_Adjacent_20	Subtraction	148	220718	MPTLVo29	CT	CT26	Ms	D10	C7	34	1	0.997640109	1.395259981	1.398560432	1.631686166	1.631686166	1.617899873	1.63364615	1.986813516	1.398560432	0.91661778	8.338102918	4.196721458	1.996797504	857	1301	4657107062	4.647558259	298	1.823165282	1448	148.4031984	1079.655385	1085	695	753	120.5480429	1092.762562	-0.032923768	2384435.835	0.042763708	28474.26637	320.2098065	52059.36551	-57.06576976	172.2927074	8.995898134	0.900471844	2.337186004
Sphere_Adjacent_20	Subtraction	149	220718	MPTLVo29	CT	CT26	Ms	D10	C7	35	1	0.997640109	1.395259981	1.398560432	1.631686166	1.631686166	1.617899873	1.63364615	1.986813516	1.398560432	0.91661778	8.338102918	4.196721458	1.996797504	1127	1326.1	5851986476	3.651497497	102	2.955724146	1502	60.77897594	1222.575385	1219	967	535	42.41840224	1224.952796	0.274265786	2996213.33	0.092479027	5818.781753	136.0288145	2696.8406	52.68311597	30.28809407	7.363414616	0.608944624	2.115917746
Sphere_Adjacent_20	Subtraction	150	220718	MPTLVo29	CT	CT26	Ms	D10	C8	36	1	0.997640109	1.395259981	1.398560432	1.631686166	1.631686166	1.617899873	1.63364615	1.986813516	1.398560432	0.91661778	8.338102918	4.196721458	1.996797504	895	1187.1	4266852222	4.165160832	176.25	2.246349786	1337	94.38946588	1039.983077	1037	729	608	72.04908402	1045.975464	0.047674117	2184625.607	0.061181591	12499.87202	186.6908657	10513.78598	22.49557361	69.90070508	8.738799472	0.777292546	2.291287148
Sphere_Adjacent_20	Subtraction	151	220718	MPTLVo29	CT	CT26	Ms	D10	C8	37	1	0.997640109	1.395259981	1.398560432	1.631686166	1.631686166	1.617899873	1.63364615	1.986813516	1.398560432	0.91661778	8.338102918	4.196721458	1.996797504	1114	1340	5895393396	3.831517526	117	2.719091322	1472	69.55134885	1226.470256	1229	949	523	49.98402521	1229.487427	-0.052559766	3018437.646	0.080167784	7410.042449	166.1117903	4182.598482	-19.15711121	39.67094572	8.765140545	0.638174566	2.295098366
Sphere_Adjacent_20	Subtraction	152	220815	MPTLVo30	CT	4T1	Ms	D10	C2	6	1	0.997640109	1.395259981	1.398560432	1.631686166	1.631686166	1.617899873	1.63364615	1.986813516	1.398560432	0.91661778	8.338102918	4.196721458	1.996797504	769	1145	3417584140	4.415059864	192	2.979333108	1384	115.7913494	924.9810256	891	629	755	80.64859423	936.1109046	0.784017738	1749800.892	0.055938725	20713.72785	183.8627209	46294.46128	1160.644506	123.464234	8.296877055	0.873722984	2.247013704
Sphere_Adjacent_20	Subtraction	153	220815	MPTLVo30	CT	4T1	Ms	D10	C2	8	1	0.997640109	1.395259981	1.398560432	1.631686166	1.631686166	1.617899873	1.63364615	1.986813516	1.398560432	0.91661778	8.338102918	4.196721458	1.996797504	1006	1320	5529538824	4.216336767	155.25	2.961951687	1498	95.1827808	1184.770256	1204.5	785	713	66.27511247	1190.726865	-0.598162328	2831120.339	0.063288626	14149.90722	304.5302237	19509.67356	-501.6878176	81.82857046	9.540205582	0.790997529	2.388689276
Sphere_Adjacent_20	Subtraction	154	220815	MPTLVo30	CT	4T1	Ms	D10	C2	9	1	0.997640109	1.395259981	1.398560432	1.631686166	1.631686166	1.617899873	1.63364615	1.986813516	1.398560432	0.91661778	8.338102918	4.196721458	1.996797504	1126	1312	5811929130	3.638863894	96	5.524960971	1434	59.64184826	1218.167179	1224	794	640	39.40487175	1220.753144	-0.905490642	2975703.995	0.098239448	6306.961282	339.6656835	6243.308717	-187.0096396	32.07525269	7.42940051	0.62322639	2.11461995
Sphere_Adjacent_20	Subtraction	155	220815	MPTLVo30	CT	4T1	Ms	D10	C2	10	1	0.997640109	1.395259981	1.398560432	1.631686166	1.631686166	1.617899873	1.63364615	1.986813516	1.398560432	0.91661778	8.338102918	4.196721458	1.996797504	895	1193	4211051183	4.13853631	175	2.20418953	1347	93.78530033	1033.132564	1022	749	598	71.35408017	1039.113427	0.230103567	2156055.511	0.062192636	12393.81858	175.2906583	10839.06989	169.329923	70.47351101	7.563575361	0.805808492	2.130677801
Sphere_Adjacent_20	Subtraction	156	220815	MPTLVo30	CT	4T1	Ms	D10	C4	17	1	0.997640109	1.395259981	1.398560432	1.631686166	1.631686166	1.617899873	1.63364615	1.986813516	1.398560432	0.91661778	8.338102918	4.196721458	1.996797504	958	1250	4801486530	4.180499253	166	2.419927821	1424	92.12415253	1103.980513	1104	809	615	68.10468927	1109.572166	0.022335516	2458358.03	0.061127942	12377.41962	177.1820103	11376.24225	40.24020503	68.93609934	8.052283011	0.790655777	2.209116815
Sphere_Adjacent_20	Subtraction	157	220815	MPTLVo30	CT	4T1	Ms	D10	C4	18	1	0.997640109	1.395259981	1.398560432	1.631686166	1.631686166	1.617899873	1.63364615	1.986813516	1.398560432	0.91661778	8.338102918	4.196721458	1.996797504	969	1277	5026952237	4.246469325	163	2.673952205	1429	94.69349915	1129.303333	1137	757	672	67.98333122	1135.324673	-0.273125741	2573796.328	0.059869954	13636.09337	263.3186606	15011.46274	-170.8045778	74.49439127	10.46867653	0.753074392	2.51741708
Sphere_Adjacent_20	Subtraction	172	220815	MPTLVo30	CT	CT26	Ms	D10	C6	27	1	0.997640109	1.395259981	1.398560432	1.631686166	1.631686166	1.617899873	1.63364615	1.986813516	1.398560432	0.91661778	8.338102918	4.196721458	1.996797504	1151	1317	5943736452	3.39446789	89	2.689988776	1414	51.52591085	1232.881538	1232	1031	383	36.92829968	1234.51812	0.011672637	3043189.259	0.107963445	4038.099813	83.14744976	1136.19952	-1.330338827	20.73179008	5.508469453	0.579867256	1.824629369
Sphere_Non_Tumour_Contour_15	Subtraction	1	200721	MPTLVo3	CT	4T1	Ms	D7	C1	2	1	0.99999875	1.033352809	1.033354101	1.221146583	1.221146583	1.221147002	1.221147002	0.798804335	1.033354101	0.894097321	4.65649999	5.829337407	0.806398992	822	964.6	1265140974	3.21269542	76.5	2.989577535	1115	44.74564354	894.504127	895	726	389	31.58527967	896.2500268	0.078341763	647751.369	0.124294079	3126.477285	54.55897485	577.9479444	4.020602226	13.96619892	5.226994234	0.454240201	1.773424535
Sphere_Non_Tumour_Contour_15	Subtraction	2	200721	MPTLVo3	CT	4T1	Ms	D7	C1	3	1	0.99999875	1.033352809	1.033354101	1.221146583	1.221146583	1.221147002	1.221147002	0.798804335	1.033354101	0.894097321	4.65649999	5.829337407	0.806398992	1152.4	1325	2432059061	3.536208585	94	4.825372312	1428	56.62861738	1240.476825	1247	854	574	38.39891156	1242.64415	-0.825639867	1245212.683	0.103149408	5381.728828	268.7323965	2985.620017	-106.8572829	24.83931408	6.827685855	0.566211616	1.998538824
Sphere_Non_Tumour_Contour_15	Subtraction	3	200721	MPTLVo3	CT	4T1	Ms	D7	C1	4	1	0.99999875	1.033352809	1.033354101	1.221146583	1.221146583	1.221147002	1.221147002	0.798804335	1.033354101	0.894097321	4.65649999	5.829337407	0.806398992	825	1018.6	1327496786	3.612883869	101	3.368180259	1185	61.37949912	914.7873016	906	732	453	42.45181044	918.0714037	0.669683368	679677.5048	0.096445452	6019.295077	71.54813306	3430.666547	134.8144192	30.97608011	6.683156303	0.642949618	2.030724122
Sphere_Non_Tumour_Contour_15	Subtraction	4	200721	MPTLVo3	CT	4T1	Ms	D7	C1	5	1	0.99999875	1.033352809	1.033354101	1.221146583	1.221146583	1.221147002	1.221147002	0.798804335	1.033354101	0.894097321	4.65649999	5.829337407	0.806398992	851.4	1086	1462592271	3.842883025	120	2.830696179	1262	71.61436977	959.5434921	948	721	541	50.4997619	963.6545093	0.419080251	748846.3067	0.080748602	7906.300172	129.8512575	5702.54202	148.1726198	45.70025714	6.141181029	0.762779756	1.935004315
Sphere_Non_Tumour_Contour_15	Subtraction	5	200721	MPTLVo3	CT	4T1	Ms	D7	C2	6	1	0.99999875	1.033352809	1.033354101	1.221146583	1.221146583	1.221147002	1.221147002	0.798804335	1.033354101	0.894097321	4.65649999	5.829337407	0.806398992	1080.4	1297	2266514100	3.775715577	100	3.591862906	1413	66.43073822	1196.492698	1203	902	511	43.68958035	1199.60684	-0.5614537	1160453.769	0.089289997	7461.794074	163.2875687	5444.398355	-145.9481096	37.55379774	7.97134217	0.647824626	2.15463254
Sphere_Non_Tumour_Contour_15	Subtraction	6	200922	MPTLVo4	CT	4T1	Ms	D14	C1	3	1	0.99999875	1.033352809	1.033354101	1.221146583	1.221146583	1.221147002	1.221147002	0.798804335	1.033354101	0.894097321	4.65649999	5.829337407	0.806398992	859	1148	1555878136	4.099652624	159	2.45661016	1310	89.81794104	987.9619048	971	724	586	66.21722333	993.9110292	0.377945928	796608.6099	0.066174049	11790.40871	157.2057103	10372.631	219.8017171	64.45005073	6.026303032	0.828126467	1.919254724
Sphere_Non_Tumour_Contour_15	Subtraction	7	200922	MPTLVo4	CT	4T1	Ms	D14	C1	5	1	0.99999875	1.033352809	1.033354101	1.221146583	1.221146583	1.221147002	1.221147002	0.798804335	1.033354101	0.894097321	4.65649999	5.829337407	0.806398992	1222	1399	2717106323	3.48535214	92	2.96362807	1506	54.06928173	1311.695873	1314	1058	448	38.18111092	1313.448466	-0.143181724	1391156.698	0.10351222	4600.808459	125.731837	1414.547142	-14.23959562	21.95768228	7.434258214	0.494031932	2.139947663
Sphere_Non_Tumour_Contour_15	Subtraction	8	200922	MPTLVo4	CT	4T1	Ms	D14	C2	6	1	0.99999875	1.033352809	1.033354101	1.221146583	1.221146583	1.221147002	1.221147002	0.798804335	1.033354101	0.894097321	4.65649999	5.829337407	0.806398992	1171	1304	2412951093	3.110443083	71	3.174068975	1373	41.71993671	1236.636825	1237	1041	332	29.22777963	1237.75298	-0.277769923	1235429.415	0.134308491	2761.802072	82.71179968	603.0205718	-19.12160924	13.55484636	4.859615209	0.47274549	1.708190155
Sphere_Non_Tumour_Contour_15	Subtraction	9	200922	MPTLVo4	CT	4T1	Ms	D14	C2	8	1	0.99999875	1.033352809	1.033354101	1.221146583	1.221146583	1.221147002	1.221147002	0.798804335	1.033354101	0.894097321	4.65649999	5.829337407	0.806398992	1243.4	1410	2782188028	3.401461936	83	3.001744499	1554	50.78420559	1327.549206	1326	1089	465	35.37222387	1329.085621	0.056354455	1424478.49	0.110841018	4081.693928	115.5496066	1125.728243	6.014986023	19.21735464	7.07624235	0.461767133	2.070017074
Sphere_Non_Tumour_Contour_15	Subtraction	10	200922	MPTLVo4	CT	4T1	Ms	D14	C2	9	1	0.99999875	1.033352809	1.033354101	1.221146583	1.221146583	1.221147002	1.221147002	0.798804335	1.033354101	0.894097321	4.65649999	5.829337407	0.806398992	891	1139.2	1557373545	3.791570959	113.5	3.648956541	1331	75.36242923	989.6184127	965	774	557	49.31030935	994.3885558	1.042908591	797374.2583	0.090386495	9463.997248	109.2031209	10064.37996	417.2992768	50.04635967	6.120069907	0.77925651	1.894224628
Sphere_Non_Tumour_Contour_15	Subtraction	11	200922	MPTLVo4	CT	4T1	Ms	D14	C2	10	1	0.99999875	1.033352809	1.033354101	1.221146583	1.221146583	1.221147002	1.221147002	0.798804335	1.033354101	0.894097321	4.65649999	5.829337407	0.806398992	1207	1375	2637475005	3.411977301	91.5	2.797076021	1524	52.22186909	1292.44381	1292	1118	406	37.4864995	1294.058463	0.130795753	1350385.515	0.107414462	4176.303985	71.81461646	1274.499677	16.88276928	21.2167486	4.714852578	0.635907359	1.688363002
Sphere_Non_Tumour_Contour_15	Subtraction	12	200922	MPTLVo4	CT	4T1	Ms	D14	C3	11	1	0.99999875	1.033352809	1.033354101	1.221146583	1.221146583	1.221147002	1.221147002	0.798804335	1.033354101	0.894097321	4.65649999	5.829337407	0.806398992	854	1025	1385520276	3.423740529	88.5	3.129249582	1178	53.1383873	935.5466667	929	771	407	37.12839027	937.9207927	0.541580551	709385.4946	0.108390023	4447.847822	65.12680231	1498.519663	57.7745316	21.64344635	4.939555126	0.627365311	1.726546083
Sphere_Non_Tumour_Contour_15	Subtraction	13	200922	MPTLVo4	CT	4T1	Ms	D14	C3	12	1	0.99999875	1.033352809	1.033354101	1.221146583	1.221146583	1.221147002	1.221147002	0.798804335	1.033354101	0.894097321	4.65649999	5.829337407	0.806398992	823.4	1031	1362498755	3.707577522	102	3.201206145	1202	62.80112149	926.6406349	920	699	503	42.90692114	930.0960029	0.352340455	697598.4906	0.091003275	6415.708317	114.6735525	3415.874842	71.51268105	32.81671374	5.804238466	0.697411853	1.876583934
Sphere_Non_Tumour_Contour_15	Subtraction	14	200922	MPTLVo4	CT	4T1	Ms	D14	C3	14	1	0.99999875	1.033352809	1.033354101	1.221146583	1.221146583	1.221147002	1.221147002	0.798804335	1.033354101	0.894097321	4.65649999	5.829337407	0.806398992	829.4	1032	1368279521	3.64244364	105	2.623600429	1155	61.87006017	928.9352381	927	696	459	44.35618673	932.0670052	0.173599124	700558.2391	0.090269589	5828.225647	122.132309	2689.167755	34.96474965	32.61399514	5.327368942	0.719338647	1.800739068
Sphere_Non_Tumour_Contour_15	Subtraction	15	200922	MPTLVo4	CT	4T1	Ms	D14	C3	15	1	0.99999875	1.033352809	1.033354101	1.221146583	1.221146583	1.221147002	1.221147002	0.798804335	1.033354101	0.894097321	4.65649999	5.829337407	0.806398992	1224.4	1337	2578869961	2.869219304	62	2.804653924	1428	35.54013847	1278.84381	1279	1139	289	25.31548354	1279.600622	0.0015416	1320379.77	0.157051953	1936.263859	45.76715744	205.4669957	1.299923149	8.680889721	4.103068538	0.35834975	1.572207832
Sphere_Non_Tumour_Contour_15	Subtraction	16	200922	MPTLVo4	CT	4T1	Ms	D14	C4	16	1	0.99999875	1.033352809	1.033354101	1.221146583	1.221146583	1.221147002	1.221147002	0.798804335	1.033354101	0.894097321	4.65649999	5.829337407	0.806398992	835.4	1021.6	1370590130	3.611523071	93	3.534589354	1191	58.58447045	929.7739683	927	708	483	39.07314516	932.8536625	0.389202133	701741.2694	0.09844898	5736.323513	97.95440655	3462.384073	79.91228327	30.61890701	5.180675469	0.709758674	1.777997916
Sphere_Non_Tumour_Contour_15	Subtraction	17	200922	MPTLVo4	CT	4T1	Ms	D14	C4	17	1	0.99999875	1.033352809	1.033354101	1.221146583	1.221146583	1.221147002	1.221147002	0.798804335	1.033354101	0.894097321	4.65649999	5.829337407	0.806398992	907	1046	1515791176	3.195832939	69	3.332068936	1167	43.31001179	979.4514286	982	796	371	29.28123799	981.023494	-0.060470795	776084.112	0.130874679	3081.994942	76.96155361	701.6911776	-5.679598694	14.17037004	4.896159447	0.485196315	1.709720034
Sphere_Non_Tumour_Contour_15	Subtraction	18	200922	MPTLVo4	CT	4T1	Ms	D14	C4	18	1	0.99999875	1.033352809	1.033354101	1.221146583	1.221146583	1.221147002	1.221147002	0.798804335	1.033354101	0.894097321	4.65649999	5.829337407	0.806398992	813.4	976.6	1271079911	3.382735705	88.5	2.812953431	1100	50.98200091	896.1161905	897	703	397	36.1708695	898.351192	0.103511998	650792.1009	0.109864651	4010.637293	72.24732686	1132.101004	6.860919402	20.25476031	5.030395393	0.601693414	1.746483829
Sphere_Non_Tumour_Contour_15	Subtraction	19	200922	MPTLVo4	CT	4T1	Ms	D14	C4	20	1	0.99999875	1.033352809	1.033354101	1.221146583	1.221146583	1.221147002	1.221147002	0.798804335	1.033354101	0.894097321	4.65649999	5.829337407	0.806398992	868	1028.6	1418009229	3.365261907	83.5	2.885019258	1142	49.7189547	946.8234921	947	751	391	35.17456608	948.8536874	0.045854958	726019.8177	0.112330159	3848.594877	74.72971604	1118.322996	6.072730547	19.96610225	4.719279884	0.617390474	1.69712108
Sphere_Non_Tumour_Contour_15	Subtraction	20	200922	MPTLVo4	CT	4T1	Ms	D14	C5	21	1	0.99999875	1.033352809	1.033354101	1.221146583	1.221146583	1.221147002	1.221147002	0.798804335	1.033354101	0.894097321	4.65649999	5.829337407	0.806398992	857	1055	1454036492	3.638739183	105	2.659432892	1169	61.18639456	957.8412698	957	734	435	43.81217413	960.8318129	-0.083104087	744465.7533	0.091308844	5737.874487	103.39729	2489.431873	-19.55738846	30.84091202	5.703145806	0.687828831	1.865636423
Sphere_Non_Tumour_Contour_15	Subtraction	21	200922	MPTLVo4	CT	4T1	Ms	D14	C5	22	1	0.99999875	1.033352809	1.033354101	1.221146583	1.221146583	1.221147002	1.221147002	0.798804335	1.033354101	0.894097321	4.65649999	5.829337407	0.806398992	784	997.6	1237821085	3.708462855	114	2.694039205	1115	66.50090522	882.7130159	873	668	447	47.32721772	886.5202475	0.413006589	633763.6033	0.087642026	6735.880815	98.79021349	3379.394445	104.3521133	34.81103543	5.963186336	0.70631349	1.903161854
Sphere_Non_Tumour_Contour_15	Subtraction	22	200922	MPTLVo4	CT	4T1	Ms	D14	C5	23	1	0.99999875	1.033352809	1.033354101	1.221146583	1.221146583	1.221147002	1.221147002	0.798804335	1.033354101	0.894097321	4.65649999	5.829337407	0.806398992	861	1020.6	1393763709	3.38525926	81	3.204589172	1152	49.24148632	938.5949206	936	745	407	33.40594104	940.7068295	0.224384472	713606.127	0.114251449	3968.914006	84.96614893	1277.419973	20.69813969	19.73085538	4.552923673	0.623620911	1.645223478
Sphere_Non_Tumour_Contour_15	Subtraction	23	201020	MPTLVo6	CT	CT26	Ms	D14	C1	2	1	0.99999875	1.033352809	1.033354101	1.221146583	1.221146583	1.221147002	1.221147002	0.798804335	1.033354101	0.894097321	4.65649999	5.829337407	0.806398992	860.4	1092	1509785238	3.933500324	126.5	3.434987197	1325	74.65921451	974.472381	969	709	616	51.4862963	979.0780367	0.472052074	773009.0756	0.077044696	8997.380666	141.3420487	8517.024161	183.7295376	49.80905806	7.423756329	0.739622711	2.130521871
Sphere_Non_Tumour_Contour_15	Subtraction	24	201020	MPTLVo6	CT	CT26	Ms	D14	C1	3	1	0.99999875	1.033352809	1.033354101	1.221146583	1.221146583	1.221147002	1.221147002	0.798804335	1.033354101	0.894097321	4.65649999	5.829337407	0.806398992	830	982	1285690689	3.276080239	77	3.332285369	1105	46.5583867	901.5384127	899	722	383	31.90261721	903.4996118	0.399535195	658272.8099	0.122833157	3540.039001	75.39437918	1086.777874	32.82754787	17.67396313	4.930206471	0.563684893	1.732299431
Sphere_Non_Tumour_Contour_15	Subtraction	25	201020	MPTLVo6	CT	CT26	Ms	D14	C1	4	1	0.99999875	1.033352809	1.033354101	1.221146583	1.221146583	1.221147002	1.221147002	0.798804335	1.033354101	0.894097321	4.65649999	5.829337407	0.806398992	818	978.6	1266304585	3.361836656	85.5	3.409475826	1161	50.6555485	894.3777778	888	734	427	35.38991337	896.6620942	0.560889311	648347.1371	0.113510506	4091.301728	55.65546163	1395.240476	55.57520186	19.91713937	5.040192612	0.594331198	1.739522136
Sphere_Non_Tumour_Contour_15	Subtraction	26	201020	MPTLVo6	CT	CT26	Ms	D14	C1CL4	5	1	0.99999875	1.033352809	1.033354101	1.221146583	1.221146583	1.221147002	1.221147002	0.798804335	1.033354101	0.894097321	4.65649999	5.829337407	0.806398992	911	1107.6	1599591016	3.673856887	97	4.130011162	1334	62.15624449	1004.446984	998	814	520	40.78162479	1007.776435	0.809971114	818989.5765	0.095569866	6699.59957	78.75308829	4340.259718	145.0526997	31.80493238	6.235629668	0.66869588	1.895734174
Sphere_Non_Tumour_Contour_15	Subtraction	27	201020	MPTLVo6	CT	CT26	Ms	D14	C2	8	1	0.99999875	1.033352809	1.033354101	1.221146583	1.221146583	1.221147002	1.221147002	0.798804335	1.033354101	0.894097321	4.65649999	5.829337407	0.806398992	873	1156.6	1570762652	4.02756721	148.5	2.721249862	1315	86.91400353	992.8888889	971	772	543	61.80297304	998.6539042	0.64510111	804229.4725	0.071844394	11481.27464	112.7613803	11277.30417	373.1876713	62.27514694	7.77872341	0.775063691	2.162110406
Sphere_Non_Tumour_Contour_15	Subtraction	28	201020	MPTLVo6	CT	CT26	Ms	D14	C2	9	1	0.99999875	1.033352809	1.033354101	1.221146583	1.221146583	1.221147002	1.221147002	0.798804335	1.033354101	0.894097321	4.65649999	5.829337407	0.806398992	889.4	1067	1501405313	3.477419344	92	2.753168946	1208	54.64215268	974.0031746	967	804	404	38.99302951	976.3571143	0.256141456	768718.5594	0.10296639	4591.030466	59.18915955	1573.06778	37.06792081	23.49398262	5.500093176	0.619824871	1.832190601
Sphere_Non_Tumour_Contour_15	Subtraction	29	201020	MPTLVo6	CT	CT26	Ms	D14	C2	10	1	0.99999875	1.033352809	1.033354101	1.221146583	1.221146583	1.221147002	1.221147002	0.798804335	1.033354101	0.894097321	4.65649999	5.829337407	0.806398992	749	1000	1200169878	3.965868386	136	2.706021766	1150	78.2029932	867.5873016	856	590	560	55.82972113	872.9333428	0.258656546	614486.2094	0.073626203	9304.895077	156.120016	6617.745094	105.6139799	48.85188702	7.567114032	0.730463008	2.151549702
Sphere_Non_Tumour_Contour_15	Subtraction	30	201020	MPTLVo6	CT	CT26	Ms	D14	C2CL4	6	1	0.99999875	1.033352809	1.033354101	1.221146583	1.221146583	1.221147002	1.221147002	0.798804335	1.033354101	0.894097321	4.65649999	5.829337407	0.806398992	792	1059	1307533138	3.952361821	123.5	3.752565548	1292	80.25000635	905.2711111	885	705	587	53.6611458	911.1420143	0.944381927	669456.1298	0.078362913	10663.98555	86.27319658	12198.025	414.17716	57.38489747	6.325357533	0.799517348	1.927348431
Sphere_Non_Tumour_Contour_15	Subtraction	31	201020	MPTLVo6	CT	CT26	Ms	D14	C3	12	1	0.99999875	1.033352809	1.033354101	1.221146583	1.221146583	1.221147002	1.221147002	0.798804335	1.033354101	0.894097321	4.65649999	5.829337407	0.806398992	815	1030.6	1338775134	3.726855877	120	2.695481433	1183	66.76110335	918.3377778	911	714	469	48.53105345	921.9631002	0.32953395	685452.0118	0.085470799	6671.684001	90.98488574	3091.598561	64.98896083	34.61768225	6.631651368	0.678044426	2.02640482
Sphere_Non_Tumour_Contour_15	Subtraction	32	201020	MPTLVo6	CT	CT26	Ms	D14	C3	14	1	0.99999875	1.033352809	1.033354101	1.221146583	1.221146583	1.221147002	1.221147002	0.798804335	1.033354101	0.894097321	4.65649999	5.829337407	0.806398992	929	1134	1693994797	3.703684152	111	2.910226856	1338	63.84942827	1034.050159	1035	798	540	45.91109813	1037.088353	0.198596609	867324.2519	0.087816175	6292.521294	122.9624164	2879.629766	33.69510367	32.02404912	6.339777388	0.668372196	1.966009118
Sphere_Non_Tumour_Contour_15	Subtraction	33	201020	MPTLVo6	CT	CT26	Ms	D14	C3	15	1	0.99999875	1.033352809	1.033354101	1.221146583	1.221146583	1.221147002	1.221147002	0.798804335	1.033354101	0.894097321	4.65649999	5.829337407	0.806398992	867	1051	1457166714	3.577303807	98	2.943980789	1179	57.9709291	959.1326984	961	735	444	40.72663571	961.8654871	-0.007229049	746068.425	0.097633862	5249.682074	103.6670209	2152.991848	-8.765206897	27.21779478	5.030932791	0.68687964	1.74697671
Sphere_Non_Tumour_Contour_15	Subtraction	34	201020	MPTLVo6	CT	CT26	Ms	D14	C3CL4	11	1	0.99999875	1.033352809	1.033354101	1.221146583	1.221146583	1.221147002	1.221147002	0.798804335	1.033354101	0.894097321	4.65649999	5.829337407	0.806398992	804	1016.2	1298870406	3.778185469	112.5	3.763668123	1222	68.91244505	903.7765079	892	687	535	46.08737465	908.1187273	0.838222992	665020.8166	0.087411439	7867.646559	97.44635454	6555.180531	242.785173	40.20053192	6.82467209	0.706047337	1.993724288
Sphere_Non_Tumour_Contour_15	Subtraction	35	201020	MPTLVo6	CT	CT26	Ms	D14	C4	16	1	0.99999875	1.033352809	1.033354101	1.221146583	1.221146583	1.221147002	1.221147002	0.798804335	1.033354101	0.894097321	4.65649999	5.829337407	0.806398992	859	1002	1370213486	3.214530972	76.5	3.434821941	1155	45.02686138	931.0044444	928	744	411	31.71780284	932.7254776	0.31614456	701548.4279	0.125413958	3207.540933	77.84687936	694.2731396	13.09603137	14.66835597	4.923741472	0.496549547	1.722653879
Sphere_Non_Tumour_Contour_15	Subtraction	36	201020	MPTLVo6	CT	CT26	Ms	D14	C4	17	1	0.99999875	1.033352809	1.033354101	1.221146583	1.221146583	1.221147002	1.221147002	0.798804335	1.033354101	0.894097321	4.65649999	5.829337407	0.806398992	788	981	1217706142	3.631259717	88.5	6.47019367	1291	63.65820952	874.7771429	858	688	603	38.24393126	879.2876417	1.548098119	623464.7654	0.10571489	7911.70716	78.91767978	11960.15536	448.7559779	41.20868074	5.848897214	0.748049386	1.862957661
Sphere_Non_Tumour_Contour_15	Subtraction	37	201020	MPTLVo6	CT	CT26	Ms	D14	C4	18	1	0.99999875	1.033352809	1.033354101	1.221146583	1.221146583	1.221147002	1.221147002	0.798804335	1.033354101	0.894097321	4.65649999	5.829337407	0.806398992	737	875	1029662536	3.178891168	76	2.908941042	978	43.79857899	806.6984127	808	612	366	31.08860187	808.5505495	0.024671816	527186.5594	0.128636533	2991.662061	77.09186939	602.3697705	-1.480436429	14.39143262	4.947546925	0.48855	1.73262624
Sphere_Non_Tumour_Contour_15	Subtraction	38	201020	MPTLVo6	CT	CT26	Ms	D14	C4	20	1	0.99999875	1.033352809	1.033354101	1.221146583	1.221146583	1.221147002	1.221147002	0.798804335	1.033354101	0.894097321	4.65649999	5.829337407	0.806398992	868	1139	1581487933	4.090467156	141.5	3.272390844	1357	85.61658776	996.192381	985	741	616	59.18017589	1002.057545	0.642909448	809720.8095	0.068629882	11720.06267	140.185088	13347.13736	330.9738607	63.64986996	6.982271908	0.800878056	2.064661739
Sphere_Non_Tumour_Contour_15	Subtraction	39	201020	MPTLVo6	CT	CT26	Ms	D14	C5	21	1	0.99999875	1.033352809	1.033354101	1.221146583	1.221146583	1.221147002	1.221147002	0.798804335	1.033354101	0.894097321	4.65649999	5.829337407	0.806398992	754	897	1074270376	3.215491435	79.5	2.832139333	996	45.01835062	823.9860317	823	662	334	32.25849111	825.8791856	0.126790491	550025.745	0.123841774	3123.448694	56.97838079	634.6549775	6.50647234	15.13947649	4.228377864	0.562956272	1.594673111
Sphere_Non_Tumour_Contour_15	Subtraction	51	201110	MPTLVo7	CT	4T1	Ms	D7	C6	1	1	0.99999875	1.033352809	1.033354101	1.221146583	1.221146583	1.221147002	1.221147002	0.798804335	1.033354101	0.894097321	4.65649999	5.829337407	0.806398992	769.4	997.6	1221309722	3.790643522	121	2.547130148	1134	70.26083507	876.3784127	868	674	460	50.81119261	880.5877265	0.332423609	625309.796	0.0818322	7395.621883	98.72792895	3995.960195	91.7867682	39.77431101	5.068497974	0.773141661	1.752214395
Sphere_Non_Tumour_Contour_15	Subtraction	52	201110	MPTLVo7	CT	4T1	Ms	D7	C6	2	1	0.99999875	1.033352809	1.033354101	1.221146583	1.221146583	1.221147002	1.221147002	0.798804335	1.033354101	0.894097321	4.65649999	5.829337407	0.806398992	779	932	1158900162	3.327646585	79	3.277126552	1053	47.75856327	855.6342857	854	662	391	32.81236951	857.7934639	0.092006055	593356.1412	0.117936004	3699.595777	79.53898331	1042.112439	0.29365483	17.18436152	5.301644435	0.527060661	1.801838261
Sphere_Non_Tumour_Contour_15	Subtraction	53	201110	MPTLVo7	CT	4T1	Ms	D7	C6	3	1	0.99999875	1.033352809	1.033354101	1.221146583	1.221146583	1.221147002	1.221147002	0.798804335	1.033354101	0.894097321	4.65649999	5.829337407	0.806398992	772	940.6	1146659376	3.434830537	84	4.335334672	1149	53.72384379	850.3746032	840	689	460	35.60176257	853.251252	0.940209255	587088.8666	0.111997984	4900.733323	58.59834477	2228.734171	95.44289247	22.79545343	5.625720362	0.601332088	1.80993645
Sphere_Non_Tumour_Contour_15	Subtraction	54	201110	MPTLVo7	CT	4T1	Ms	D7	C6	4	1	0.99999875	1.033352809	1.033354101	1.221146583	1.221146583	1.221147002	1.221147002	0.798804335	1.033354101	0.894097321	4.65649999	5.829337407	0.806398992	765	961	1192383517	3.64052731	100	2.955253574	1118	60.69760967	866.7574603	870	664	454	42.64732124	870.0970634	0.046745522	610499.5976	0.093537314	5800.404667	89.43171981	2458.354134	-10.4183235	29.72034711	5.34013134	0.694527567	1.788789144
Sphere_Non_Tumour_Contour_15	Subtraction	55	201110	MPTLVo7	CT	4T1	Ms	D7	C6	5	1	0.99999875	1.033352809	1.033354101	1.221146583	1.221146583	1.221147002	1.221147002	0.798804335	1.033354101	0.894097321	4.65649999	5.829337407	0.806398992	813.4	974.6	1269780514	3.348977808	85	2.842787497	1097	50.25253716	895.7460317	895	701	396	35.70577781	897.8918922	-0.0700244	650126.8105	0.113513731	3848.89677	74.64352285	1110.646741	-14.5747747	19.91327435	4.592278396	0.62496457	1.664878069
Sphere_Non_Tumour_Contour_15	Subtraction	56	201117	MPTLVo7	CT	4T1	Ms	D14	C6	1	1	0.99999875	1.033352809	1.033354101	1.221146583	1.221146583	1.221147002	1.221147002	0.798804335	1.033354101	0.894097321	4.65649999	5.829337407	0.806398992	799	1007	1252931510	3.628419335	92	3.926492695	1181	63.28002661	888.048254	872	705	476	41.02406233	891.9148333	0.984739287	641500.1312	0.100725825	6882.368465	66.83776113	4805.168824	208.6362235	33.31003705	6.231130037	0.682220401	1.908865434
Sphere_Non_Tumour_Contour_15	Subtraction	57	201117	MPTLVo7	CT	4T1	Ms	D14	C6	2	1	0.99999875	1.033352809	1.033354101	1.221146583	1.221146583	1.221147002	1.221147002	0.798804335	1.033354101	0.894097321	4.65649999	5.829337407	0.806398992	766	1062	1270694674	4.079157218	158	2.730003556	1215	92.26567659	891.175873	865	641	574	66.62392135	898.2150462	0.656899622	650594.8598	0.068875787	12595.83256	136.1796595	13827.22042	431.0413501	69.64182044	6.259486656	0.833203928	1.934887501
Sphere_Non_Tumour_Contour_15	Subtraction	58	201117	MPTLVo7	CT	4T1	Ms	D14	C6	3	1	0.99999875	1.033352809	1.033354101	1.221146583	1.221146583	1.221147002	1.221147002	0.798804335	1.033354101	0.894097321	4.65649999	5.829337407	0.806398992	798	950	1210327095	3.292137799	82	2.982501853	1093	47.99826415	874.5949206	875	709	384	34.16933754	876.6194429	0.100564019	619686.698	0.117708642	3545.372419	58.69780478	898.6611119	9.364699469	17.9620519	4.544037032	0.595962061	1.657300779
Sphere_Non_Tumour_Contour_15	Subtraction	59	201117	MPTLVo7	CT	4T1	Ms	D14	C6	4	1	0.99999875	1.033352809	1.033354101	1.221146583	1.221146583	1.221147002	1.221147002	0.798804335	1.033354101	0.894097321	4.65649999	5.829337407	0.806398992	832	1057	1373772178	3.747801174	107	3.347515133	1242	68.31257929	929.8831746	914	734	508	46.51567799	933.9359204	0.783463836	703370.4759	0.08943351	7553.585082	79.33990729	5231.240898	205.4649998	38.04311083	6.106077294	0.718906554	1.914817009
Sphere_Non_Tumour_Contour_15	Subtraction	60	201117	MPTLVo7	CT	4T1	Ms	D14	C6	5	1	0.99999875	1.033352809	1.033354101	1.221146583	1.221146583	1.221147002	1.221147002	0.798804335	1.033354101	0.894097321	4.65649999	5.829337407	0.806398992	827.4	1054	1391780050	3.842137483	121	2.875634802	1221	70.55714588	935.9301587	929	658	563	49.87189342	940.0371658	0.243478244	712590.4949	0.080407559	7704.610995	154.2669868	5244.133071	58.25741453	43.50860959	5.371103322	0.779969986	1.815683348
Sphere_Non_Tumour_Contour_15	Subtraction	61	201117	MPTLVo7	CT	4T1	Ms	D14	C7	6	1	0.99999875	1.033352809	1.033354101	1.221146583	1.221146583	1.221147002	1.221147002	0.798804335	1.033354101	0.894097321	4.65649999	5.829337407	0.806398992	782	938	1173021423	3.343783643	80	3.467639318	1127	48.20212487	860.8133333	859	674	453	33.31489896	863.0037698	0.174368666	600586.2178	0.117350668	3775.911822	82.84470619	1131.665078	8.210314776	18.21308214	4.922343979	0.573656596	1.725263055
Sphere_Non_Tumour_Contour_15	Subtraction	62	201117	MPTLVo7	CT	4T1	Ms	D14	C7	7	1	0.99999875	1.033352809	1.033354101	1.221146583	1.221146583	1.221147002	1.221147002	0.798804335	1.033354101	0.894097321	4.65649999	5.829337407	0.806398992	699	916.6	1041310421	3.790286764	124	2.59341028	1065	68.86687428	808.7396825	805	572	493	50.01658382	813.1109848	0.095271796	533150.2691	0.081582263	7089.599536	122.0454891	3818.555576	32.93271008	39.09374177	5.531843729	0.751601496	1.82806991
Sphere_Non_Tumour_Contour_15	Subtraction	63	201117	MPTLVo7	CT	4T1	Ms	D14	C7	8	1	0.99999875	1.033352809	1.033354101	1.221146583	1.221146583	1.221147002	1.221147002	0.798804335	1.033354101	0.894097321	4.65649999	5.829337407	0.806398992	929	1082	1590900960	3.29488253	81	3.500973623	1234	47.59654603	1003.217778	999	819	415	33.09186819	1005.035247	0.420226853	814540.2733	0.12081673	3649.93797	76.04223432	1037.961869	27.37583925	17.15324827	4.874182139	0.555834177	1.715897425
Sphere_Non_Tumour_Contour_15	Subtraction	64	201117	MPTLVo7	CT	4T1	Ms	D14	C7	9	1	0.99999875	1.033352809	1.033354101	1.221146583	1.221146583	1.221147002	1.221147002	0.798804335	1.033354101	0.894097321	4.65649999	5.829337407	0.806398992	813	962	1245186974	3.27502464	73.5	3.230477604	1077	45.73040988	887.2177778	887	682	395	30.8405876	889.1540385	-0.043004573	637534.9338	0.123805493	3439.518922	82.93982448	999.0624265	-6.51272951	17.40629884	4.393243094	0.596401359	1.635672788
Sphere_Non_Tumour_Contour_15	Subtraction	65	201117	MPTLVo7	CT	4T1	Ms	D14	C7	10	1	0.99999875	1.033352809	1.033354101	1.221146583	1.221146583	1.221147002	1.221147002	0.798804335	1.033354101	0.894097321	4.65649999	5.829337407	0.806398992	859	1065.8	1441337091	3.671120188	102	3.367902518	1255	62.98958851	953.2679365	942	763	492	43.24794906	956.6267093	0.639150611	737963.6681	0.09321804	6414.902178	82.92298805	3742.04	119.6788081	34.19631182	5.255577271	0.732737874	1.770044353
Sphere_Non_Tumour_Contour_15	Subtraction	66	201117	MPTLVo7	CT	CT26	Ms	D14	C1	4	1	0.99999875	1.033352809	1.033354101	1.221146583	1.221146583	1.221147002	1.221147002	0.798804335	1.033354101	0.894097321	4.65649999	5.829337407	0.806398992	731	943	1114371030	3.760377544	109	2.868026721	1110	65.56168304	837.1339683	839	583	527	45.78389821	841.1522822	-0.088068878	570557.2542	0.085742504	6743.8811	125.3996346	4003.961687	-25.47059699	37.65913049	5.550070984	0.742590849	1.838085755
Sphere_Non_Tumour_Contour_15	Subtraction	67	201117	MPTLVo7	CT	CT26	Ms	D14	C1	5	1	0.99999875	1.033352809	1.033354101	1.221146583	1.221146583	1.221147002	1.221147002	0.798804335	1.033354101	0.894097321	4.65649999	5.829337407	0.806398992	794	1005.6	1260619020	3.764022846	113	2.941083018	1148	66.70757732	890.7352381	883	648	500	46.83696963	894.6468737	0.248733609	645436.1314	0.086425397	6983.764187	133.7260144	4268.913952	71.76513387	38.36875957	5.823060087	0.73589096	1.849768256
Sphere_Non_Tumour_Contour_15	Subtraction	68	201117	MPTLVo7	CT	CT26	Ms	D14	C2	6	1	0.99999875	1.033352809	1.033354101	1.221146583	1.221146583	1.221147002	1.221147002	0.798804335	1.033354101	0.894097321	4.65649999	5.829337407	0.806398992	807.4	1059.6	1367217402	3.982066058	149.5	2.675789733	1226	81.91104339	926.3822222	915	698	528	59.91444727	931.7051792	0.408242916	700014.4348	0.071850038	9890.519303	119.8705099	7777.977538	200.4123246	54.21632394	6.782029793	0.77720254	2.017031682
Sphere_Non_Tumour_Contour_15	Subtraction	69	201117	MPTLVo7	CT	CT26	Ms	D14	C2	8	1	0.99999875	1.033352809	1.033354101	1.221146583	1.221146583	1.221147002	1.221147002	0.798804335	1.033354101	0.894097321	4.65649999	5.829337407	0.806398992	797.4	978.6	1236690707	3.54608906	93	3.773799778	1182	57.94959819	882.9568254	874	714	468	38.80890377	886.11537	0.768511774	633184.8505	0.103265508	5587.693374	65.94756481	3249.26669	131.3393872	28.48077054	5.157847154	0.692252671	1.769701184
Sphere_Non_Tumour_Contour_15	Subtraction	70	201117	MPTLVo7	CT	CT26	Ms	D14	C2	9	1	0.99999875	1.033352809	1.033354101	1.221146583	1.221146583	1.221147002	1.221147002	0.798804335	1.033354101	0.894097321	4.65649999	5.829337407	0.806398992	741	954	1125620936	3.737311183	110.5	3.225121775	1144	66.48039184	841.2114286	832	632	512	46.19933947	845.3874611	0.59414793	576317.1988	0.087165533	7043.291806	87.74510548	4455.850811	145.3852427	36.35212468	6.184504249	0.708317815	1.903272207
Sphere_Non_Tumour_Contour_15	Subtraction	71	201117	MPTLVo7	CT	CT26	Ms	D14	C2	10	1	0.99999875	1.033352809	1.033354101	1.221146583	1.221146583	1.221147002	1.221147002	0.798804335	1.033354101	0.894097321	4.65649999	5.829337407	0.806398992	921	1260	1886561907	4.245660046	209	1.922165072	1378	108.856747	1087.185397	1079	765	613	86.40737126	1094.448301	0.025294258	965918.489	0.056072562	15844.99674	226.0644089	14846.26545	-25.46718515	87.92052493	9.201339055	0.809733217	2.341611576
Sphere_Non_Tumour_Contour_15	Subtraction	72	220620	MPTLVo1	CT	4T1	Ms	D11	C1	1	1	0.99999875	1.033352809	1.033354101	1.221146583	1.221146583	1.221147002	1.221147002	0.798804335	1.033354101	0.894097321	4.65649999	5.829337407	0.806398992	926.4	1114	1635715022	3.535927431	106	2.574273787	1245	58.12033741	1016.601905	1012	838	407	42.45444464	1019.092351	0.250647907	837485.0444	0.096498665	5069.787552	68.4720712	1613.260166	35.72955619	24.54119786	5.701379317	0.621872957	1.865267586
Sphere_Non_Tumour_Contour_15	Subtraction	73	220620	MPTLVo1	CT	4T1	Ms	D11	C1	2	1	0.99999875	1.033352809	1.033354101	1.221146583	1.221146583	1.221147002	1.221147002	0.798804335	1.033354101	0.894097321	4.65649999	5.829337407	0.806398992	814	972	1262606479	3.376151406	87	3.171539518	1120	50.62893424	893.0952381	891	729	391	35.71547553	895.3518344	0.307679373	646453.7092	0.111880272	4035.802993	52.99075286	1056.315559	24.37882239	18.41088252	5.835746827	0.517541336	1.880596323
Sphere_Tumour_15	Subtraction	1	200721	MPTLVo3	CT	4T1	Ms	D7	C1	2	1	0.99999875	1.033352809	1.033354101	1.221146583	1.221146583	1.221147002	1.221147002	0.798804335	1.033354101	0.894097321	4.65649999	5.829337407	0.806398992	1153	1309	2398799675	3.361688301	83.5	2.997476388	1468	49.48237884	1232.559365	1232	1051	417	34.79963565	1234.118071	0.013541838	1228183.898	0.112991282	3844.824254	65.03569252	1064.898639	8.247469059	19.09128381	5.591342346	0.546463713	1.853333373
Sphere_Tumour_15	Subtraction	2	200721	MPTLVo3	CT	4T1	Ms	D7	C1	3	1	0.99999875	1.033352809	1.033354101	1.221146583	1.221146583	1.221147002	1.221147002	0.798804335	1.033354101	0.894097321	4.65649999	5.829337407	0.806398992	1091	1271.6	2213842235	3.542772474	98	2.771619167	1417	57.41018896	1183.463492	1184	987	430	40.98039683	1185.585981	0.029613126	1133485.807	0.097775762	5028.280413	85.07392658	1820.712819	-3.202889074	26.05772924	6.257562347	0.612631189	1.948696831
Sphere_Tumour_15	Subtraction	3	200721	MPTLVo3	CT	4T1	Ms	D7	C1	4	1	0.99999875	1.033352809	1.033354101	1.221146583	1.221146583	1.221147002	1.221147002	0.798804335	1.033354101	0.894097321	4.65649999	5.829337407	0.806398992	1049	1242	2062609631	3.717618228	92	9.39447077	1412	63.78745195	1140.553016	1147	581	831	38.61925833	1144.374684	-1.690225494	1056054.811	0.097553238	8732.234491	554.9914177	13241.03638	-365.5508729	38.76614802	8.088148458	0.650650072	2.102289784
Sphere_Tumour_15	Subtraction	4	200721	MPTLVo3	CT	4T1	Ms	D7	C1	5	1	0.99999875	1.033352809	1.033354101	1.221146583	1.221146583	1.221147002	1.221147002	0.798804335	1.033354101	0.894097321	4.65649999	5.829337407	0.806398992	1007	1207	1944690362	3.68246529	103.5	2.877853728	1351	62.28531358	1108.462222	1109	881	470	44.2397425	1111.181371	-0.129686682	995680.2207	0.089865659	6035.541271	103.4874509	2614.058166	-26.73948085	30.26017167	7.221698332	0.612905999	2.097818801
Sphere_Tumour_15	Subtraction	5	200721	MPTLVo3	CT	4T1	Ms	D7	C2	6	1	0.99999875	1.033352809	1.033354101	1.221146583	1.221146583	1.221147002	1.221147002	0.798804335	1.033354101	0.894097321	4.65649999	5.829337407	0.806398992	1045	1211	2010773789	3.400083667	82	3.196240582	1349	50.47564787	1128.069206	1128	875	474	34.59738023	1129.903434	0.129606854	1029514.893	0.112146334	4141.63648	115.839014	1394.527182	17.91212665	20.99510808	6.144446972	0.547306565	1.944213969
Sphere_Tumour_15	Subtraction	74	200721	MPTLVo3	CT	4T1	Ms	D7	C2	8	1	0.99999875	1.033352809	1.033354101	1.221146583	1.221146583	1.221147002	1.221147002	0.798804335	1.033354101	0.894097321	4.65649999	5.829337407	0.806398992	1089	1203.6	2074530165	2.884610921	61	2.927681541	1277	35.55806702	1146.829841	1148	981	296	25.4151184	1147.676788	-0.057873678	1062158.117	0.15632391	1943.324697	56.50302098	212.1565166	-0.798853712	8.641853339	3.905948188	0.377173436	1.543687441
Sphere_Tumour_15	Subtraction	75	200721	MPTLVo3	CT	4T1	Ms	D7	C2	9	1	0.99999875	1.033352809	1.033354101	1.221146583	1.221146583	1.221147002	1.221147002	0.798804335	1.033354101	0.894097321	4.65649999	5.829337407	0.806398992	1037	1177	1936134521	3.180657251	69	3.127970026	1298	43.10240363	1107.388571	1108	943	355	29.96382334	1108.734305	0.08268833	991299.6356	0.130011187	2982.311234	62.53531883	593.1670325	-0.470972889	14.27837337	4.596592203	0.512241251	1.643347712
Sphere_Tumour_15	Subtraction	76	200721	MPTLVo3	CT	4T1	Ms	D7	C2	10	1	0.99999875	1.033352809	1.033354101	1.221146583	1.221146583	1.221147002	1.221147002	0.798804335	1.033354101	0.894097321	4.65649999	5.829337407	0.806398992	956.4	1209.6	1874178822	3.969950267	140	2.54141599	1312	79.53329101	1086.533333	1095	805	507	57.69306679	1090.850497	-0.248519509	959578.3574	0.071716201	9400.123175	155.3388601	6517.403285	-90.90394287	51.31582049	6.96852678	0.760321208	2.068506183
Sphere_Tumour_15	Subtraction	77	200915	MPTLVo4	CT	4T1	Ms	D7	C1	5	1	0.99999875	1.033352809	1.033354101	1.221146583	1.221146583	1.221147002	1.221147002	0.798804335	1.033354101	0.894097321	4.65649999	5.829337407	0.806398992	-771	-659	805799408	2.837656063	59	2.946680102	-566	34.56754568	-713.9834921	-713	-842	276	24.7681575	715.2752419	0.021678789	412568.7812	0.162362711	1846.244807	37.36266182	243.39855	1.806123601	8.986759083	3.167073299	0.478641407	1.373189385
Sphere_Tumour_15	Subtraction	78	200915	MPTLVo4	CT	4T1	Ms	D7	C2	8	1	0.99999875	1.033352809	1.033354101	1.221146583	1.221146583	1.221147002	1.221147002	0.798804335	1.033354101	0.894097321	4.65649999	5.829337407	0.806398992	1098	1248	2170557545	3.23932996	80	2.761506606	1349	46.21826757	1172.542857	1171	994	355	33.02590635	1173.938574	0.083184047	1111324.074	0.120888486	3275.022766	73.85606125	732.5216789	8.782823494	16.82279778	4.135461352	0.605254749	1.579391278
Sphere_Tumour_15	Subtraction	79	200915	MPTLVo4	CT	4T1	Ms	D7	C2	10	1	0.99999875	1.033352809	1.033354101	1.221146583	1.221146583	1.221147002	1.221147002	0.798804335	1.033354101	0.894097321	4.65649999	5.829337407	0.806398992	995	1122.6	1772369489	3.045264479	67	2.866803501	1221	39.99883094	1059.646349	1059	916	305	28.3497781	1060.808164	0.108365432	907452.0441	0.140356966	2463.575883	49.4483109	430.9279428	5.574140288	12.11896739	3.750475175	0.52678032	1.505325275
Sphere_Tumour_15	Subtraction	80	200915	MPTLVo4	CT	4T1	Ms	D7	C3	11	1	0.99999875	1.033352809	1.033354101	1.221146583	1.221146583	1.221147002	1.221147002	0.798804335	1.033354101	0.894097321	4.65649999	5.829337407	0.806398992	982.4	1237	1909453374	4.036214689	122	3.855319144	1449	79.88962782	1096.121905	1085	665	784	53.23502646	1101.068276	0.036214838	977638.9054	0.076101386	10868.11847	350.0529469	9745.302976	98.65926275	52.6050591	7.960881377	0.734672409	2.144229917
Sphere_Tumour_15	Subtraction	81	200915	MPTLVo4	CT	4T1	Ms	D7	C5	21	1	0.99999875	1.033352809	1.033354101	1.221146583	1.221146583	1.221147002	1.221147002	0.798804335	1.033354101	0.894097321	4.65649999	5.829337407	0.806398992	1138	1293	2337182789	3.271317054	82	2.598507585	1390	47.24172819	1216.770159	1218	1043	347	34.12764555	1218.164841	-0.086086517	1196636.092	0.117014462	3395.961141	70.063149	731.2949338	-9.045512499	16.74241584	5.282410846	0.520092328	1.807361551
Sphere_Tumour_15	Subtraction	6	200922	MPTLVo4	CT	4T1	Ms	D14	C1	3	1	0.99999875	1.033352809	1.033354101	1.221146583	1.221146583	1.221147002	1.221147002	0.798804335	1.033354101	0.894097321	4.65649999	5.829337407	0.806398992	1087.4	1248.6	2151367070	3.364133453	90.5	2.703979571	1351	51.05456488	1167.060317	1168	974	377	36.8907242	1168.737501	-0.081261324	1101498.563	0.110203275	3917.561441	87.11598101	1048.676448	-5.585482108	19.79876732	4.390553774	0.636113086	1.616367023
Sphere_Tumour_15	Subtraction	7	200922	MPTLVo4	CT	4T1	Ms	D14	C1	5	1	0.99999875	1.033352809	1.033354101	1.221146583	1.221146583	1.221147002	1.221147002	0.798804335	1.033354101	0.894097321	4.65649999	5.829337407	0.806398992	1155	1337	2455741259	3.536176174	100	2.746530759	1460	56.77463139	1246.713016	1248	1058	402	40.77104438	1248.679622	0.033924997	1257337.953	0.098428017	4907.455418	75.29163408	1808.587997	0.589376439	26.03701745	6.313166824	0.610304812	1.963032219
Sphere_Tumour_15	Subtraction	8	200922	MPTLVo4	CT	4T1	Ms	D14	C2	6	1	0.99999875	1.033352809	1.033354101	1.221146583	1.221146583	1.221147002	1.221147002	0.798804335	1.033354101	0.894097321	4.65649999	5.829337407	0.806398992	1133	1269	2276701311	3.139610535	76	2.763612317	1350	43.00435818	1201.135873	1202	1000	350	31.01552272	1202.29973	-0.078831498	1165669.614	0.129562913	2797.256459	77.18617602	494.5127705	-7.080429055	13.51196764	4.513448	0.498605656	1.64622864
Sphere_Tumour_15	Subtraction	9	200922	MPTLVo4	CT	4T1	Ms	D14	C2	8	1	0.99999875	1.033352809	1.033354101	1.221146583	1.221146583	1.221147002	1.221147002	0.798804335	1.033354101	0.894097321	4.65649999	5.829337407	0.806398992	1084.4	1241	2142214155	3.323732086	80	2.871546682	1333	48.30047266	1164.67873	1167	991	342	33.75341672	1166.248675	-0.045910283	1096812.276	0.116487982	3659.426944	68.39305297	926.9352859	-7.826671347	17.96925246	5.017372819	0.563175592	1.740975876
Sphere_Tumour_15	Subtraction	10	200922	MPTLVo4	CT	4T1	Ms	D14	C2	9	1	0.99999875	1.033352809	1.033354101	1.221146583	1.221146583	1.221147002	1.221147002	0.798804335	1.033354101	0.894097321	4.65649999	5.829337407	0.806398992	1077	1238	2108225961	3.461799003	79	13.08940773	1365	53.75918972	1154.316825	1161	559	806	33.88391764	1156.959881	-1.994016773	1079410.343	0.114561048	6108.83232	620.5786518	7451.530014	-213.0529754	25.79825247	6.524826576	0.591129933	1.850735615
Sphere_Tumour_15	Subtraction	11	200922	MPTLVo4	CT	4T1	Ms	D14	C2	10	1	0.99999875	1.033352809	1.033354101	1.221146583	1.221146583	1.221147002	1.221147002	0.798804335	1.033354101	0.894097321	4.65649999	5.829337407	0.806398992	1064	1256.6	2118088337	3.601112634	95	3.015832077	1397	58.26737536	1157.306032	1154	928	469	40.09509086	1159.662878	0.121258258	1084459.873	0.097358125	5460.74063	100.6589444	2413.393462	23.43917256	28.33508765	6.049637652	0.6476317	1.915002981
Sphere_Tumour_15	Subtraction	12	200922	MPTLVo4	CT	4T1	Ms	D14	C3	11	1	0.99999875	1.033352809	1.033354101	1.221146583	1.221146583	1.221147002	1.221147002	0.798804335	1.033354101	0.894097321	4.65649999	5.829337407	0.806398992	1105.4	1284	2280811971	3.469875178	89	3.273759879	1374	54.13370743	1201.39873	1209	963	411	36.65148904	1203.384637	-0.560186722	1167774.269	0.107158881	4775.675935	118.3544828	1756.125804	-64.36508031	22.98337969	6.023312164	0.582656071	1.909819891
Sphere_Tumour_15	Subtraction	13	200922	MPTLVo4	CT	4T1	Ms	D14	C3	12	1	0.99999875	1.033352809	1.033354101	1.221146583	1.221146583	1.221147002	1.221147002	0.798804335	1.033354101	0.894097321	4.65649999	5.829337407	0.806398992	1067	1203.6	2030305250	3.100385378	72.5	2.745065589	1280	41.56332457	1134.198095	1135	977	303	29.51846409	1135.377778	-0.00660177	1039514.989	0.133915042	2677.379171	49.74170101	451.9660583	0.646426215	12.87139061	4.610983248	0.472104646	1.67168959
Sphere_Tumour_15	Subtraction	14	200922	MPTLVo4	CT	4T1	Ms	D14	C3	14	1	0.99999875	1.033352809	1.033354101	1.221146583	1.221146583	1.221147002	1.221147002	0.798804335	1.033354101	0.894097321	4.65649999	5.829337407	0.806398992	948	1092.6	1646065566	3.227967383	82	2.734796408	1214	45.80394135	1020.735238	1021	835	379	32.79744153	1022.311594	0.014226187	842784.5163	0.121864046	3220.567996	73.75411682	667.525051	-0.536302992	15.96553495	4.860527747	0.533386818	1.711123122
Sphere_Tumour_15	Subtraction	15	200922	MPTLVo4	CT	4T1	Ms	D14	C3	15	1	0.99999875	1.033352809	1.033354101	1.221146583	1.221146583	1.221147002	1.221147002	0.798804335	1.033354101	0.894097321	4.65649999	5.829337407	0.806398992	1091	1227	2107218275	3.072059542	72.5	2.626572598	1342	41.63659803	1155.554921	1154	1011	331	30.16544329	1156.683347	0.112111231	1078894.408	0.133837642	2609.190476	47.63476954	370.0560279	4.293993775	11.97384349	4.834603583	0.424201299	1.711989706
Sphere_Tumour_15	Subtraction	16	200922	MPTLVo4	CT	4T1	Ms	D14	C4	16	1	0.99999875	1.033352809	1.033354101	1.221146583	1.221146583	1.221147002	1.221147002	0.798804335	1.033354101	0.894097321	4.65649999	5.829337407	0.806398992	1107	1254	2200704251	3.249220598	76	2.855649168	1337	45.7686841	1180.666032	1181	1004	333	32.00550788	1182.062833	-0.117592228	1126759.168	0.121913228	3300.261799	62.17759777	799.5726993	-10.30056007	16.82996029	5.158278566	0.531499067	1.771581182
Sphere_Tumour_15	Subtraction	17	200922	MPTLVo4	CT	4T1	Ms	D14	C4	17	1	0.99999875	1.033352809	1.033354101	1.221146583	1.221146583	1.221147002	1.221147002	0.798804335	1.033354101	0.894097321	4.65649999	5.829337407	0.806398992	1112	1258	2226187111	3.191080104	74	2.812047884	1354	44.18882983	1187.599365	1188	1021	333	31.10838038	1188.886931	0.006994403	1139806.376	0.126403225	3059.882031	68.54404032	602.8329189	-4.133280504	14.80305679	4.615555395	0.524562121	1.667752969
Sphere_Tumour_15	Subtraction	19	200922	MPTLVo4	CT	4T1	Ms	D14	C4	20	1	0.99999875	1.033352809	1.033354101	1.221146583	1.221146583	1.221147002	1.221147002	0.798804335	1.033354101	0.894097321	4.65649999	5.829337407	0.806398992	1136	1269	2284362445	3.135725131	73	3.038563097	1402	42.34474135	1203.15619	1202	1018	384	30.27813608	1204.32091	-0.084795339	1169592.11	0.1329032	2804.035287	77.12154373	552.7782617	-7.841414588	13.51515065	4.681101933	0.485852483	1.677293288
Sphere_Tumour_15	Subtraction	20	200922	MPTLVo4	CT	4T1	Ms	D14	C5	21	1	0.99999875	1.033352809	1.033354101	1.221146583	1.221146583	1.221147002	1.221147002	0.798804335	1.033354101	0.894097321	4.65649999	5.829337407	0.806398992	1124	1288	2302712357	3.384092596	90.5	2.744849162	1388	51.47914014	1207.491429	1208	1005	383	37.30906255	1209.148292	-0.123442531	1178987.253	0.108788309	4004.041673	82.03706623	1102.325905	-12.35959982	20.43161602	5.253418859	0.590751385	1.791021974
Sphere_Tumour_15	Subtraction	21	200922	MPTLVo4	CT	4T1	Ms	D14	C5	22	1	0.99999875	1.033352809	1.033354101	1.221146583	1.221146583	1.221147002	1.221147002	0.798804335	1.033354101	0.894097321	4.65649999	5.829337407	0.806398992	1117	1237	2189847099	2.989953142	63.5	2.98099024	1321	38.0747997	1178.175873	1182	1016	305	26.6155564	1179.14338	-0.190108444	1121200.313	0.147168153	2280.722719	60.98910923	306.6450871	-4.656435664	10.27399112	4.084184391	0.429963804	1.564018186
Sphere_Tumour_15	Subtraction	22	200922	MPTLVo4	CT	4T1	Ms	D14	C5	23	1	0.99999875	1.033352809	1.033354101	1.221146583	1.221146583	1.221147002	1.221147002	0.798804335	1.033354101	0.894097321	4.65649999	5.829337407	0.806398992	1037.4	1171	1926561643	3.113236401	71	2.977935266	1258	41.83705397	1104.748571	1108	930	328	29.36912348	1105.989937	-0.153262556	986398.3282	0.134734996	2744.335514	61.63841659	514.2465429	-5.890136923	13.42167001	4.52632556	0.49577085	1.648234808
Sphere_Tumour_15	Subtraction	23	201020	MPTLVo6	CT	CT26	Ms	D14	C1	2	1	0.99999875	1.033352809	1.033354101	1.221146583	1.221146583	1.221147002	1.221147002	0.798804335	1.033354101	0.894097321	4.65649999	5.829337407	0.806398992	1151	1272	2323870417	2.949132591	63	2.897435094	1344	36.8835999	1213.805079	1215	1071	273	25.92750958	1214.690611	-0.151712277	1189820.166	0.15065034	2150.509942	51.21031438	266.349903	-3.406075244	9.494143065	4.248416227	0.381186086	1.591082247
Sphere_Tumour_15	Subtraction	24	201020	MPTLVo6	CT	CT26	Ms	D14	C1	3	1	0.99999875	1.033352809	1.033354101	1.221146583	1.221146583	1.221147002	1.221147002	0.798804335	1.033354101	0.894097321	4.65649999	5.829337407	0.806398992	1147.4	1274	2311637960	3.058464979	69	2.955589801	1363	39.65037279	1210.464762	1209	1033	330	27.77738675	1211.489431	0.05025987	1183557.156	0.139795011	2481.701457	63.729051	377.4236667	4.620898913	11.38078315	4.864127084	0.400357652	1.713341341
Sphere_Tumour_15	Subtraction	25	201020	MPTLVo6	CT	CT26	Ms	D14	C1	4	1	0.99999875	1.033352809	1.033354101	1.221146583	1.221146583	1.221147002	1.221147002	0.798804335	1.033354101	0.894097321	4.65649999	5.829337407	0.806398992	1139	1282	2313334716	3.200993019	72.5	2.902235412	1394	44.42146636	1210.653968	1210	1052	342	31.1807727	1211.93397	0.053648526	1184425.894	0.126084757	3100.915818	50.88293817	581.7955598	3.339945959	14.02225864	5.616808469	0.427482127	1.849656932
Sphere_Tumour_15	Subtraction	26	201020	MPTLVo6	CT	CT26	Ms	D14	C1CL4	5	1	0.99999875	1.033352809	1.033354101	1.221146583	1.221146583	1.221147002	1.221147002	0.798804335	1.033354101	0.894097321	4.65649999	5.829337407	0.806398992	1097	1224	2127920718	3.030852339	67	2.928821994	1293	39.41784187	1161.310476	1162	988	305	27.8588286	1162.351398	-0.199409067	1089494.046	0.141309146	2418.751224	65.74477314	422.7842698	-8.78410977	12.02949176	4.007037452	0.500477235	1.54459483
Sphere_Tumour_15	Subtraction	27	201020	MPTLVo6	CT	CT26	Ms	D14	C2	8	1	0.99999875	1.033352809	1.033354101	1.221146583	1.221146583	1.221147002	1.221147002	0.798804335	1.033354101	0.894097321	4.65649999	5.829337407	0.806398992	1030.4	1175	1920542129	3.188014956	77	2.702793409	1279	44.54469821	1102.888254	1103	928	351	31.88603841	1104.260761	-0.015342938	983316.3409	0.124640766	3029.327195	60.35581695	528.0747307	-2.441992225	14.13557936	5.16581826	0.46428716	1.773748557
Sphere_Tumour_15	Subtraction	28	201020	MPTLVo6	CT	CT26	Ms	D14	C2	9	1	0.99999875	1.033352809	1.033354101	1.221146583	1.221146583	1.221147002	1.221147002	0.798804335	1.033354101	0.894097321	4.65649999	5.829337407	0.806398992	1082.4	1334.6	2291670050	3.909269303	145.5	2.273968429	1420	78.00188259	1202.599365	1196	943	477	58.08015994	1206.245665	0.095042158	1173333.599	0.072669992	8783.370285	146.2664882	5097.819015	45.53277844	49.01584576	6.68046949	0.759994166	2.026418433
Sphere_Tumour_15	Subtraction	29	201020	MPTLVo6	CT	CT26	Ms	D14	C2	10	1	0.99999875	1.033352809	1.033354101	1.221146583	1.221146583	1.221147002	1.221147002	0.798804335	1.033354101	0.894097321	4.65649999	5.829337407	0.806398992	1092.4	1281	2225505325	3.563651169	96	3.000569214	1404	57.41645674	1186.51873	1188	923	481	40.37013857	1188.704864	-0.194888531	1139457.302	0.098605392	5192.556951	147.1774787	2017.588234	-19.52808266	26.24905817	6.590277065	0.596659711	2.01722303
Sphere_Tumour_15	Subtraction	30	201020	MPTLVo6	CT	CT26	Ms	D14	C2CL4	6	1	0.99999875	1.033352809	1.033354101	1.221146583	1.221146583	1.221147002	1.221147002	0.798804335	1.033354101	0.894097321	4.65649999	5.829337407	0.806398992	1095	1226.6	2123606433	3.103837425	71	2.977010226	1323	41.13617899	1160.020952	1159	979	344	28.71012458	1161.172487	-0.0172224	1087285.135	0.136356362	2672.934799	64.16113231	455.8261635	0.337601613	12.34892661	4.444494309	0.470144545	1.641346371
Sphere_Tumour_15	Subtraction	31	201020	MPTLVo6	CT	CT26	Ms	D14	C3	12	1	0.99999875	1.033352809	1.033354101	1.221146583	1.221146583	1.221147002	1.221147002	0.798804335	1.033354101	0.894097321	4.65649999	5.829337407	0.806398992	1118	1262.6	2234631644	3.233561725	79	2.791703307	1365	45.63218947	1189.787937	1188	1031	334	32.31669748	1191.139682	0.126951467	1144129.972	0.122216377	3218.408362	53.82844964	708.4727703	6.090403649	16.15206492	4.860430637	0.537361255	1.714081735
Sphere_Tumour_15	Subtraction	32	201020	MPTLVo6	CT	CT26	Ms	D14	C3	14	1	0.99999875	1.033352809	1.033354101	1.221146583	1.221146583	1.221147002	1.221147002	0.798804335	1.033354101	0.894097321	4.65649999	5.829337407	0.806398992	1084	1211	2069457483	3.038741217	64	3.115334829	1314	39.19791907	1145.193016	1142	992	322	27.07450559	1146.272768	0.222397744	1059560.907	0.143722247	2474.215443	55.07246547	409.2480428	10.97402714	11.44971187	4.571419899	0.428959135	1.654476161
Sphere_Tumour_15	Subtraction	33	201020	MPTLVo6	CT	CT26	Ms	D14	C3	15	1	0.99999875	1.033352809	1.033354101	1.221146583	1.221146583	1.221147002	1.221147002	0.798804335	1.033354101	0.894097321	4.65649999	5.829337407	0.806398992	1125	1265.6	2250196865	3.191182341	76	2.861733218	1374	44.30024208	1194.006984	1195	1021	353	31.22321492	1195.280897	0.024163871	1152099.355	0.127060317	3043.744078	71.62628368	604.2996331	-2.045883945	14.53930382	4.643659274	0.515268672	1.673282561
Sphere_Tumour_15	Subtraction	34	201020	MPTLVo6	CT	CT26	Ms	D14	C3CL4	11	1	0.99999875	1.033352809	1.033354101	1.221146583	1.221146583	1.221147002	1.221147002	0.798804335	1.033354101	0.894097321	4.65649999	5.829337407	0.806398992	1147	1277.6	2316318920	3.036247803	68	2.718007297	1358	39.27069025	1211.725714	1211	1065	293	27.73956573	1212.715416	0.013957117	1185953.805	0.140558529	2399.472704	50.66337985	389.6711373	3.452359218	11.85878619	4.170055943	0.479301363	1.59461767
Sphere_Tumour_15	Subtraction	35	201020	MPTLVo6	CT	CT26	Ms	D14	C4	16	1	0.99999875	1.033352809	1.033354101	1.221146583	1.221146583	1.221147002	1.221147002	0.798804335	1.033354101	0.894097321	4.65649999	5.829337407	0.806398992	1179	1317	2455050590	3.156172105	74	2.89163482	1419	43.06263542	1247.346032	1247	1068	351	30.64647244	1248.504017	0.132806785	1256984.331	0.129302494	2890.156453	74.19971831	583.1544874	6.501802264	14.0749747	4.287093649	0.532513755	1.608671781
Sphere_Tumour_15	Subtraction	36	201020	MPTLVo6	CT	CT26	Ms	D14	C4	17	1	0.99999875	1.033352809	1.033354101	1.221146583	1.221146583	1.221147002	1.221147002	0.798804335	1.033354101	0.894097321	4.65649999	5.829337407	0.806398992	1134	1265	2271820395	3.082398376	69	2.791939781	1364	40.73921935	1199.944762	1201	1041	323	29.13424009	1201.010261	-0.031794387	1163170.588	0.136074175	2558.215996	59.19673219	426.9862444	-2.12573586	12.40920025	4.496715103	0.468290156	1.646802424
Sphere_Tumour_15	Subtraction	37	201020	MPTLVo6	CT	CT26	Ms	D14	C4	18	1	0.99999875	1.033352809	1.033354101	1.221146583	1.221146583	1.221147002	1.221147002	0.798804335	1.033354101	0.894097321	4.65649999	5.829337407	0.806398992	1052	1192	1993776528	3.169335753	73	2.824053037	1279	43.60727478	1123.806984	1125	942	337	30.91250775	1125.117709	-0.204265455	1020812.306	0.128007659	2947.721475	73.79454498	579.5932495	-14.07481907	14.43056526	4.638225639	0.513238918	1.664500475
Sphere_Tumour_15	Subtraction	38	201020	MPTLVo6	CT	CT26	Ms	D14	C4	20	1	0.99999875	1.033352809	1.033354101	1.221146583	1.221146583	1.221147002	1.221147002	0.798804335	1.033354101	0.894097321	4.65649999	5.829337407	0.806398992	1145	1277	2312282620	3.104613502	70	3.006211923	1371	41.40366561	1210.534603	1211	1044	327	29.10241492	1211.658347	0.029089456	1183887.222	0.135122802	2721.923723	64.80080554	503.8200109	2.628538069	13.05317206	4.528972154	0.484795366	1.666846911
Sphere_Tumour_15	Subtraction	39	201020	MPTLVo6	CT	CT26	Ms	D14	C5	21	1	0.99999875	1.033352809	1.033354101	1.221146583	1.221146583	1.221147002	1.221147002	0.798804335	1.033354101	0.894097321	4.65649999	5.829337407	0.806398992	1119	1259	2225283463	3.217143107	76	2.982169862	1363	44.47814966	1187.32381	1188	1012	351	30.96190514	1188.645611	0.044910569	1139343.709	0.125923507	3140.560544	66.88574958	786.8605052	-0.411625916	16.04926154	4.312731796	0.576465518	1.611714371
Sphere_Tumour_15	Subtraction	40	201020	MPTLVo6	CT	CT26	Ms	D14	C5	22	1	0.99999875	1.033352809	1.033354101	1.221146583	1.221146583	1.221147002	1.221147002	0.798804335	1.033354101	0.894097321	4.65649999	5.829337407	0.806398992	1029	1224.6	2055141758	3.589985101	91	4.745298429	1332	60.01353288	1139.580952	1153	721	611	39.2052381	1142.301147	-0.992915993	1052231.265	0.103697657	6207.162812	338.0697241	4123.745147	-171.4213454	30.47985018	5.365246946	0.698077999	1.766290433
Sphere_Tumour_15	Subtraction	41	201020	MPTLVo6	CT	CT26	Ms	D14	C5	24	1	0.99999875	1.033352809	1.033354101	1.221146583	1.221146583	1.221147002	1.221147002	0.798804335	1.033354101	0.894097321	4.65649999	5.829337407	0.806398992	1110.4	1229	2147244918	2.963181742	62	3.1121725	1324	37.44561552	1166.660317	1164	1033	291	25.87818093	1167.617277	0.323772135	1099388.024	0.151180045	2233.81033	38.55235935	295.355464	9.503968028	9.512371288	4.597517662	0.347569548	1.663767065
Sphere_Tumour_15	Subtraction	42	201020	MPTLVo6	CT	CT26	Ms	D14	C5CL4	23	1	0.99999875	1.033352809	1.033354101	1.221146583	1.221146583	1.221147002	1.221147002	0.798804335	1.033354101	0.894097321	4.65649999	5.829337407	0.806398992	1149	1271	2312463990	2.976667438	65	2.947645607	1392	37.88085261	1210.780952	1210	1057	335	27.0707905	1211.705866	0.11802062	1183980.083	0.146926279	2240.590113	49.58304825	313.808401	3.851101291	10.5553061	3.80167753	0.470156154	1.512905707
Sphere_Tumour_15	Subtraction	43	201020	MPTLVo6	CT	CT26	Ms	D14	C6	27	1	0.99999875	1.033352809	1.033354101	1.221146583	1.221146583	1.221147002	1.221147002	0.798804335	1.033354101	0.894097321	4.65649999	5.829337407	0.806398992	1167	1300	2400673617	3.08643755	68.5	2.920570778	1396	40.4498971	1233.553651	1234	1072	324	28.46952361	1234.600023	-0.083323969	1229143.355	0.137007004	2582.607757	63.821861	408.3483978	-5.486879917	12.0320102	4.793054571	0.429739473	1.692550801
Sphere_Tumour_15	Subtraction	44	201020	MPTLVo6	CT	CT26	Ms	D14	C6	28	1	0.99999875	1.033352809	1.033354101	1.221146583	1.221146583	1.221147002	1.221147002	0.798804335	1.033354101	0.894097321	4.65649999	5.829337407	0.806398992	1081	1236	2105826576	3.290951461	80	2.859206539	1334	47.57956241	1154.775873	1152	969	365	33.61063932	1156.301322	0.066028225	1078181.859	0.118370572	3525.429767	80.92577333	835.1356772	3.045390084	17.42010466	5.096988243	0.54674625	1.753253987
Sphere_Tumour_15	Subtraction	45	201020	MPTLVo6	CT	CT26	Ms	D14	C6	29	1	0.99999875	1.033352809	1.033354101	1.221146583	1.221146583	1.221147002	1.221147002	0.798804335	1.033354101	0.894097321	4.65649999	5.829337407	0.806398992	1075	1242	2108053545	3.401921573	86	2.854456312	1347	51.2546709	1155.142222	1154	951	396	36.32961973	1156.91257	0.067826922	1079322.066	0.108731066	4093.141678	80.02489219	1169.442371	14.97406932	20.57700397	4.774484954	0.622020829	1.700665096
Sphere_Tumour_15	Subtraction	46	201020	MPTLVo6	CT	CT26	Ms	D14	C6	30	1	0.99999875	1.033352809	1.033354101	1.221146583	1.221146583	1.221147002	1.221147002	0.798804335	1.033354101	0.894097321	4.65649999	5.829337407	0.806398992	1104	1234	2164394786	3.109474944	69	3.028925896	1331	41.30470426	1171.114921	1174	1003	328	28.57417239	1172.270835	-0.220680732	1108168.745	0.135763769	2708.754412	57.07936841	490.5752646	-10.96817726	12.3164255	5.133568285	0.410644842	1.757568332
Sphere_Tumour_15	Subtraction	47	201020	MPTLVo6	CT	CT26	Ms	D14	C7	31	1	0.99999875	1.033352809	1.033354101	1.221146583	1.221146583	1.221147002	1.221147002	0.798804335	1.033354101	0.894097321	4.65649999	5.829337407	0.806398992	1119	1267	2243497611	3.275840247	79	3.019459636	1402	46.2985941	1192.073016	1191	1013	389	32.34433809	1193.500284	0.128892248	1148669.341	0.120945729	3404.852446	70.65728363	831.0485234	8.66284637	16.84203228	4.98262036	0.543432623	1.731468071
Sphere_Tumour_15	Subtraction	48	201020	MPTLVo6	CT	CT26	Ms	D14	C7	34	1	0.99999875	1.033352809	1.033354101	1.221146583	1.221146583	1.221147002	1.221147002	0.798804335	1.033354101	0.894097321	4.65649999	5.829337407	0.806398992	1063	1216	2046871060	3.279518153	81	2.668095527	1325	47.44275737	1138.496508	1137	971	354	33.97846399	1140.000295	0.137564266	1047996.673	0.117166843	3426.374432	68.03484911	805.9276741	13.07442091	17.32811664	4.939183223	0.556108791	1.734185923
Sphere_Tumour_15	Subtraction	49	201020	MPTLVo6	CT	CT26	Ms	D14	C7	35	1	0.99999875	1.033352809	1.033354101	1.221146583	1.221146583	1.221147002	1.221147002	0.798804335	1.033354101	0.894097321	4.65649999	5.829337407	0.806398992	1118	1258	2225950947	3.161307411	74	2.923881237	1380	43.17498776	1187.599365	1188	1027	353	30.8602755	1188.823868	0.110953898	1139685.46	0.129006601	2909.936635	51.61450547	605.604499	9.49381919	14.39785085	4.531583808	0.52156201	1.651726582
Sphere_Tumour_15	Subtraction	50	201020	MPTLVo6	CT	CT26	Ms	D14	C7CL4	33	1	0.99999875	1.033352809	1.033354101	1.221146583	1.221146583	1.221147002	1.221147002	0.798804335	1.033354101	0.894097321	4.65649999	5.829337407	0.806398992	1178	1319.6	2449795497	3.161925188	73	2.907647034	1425	43.75190365	1245.980317	1242	1042	383	30.88337706	1247.167075	0.274437114	1254293.727	0.129054976	2958.760882	91.26361987	602.7767767	18.63257393	14.59890417	4.971884838	0.492444002	1.710599476
Sphere_Tumour_15	Subtraction	51	201110	MPTLVo7	CT	4T1	Ms	D7	C6	1	1	0.99999875	1.033352809	1.033354101	1.221146583	1.221146583	1.221147002	1.221147002	0.798804335	1.033354101	0.894097321	4.65649999	5.829337407	0.806398992	1103.4	1264	2216303666	3.404124909	85	3.043226187	1392	51.27771429	1184.514286	1185	934	458	36.20570872	1186.244887	-0.048819005	1134746.059	0.110125069	4102.837732	122.4874065	1174.027082	-0.55359324	19.80659171	5.657098119	0.554635826	1.844866562
Sphere_Tumour_15	Subtraction	52	201110	MPTLVo7	CT	4T1	Ms	D7	C6	2	1	0.99999875	1.033352809	1.033354101	1.221146583	1.221146583	1.221147002	1.221147002	0.798804335	1.033354101	0.894097321	4.65649999	5.829337407	0.806398992	1054	1202	2010467545	3.287123559	74.5	3.236019473	1308	46.24636372	1128.258413	1129	942	366	31.23054699	1129.817388	-0.22101106	1029358.096	0.122676745	3520.284334	79.12582039	962.3531238	-18.08636382	16.86171251	5.008359988	0.540206089	1.740553183
Sphere_Tumour_15	Subtraction	53	201110	MPTLVo7	CT	4T1	Ms	D7	C6	3	1	0.99999875	1.033352809	1.033354101	1.221146583	1.221146583	1.221147002	1.221147002	0.798804335	1.033354101	0.894097321	4.65649999	5.829337407	0.806398992	1079	1232	2104906650	3.306620766	81	2.972937685	1337	47.53882187	1154.520635	1154	955	382	33.38133946	1156.04873	-0.002974509	1077710.858	0.11785296	3530.770209	79.14661815	865.1667313	0.534123746	17.19105596	5.672887098	0.503936187	1.855325021
Sphere_Tumour_15	Subtraction	54	201110	MPTLVo7	CT	4T1	Ms	D7	C6	4	1	0.99999875	1.033352809	1.033354101	1.221146583	1.221146583	1.221147002	1.221147002	0.798804335	1.033354101	0.894097321	4.65649999	5.829337407	0.806398992	1035	1200.6	1961578688	3.434075503	79	3.446670549	1336	51.62459864	1113.987302	1109	925	411	33.97920284	1115.995872	0.413953039	1004327.033	0.113117057	4479.077934	68.90154808	1955.233936	48.00784909	23.70835339	4.531190838	0.677757431	1.656830273
Sphere_Tumour_15	Subtraction	55	201110	MPTLVo7	CT	4T1	Ms	D7	C6	5	1	0.99999875	1.033352809	1.033354101	1.221146583	1.221146583	1.221147002	1.221147002	0.798804335	1.033354101	0.894097321	4.65649999	5.829337407	0.806398992	1019	1172	1906196155	3.303930781	77	3.280844781	1323	47.0325672	1098.484444	1101	904	419	32.22102611	1100.128753	-0.072225979	975971.2114	0.121244848	3615.198329	75.72956921	1186.347411	-15.0092461	18.63643461	4.655328085	0.599855491	1.67478019
Sphere_Tumour_15	Subtraction	56	201117	MPTLVo7	CT	4T1	Ms	D14	C6	1	1	0.99999875	1.033352809	1.033354101	1.221146583	1.221146583	1.221147002	1.221147002	0.798804335	1.033354101	0.894097321	4.65649999	5.829337407	0.806398992	1115	1238	2183146609	2.974146966	66	2.766313464	1334	38.21167811	1176.393016	1176	1016	318	27.66820125	1177.338028	-0.021967662	1117769.667	0.145027564	2224.303316	59.70234061	292.019068	0.669308444	10.04836411	4.015420084	0.42761929	1.54752773
Sphere_Tumour_15	Subtraction	57	201117	MPTLVo7	CT	4T1	Ms	D14	C6	2	1	0.99999875	1.033352809	1.033354101	1.221146583	1.221146583	1.221147002	1.221147002	0.798804335	1.033354101	0.894097321	4.65649999	5.829337407	0.806398992	1045.4	1205	2019145945	3.348323022	84	2.853968438	1345	49.78072462	1130.559365	1134	926	419	35.22254976	1132.253251	-0.247621619	1033801.432	0.112909045	3832.947428	80.9069447	1084.630229	-24.70487157	19.70390808	4.569741965	0.622921208	1.660161282
Sphere_Tumour_15	Subtraction	58	201117	MPTLVo7	CT	4T1	Ms	D14	C6	3	1	0.99999875	1.033352809	1.033354101	1.221146583	1.221146583	1.221147002	1.221147002	0.798804335	1.033354101	0.894097321	4.65649999	5.829337407	0.806398992	1051	1189	1976212395	3.145179424	68	3.200306952	1329	42.33676997	1118.873016	1119	935	394	29.6112538	1120.150895	0.121799948	1011819.481	0.133324868	2861.202923	70.46933481	624.2219576	8.998802491	13.44965235	4.83086073	0.470339621	1.700577285
Sphere_Tumour_15	Subtraction	59	201117	MPTLVo7	CT	4T1	Ms	D14	C6	4	1	0.99999875	1.033352809	1.033354101	1.221146583	1.221146583	1.221147002	1.221147002	0.798804335	1.033354101	0.894097321	4.65649999	5.829337407	0.806398992	1088	1210	2083523949	3.000859865	64	2.898336967	1289	38.36126944	1149.16127	1148	973	316	27.15743022	1150.161879	-0.046809814	1066762.928	0.14498322	2300.724468	74.15914226	378.6518496	-2.515413505	11.53078241	3.649587821	0.519310172	1.477611177
Sphere_Tumour_15	Subtraction	60	201117	MPTLVo7	CT	4T1	Ms	D14	C6	5	1	0.99999875	1.033352809	1.033354101	1.221146583	1.221146583	1.221147002	1.221147002	0.798804335	1.033354101	0.894097321	4.65649999	5.829337407	0.806398992	1122.4	1276	2270520406	3.26482196	83	2.608830394	1379	47.47340207	1199.255873	1197	1047	332	34.41041294	1200.666589	0.150512194	1162504.995	0.117472411	3385.608815	59.9221367	720.0592137	10.24562823	16.71768473	5.222327124	0.523719052	1.776325958
Sphere_Tumour_15	Subtraction	61	201117	MPTLVo7	CT	4T1	Ms	D14	C7	6	1	0.99999875	1.033352809	1.033354101	1.221146583	1.221146583	1.221147002	1.221147002	0.798804335	1.033354101	0.894097321	4.65649999	5.829337407	0.806398992	1119	1252	2220880273	3.100970762	71	2.809471611	1361	41.55520484	1186.352381	1184	1034	327	29.77610511	1187.469037	0.016800516	1137089.278	0.134671303	2650.741224	51.02756483	434.564025	0.571846395	12.57307553	4.368287149	0.483634902	1.622140728
Sphere_Tumour_15	Subtraction	62	201117	MPTLVo7	CT	4T1	Ms	D14	C7	7	1	0.99999875	1.033352809	1.033354101	1.221146583	1.221146583	1.221147002	1.221147002	0.798804335	1.033354101	0.894097321	4.65649999	5.829337407	0.806398992	1079	1215.6	2075851736	3.119353117	70	2.95846824	1336	41.58491267	1146.854603	1145	978	358	29.24397668	1148.042291	0.151464454	1062834.76	0.133709448	2725.621399	56.98426646	491.9549591	7.606349865	12.89275303	4.949876414	0.445226279	1.732618055
Sphere_Tumour_15	Subtraction	63	201117	MPTLVo7	CT	4T1	Ms	D14	C7	8	1	0.99999875	1.033352809	1.033354101	1.221146583	1.221146583	1.221147002	1.221147002	0.798804335	1.033354101	0.894097321	4.65649999	5.829337407	0.806398992	1136	1269	2285097475	3.075035663	74	2.556051788	1337	41.72424046	1203.436825	1202	1066	271	30.33016418	1204.514649	-0.076438262	1169968.445	0.134255278	2595.346961	46.39852187	393.8190665	-3.847267089	12.53398305	4.421626516	0.478047299	1.636378497
Sphere_Tumour_15	Subtraction	64	201117	MPTLVo7	CT	4T1	Ms	D14	C7	9	1	0.99999875	1.033352809	1.033354101	1.221146583	1.221146583	1.221147002	1.221147002	0.798804335	1.033354101	0.894097321	4.65649999	5.829337407	0.806398992	1114.4	1230	2169281014	2.914801715	62	2.883736313	1315	36.25432381	1172.728889	1172	1017	298	25.72908793	1173.593319	-0.071201012	1110670.491	0.151949206	2028.231896	56.19170125	276.8120255	-3.10399823	9.737887574	3.988071989	0.419164128	1.55692549
Sphere_Tumour_15	Subtraction	65	201117	MPTLVo7	CT	4T1	Ms	D14	C7	10	1	0.99999875	1.033352809	1.033354101	1.221146583	1.221146583	1.221147002	1.221147002	0.798804335	1.033354101	0.894097321	4.65649999	5.829337407	0.806398992	1121.4	1261	2243074911	3.206260555	73	3.81393507	1356	44.42990053	1192.048889	1194	915	441	30.81089074	1193.387844	-0.369426745	1148452.919	0.127769816	3193.993165	152.5898041	860.6278632	-24.19999394	14.81133286	4.995835588	0.494576337	1.732932321
Sphere_Tumour_15	Subtraction	66	201117	MPTLVo7	CT	CT26	Ms	D14	C1	4	1	0.99999875	1.033352809	1.033354101	1.221146583	1.221146583	1.221147002	1.221147002	0.798804335	1.033354101	0.894097321	4.65649999	5.829337407	0.806398992	1117	1232	2178799096	2.899513137	62	3.015980563	1343	35.97025346	1175.307937	1176	1032	311	25.61962442	1176.165169	0.048334526	1115543.743	0.156040917	2015.759778	44.41007062	247.0189654	0.4699632	8.917292654	4.199813047	0.3595787	1.588261804
Sphere_Tumour_15	Subtraction	67	201117	MPTLVo7	CT	CT26	Ms	D14	C1	5	1	0.99999875	1.033352809	1.033354101	1.221146583	1.221146583	1.221147002	1.221147002	0.798804335	1.033354101	0.894097321	4.65649999	5.829337407	0.806398992	1054	1184	1974942068	3.089804133	70	2.808823753	1289	41.36081028	1118.618413	1118	972	317	29.52581304	1119.790816	0.05251291	1011169.075	0.13523487	2624.318518	54.82551431	425.4886487	2.303670228	12.13046738	4.516325099	0.456865245	1.656480965
Sphere_Tumour_15	Subtraction	68	201117	MPTLVo7	CT	CT26	Ms	D14	C2	6	1	0.99999875	1.033352809	1.033354101	1.221146583	1.221146583	1.221147002	1.221147002	0.798804335	1.033354101	0.894097321	4.65649999	5.829337407	0.806398992	1124	1257	2236222399	3.074131567	69.5	2.802346824	1335	40.69010834	1190.483175	1191	1028	307	28.8308264	1191.563572	-0.075241043	1144944.437	0.136798186	2573.556384	53.18691287	425.2031841	-3.903966777	12.26022754	4.676023499	0.447802511	1.680386636
Sphere_Tumour_15	Subtraction	69	201117	MPTLVo7	CT	CT26	Ms	D14	C2	8	1	0.99999875	1.033352809	1.033354101	1.221146583	1.221146583	1.221147002	1.221147002	0.798804335	1.033354101	0.894097321	4.65649999	5.829337407	0.806398992	1105	1226.6	2144174836	2.977376307	63.5	2.876259252	1319	37.60272109	1165.828571	1167	1022	297	26.52893391	1166.782263	-0.00949632	1097816.144	0.147685765	2224.590295	51.43148661	275.5990877	-1.011848797	9.54543914	4.533769162	0.355340484	1.659147417
Sphere_Tumour_15	Subtraction	70	201117	MPTLVo7	CT	CT26	Ms	D14	C2	9	1	0.99999875	1.033352809	1.033354101	1.221146583	1.221146583	1.221147002	1.221147002	0.798804335	1.033354101	0.894097321	4.65649999	5.829337407	0.806398992	1067	1175	1985371529	2.835734811	59.5	2.918953094	1249	34.57335147	1121.914286	1123	977	272	24.39824594	1122.743671	-0.173119361	1016508.952	0.16156775	1861.687256	41.79014379	193.9606828	-4.927413767	8.029012242	4.069552836	0.32751114	1.566126513
Sphere_Tumour_15	Subtraction	71	201117	MPTLVo7	CT	CT26	Ms	D14	C2	10	1	0.99999875	1.033352809	1.033354101	1.221146583	1.221146583	1.221147002	1.221147002	0.798804335	1.033354101	0.894097321	4.65649999	5.829337407	0.806398992	1053	1200	2011638597	3.214254626	75	2.822070632	1312	44.73409887	1128.754921	1129	981	331	31.41606837	1130.146387	0.02444153	1029957.674	0.124247317	3143.184381	46.85056584	655.6528922	3.260489321	15.30459457	5.129649297	0.498079484	1.770370791
Sphere_Tumour_15	Subtraction	72	220620	MPTLVo1	CT	4T1	Ms	D11	C1	1	1	0.99999875	1.033352809	1.033354101	1.221146583	1.221146583	1.221147002	1.221147002	0.798804335	1.033354101	0.894097321	4.65649999	5.829337407	0.806398992	1195	1387	2623996320	3.600973736	106.5	2.557601586	1515	60.69130159	1288.622222	1287	1091	424	44.28396428	1290.747617	0.083410572	1343484.436	0.092648022	5482.177919	88.28118415	1836.416146	15.66472937	27.05352776	7.423946413	0.569559581	2.145049528
Sphere_Tumour_15	Subtraction	73	220620	MPTLVo1	CT	4T1	Ms	D11	C1	2	1	0.99999875	1.033352809	1.033354101	1.221146583	1.221146583	1.221147002	1.221147002	0.798804335	1.033354101	0.894097321	4.65649999	5.829337407	0.806398992	1136	1284	2313009326	3.290600686	84	2.881614477	1406	47.33765805	1210.422857	1211	1025	381	33.69705906	1211.848732	-0.025197831	1184259.295	0.117515949	3453.856747	66.37523713	743.6513746	-3.813170677	16.08769295	5.772678914	0.471077315	1.874234712
Sphere_Tumour_15	Normed_Adjacent	1	200721	MPTLVo3	CT	4T1	Ms	D7	C1	2	0.982143422	0.420975312	19.2224774	45.66176891	44.37886377	34.51544051	29.46737484	44.43471133	6003.847611	44.84640597	0.314498912	1050.349803	0.174946113	5947.635556	0.924574209	1.333195107	9490.483864	1.421969038	1.882352941	2.737036521	2.860089686	3.71189504	1.233915025	1.320670391	-1.172176309	10.38560411	2.329211803	1.263198765	-28.89471831	9490.470281	0.521768837	20.31000144	119.8143567	1240.143831	-2769.321523	20.43397873	5.081979411	1.816459092	1.719159313
Sphere_Tumour_15	Normed_Adjacent	2	200721	MPTLVo3	CT	4T1	Ms	D7	C1	3	0.981509143	0.422064243	19.27033651	45.6573539	44.46543086	34.51544051	30.00207431	44.66495934	6129.19242	44.8131103	0.307946078	1087.579034	0.177442469	6072.023492	0.54494967	0.956981132	4788.535026	1.311106094	1.765957447	1.576411268	2.43907563	3.446198098	0.858783664	0.93584603	-1.069086651	7.658536585	2.330795023	0.888043575	2.659606424	4788.527618	0.601394523	15.40293651	24.76121035	392.9707549	156.3911116	15.32044938	4.326480038	1.50521824	1.589462755
Sphere_Tumour_15	Normed_Adjacent	3	200721	MPTLVo3	CT	4T1	Ms	D7	C1	4	0.981083528	0.422589037	19.30091894	45.67302323	44.63921517	34.49858755	30.86263348	44.71604988	6198.010548	44.80905075	0.305549774	1104.297885	0.178169733	6140.263493	0.672727273	1.237973689	8702.393951	1.296159964	1.663366337	2.315750666	3.103797468	3.466982909	1.144395255	1.279249448	-1.340163934	10.28476821	2.259314392	1.190488196	-3.165319935	8702.363006	0.63796241	16.37942046	98.64772375	508.5584425	-155.399774	14.63115592	4.827674431	1.342320303	1.61502092
Sphere_Tumour_15	Normed_Adjacent	4	200721	MPTLVo3	CT	4T1	Ms	D7	C1	5	0.98188723	0.421757272	19.26872475	45.68676352	44.50879591	34.54949445	29.98039416	44.73576941	5923.025771	44.85924969	0.298951315	1095.036543	0.184877896	5868.869841	0.911439981	1.155616943	7692.574495	1.187657901	1.375	3.430213775	2.881141046	2.211346815	1.123779293	1.216244726	-1.499306519	8.719038817	1.573994035	1.144877854	-5.341727461	7692.59357	0.770338575	6.884883695	60.58604076	92.34265509	-53.67202111	5.23172283	3.669791093	1.079526598	1.466036917
Sphere_Tumour_15	Normed_Adjacent	5	200721	MPTLVo3	CT	4T1	Ms	D7	C2	6	0.98216972	0.42129158	19.23213827	45.6504217	44.29251508	34.44872672	29.28401694	44.32780506	5806.764233	44.8364619	0.302503072	1067.971525	0.183918527	5753.076191	0.791373565	0.977640709	5043.295341	1.179653169	1.55	2.658780317	2.561217268	2.076843794	0.923117591	0.968412303	-1.083148559	8.994129159	1.617887845	0.9362845	3.976234288	5043.311492	0.719446569	5.573773855	44.87068712	54.73964711	35.32060184	4.831936422	2.408524354	1.240853769	1.235835881
Sphere_Tumour_15	Normed_Adjacent	6	200922	MPTLVo4	CT	4T1	Ms	D14	C1	3	0.982466293	0.418716483	19.22971089	45.9253735	44.46543086	34.7634894	29.64373581	44.74689643	5936.377602	45.12013148	0.300046979	1092.676877	0.184064585	5880.852063	0.958090803	1.105400697	7622.44788	1.087822015	0.836477987	7.435132215	2.78778626	2.034261116	1.095015583	1.209062822	-1.788674033	8.441979522	0.982663091	1.138484672	-9.277148836	7622.450809	1.069759658	9.333593585	60.07983656	784.0788293	-270.7126392	9.420714627	3.268552881	1.130680995	1.375005125
Sphere_Tumour_15	Normed_Adjacent	7	200922	MPTLVo4	CT	4T1	Ms	D14	C1	5	0.958305058	0.427115513	20.12493259	47.11824318	44.46543086	34.87664016	30.74873945	44.55046578	6133.541313	45.15365074	0.288802389	1160.219292	0.189159775	6076.420317	0.536006547	0.911365261	4470.086392	1.316676112	1.597826087	3.038845559	2.430942895	5.573808755	0.770473904	0.896499239	-0.959357278	10.4375	2.136942309	0.857698533	18.62796967	4470.09901	0.643739184	53.84508232	57.10274833	15546.70975	11557.3554	68.35546798	2.26903173	1.978992745	1.167097599
Sphere_Tumour_15	Normed_Adjacent	8	200922	MPTLVo4	CT	4T1	Ms	D14	C2	6	0.986267189	0.422194068	19.40422516	45.96044005	44.4221201	34.69032497	30.19493178	44.50940741	5912.984616	45.32927401	0.290684286	1124.906115	0.190243369	5858.230476	0.712211785	0.973159509	4947.427254	1.466941272	2.098591549	4.811408725	2.698470503	5.157473553	0.857599959	0.940986257	-0.97598463	14.21987952	2.389336582	0.918979798	9.073946199	4947.41546	0.476567732	61.22579435	89.23715455	28342.76957	4518.428077	74.24818624	3.206140567	2.050572227	1.412353483
Sphere_Tumour_15	Normed_Adjacent	9	200922	MPTLVo4	CT	4T1	Ms	D14	C2	8	0.975614366	0.421928725	19.43460726	46.06135136	44.50879591	34.69032497	30.3202506	44.56780301	5935.416808	44.93811609	0.301291331	1088.046637	0.183314276	5879.902857	0.664307544	0.903546099	4278.035805	1.308734181	1.614457831	6.682419375	2.403474903	3.196351577	0.827570579	0.887631976	-0.97979798	10.32688172	1.85037438	0.852975121	-62.66964227	4278.020667	0.628957513	19.16169063	68.07633322	3931.535244	-5741.394939	20.91469986	2.902090065	1.952213505	1.328467464
Sphere_Tumour_15	Normed_Adjacent	10	200922	MPTLVo4	CT	4T1	Ms	D14	C2	9	0.983146585	0.421996202	19.28259626	45.69376721	44.59568822	34.85749939	29.91332256	44.68782285	5769.871701	44.92367119	0.296900184	1083.511779	0.187787846	5716.16	0.993265993	1.114817416	7437.586209	1.154570413	1.215859031	4.158383938	2.779113449	1.72379746	1.12840251	1.214507772	-1.487080103	8.707360862	1.301529689	1.140678428	-2.395759989	7437.566015	0.76394135	4.183617966	79.26610703	37.21522696	-11.83233405	3.284199995	2.927560105	1.023887305	1.385962271
Sphere_Tumour_15	Normed_Adjacent	11	200922	MPTLVo4	CT	4T1	Ms	D14	C2	10	0.987982821	0.425895233	19.43563674	45.63478346	44.46543086	34.85749939	30.86096468	44.55874996	6128.927758	45.08638211	0.30331415	1104.155731	0.180154796	6071.965079	0.550124275	0.922909091	4541.389009	1.36613256	1.661202186	5.298941237	2.473753281	4.066692857	0.820971035	0.904024768	-0.928443649	11.84236453	2.209522817	0.864829527	-18.33571571	4541.405514	0.594278534	30.32063975	104.6658626	7010.789275	-2960.082001	32.39848176	5.377991363	1.459504643	1.755603227
Sphere_Tumour_15	Normed_Adjacent	12	200922	MPTLVo4	CT	4T1	Ms	D14	C3	11	0.98087776	0.426513613	19.6321246	46.02930357	44.29251508	34.8384713	30.1848383	44.92709282	5841.044678	45.14912019	0.291528389	1112.532822	0.190468124	5786.630476	1.025761124	1.237073171	8468.082498	1.299648697	1.525423729	5.98862748	3.120543294	3.493032612	1.151692343	1.260495156	-1.356679637	11.6019656	1.701043928	1.209706362	-7.041779198	8468.094181	0.64313423	28.42111607	116.7358087	7759.672954	-1449.907859	33.89386678	3.013481012	1.530231349	1.417643073
Sphere_Tumour_15	Normed_Adjacent	13	200922	MPTLVo4	CT	4T1	Ms	D14	C3	12	0.97217649	0.406561832	19.22943284	47.29768341	44.72642986	34.74502744	30.32753957	44.77566169	6242.70596	45.98169585	0.298198531	1136.954501	0.182125269	6184.711746	0.717755647	1.219204656	9075.678018	1.292765706	1.666666667	2.991553878	3.118136439	4.895174182	1.074360292	1.248913043	-1.666666667	9.767395626	2.144079395	1.211380542	-4.741464721	9075.710833	0.649392816	43.3844062	70.99486483	8659.30344	-1741.480194	51.79926742	3.290066446	1.40194586	1.386822745
Sphere_Tumour_15	Normed_Adjacent	14	200922	MPTLVo4	CT	4T1	Ms	D14	C3	14	0.950211582	0.396770931	18.83357528	47.46712474	44.46543086	35.0645965	29.96679134	44.69142484	6379.801489	45.10381169	0.296177301	1161.412083	0.182045176	6320.199365	-0.108512177	1.210271318	8602.116614	1.338678893	1.885714286	2.619805193	3.231168831	6.004411665	0.999821222	1.228694714	-1.860632184	10.95206972	2.883411437	1.16664224	-12.08406889	8602.13336	0.614862221	54.87126398	70.61493504	10553.6914	-5567.172811	60.564875	3.534300959	1.363832558	1.450498429
Sphere_Tumour_15	Normed_Adjacent	15	200922	MPTLVo4	CT	4T1	Ms	D14	C3	15	0.964152451	0.422403736	19.59717795	46.39442375	44.72642986	34.74502744	31.21742937	44.79933093	5872.204598	44.7312974	0.297628282	1093.603572	0.186233901	5817.398095	0.68605031	0.941660434	4422.71234	1.576635658	2.419354839	7.453776529	2.593137255	4.535935335	0.844900582	0.904612979	-1.107989464	17.1799308	2.755574957	0.87192831	-2332.974547	4422.729124	0.414109145	39.9531244	200.8740626	21766.97275	-26470.20012	46.09290765	4.673985963	2.531999576	1.683171324
Sphere_Tumour_15	Normed_Adjacent	16	200922	MPTLVo4	CT	4T1	Ms	D14	C4	16	0.983460663	0.426689578	19.71489498	46.20430401	44.63921517	34.53831271	30.19002762	44.6883991	5893.996793	45.44011544	0.294199521	1109.084498	0.188171887	5838.904761	0.995930093	1.24119029	8533.988203	1.246944453	1.505376344	4.714874502	3.130982368	3.358188218	1.148862964	1.261057174	-1.584745763	10.04347826	1.728737886	1.208954487	-9.257593758	8533.973596	0.690284003	22.81386418	82.45948948	3163.006639	-1022.013087	24.48440477	3.291284448	1.345768945	1.42633317
Sphere_Tumour_15	Normed_Adjacent	17	200922	MPTLVo4	CT	4T1	Ms	D14	C4	17	0.989522554	0.428935332	19.80877698	46.18126666	44.87314817	35.46863123	30.14884391	45.0123657	6080.25713	45.69740491	0.29671092	1122.744923	0.184654185	6023.578412	0.778390298	1.206500956	7766.835027	1.462081588	2.333333333	4.348874843	3.146529563	5.26282271	1.062470627	1.181262729	-1.626884422	13.38814016	2.793710579	1.135519779	51.03916138	7766.833142	0.478309368	51.26694361	119.6883801	19232.21373	16240.64124	62.94426124	5.024833639	1.949390656	1.640548619
Sphere_Tumour_15	Normed_Adjacent	18	200922	MPTLVo4	CT	4T1	Ms	D14	C4	18	0.982947527	0.421774845	19.2703792	45.68878257	44.63921517	34.70844505	29.94487066	44.69805001	5931.73985	44.90967582	0.304340531	1076.700554	0.181515134	5876.233651	1.024096386	1.307597788	9377.537869	1.307861656	1.491525424	4.088154455	3.812727273	2.890660285	1.239871714	1.314381271	-1.648648649	13.4836272	1.782996831	1.263264692	-24.95577182	9377.515087	0.63478536	13.32009384	119.7006832	584.0730744	-1338.806658	11.31873032	4.653878986	1.345457025	1.64481813
Sphere_Tumour_15	Normed_Adjacent	19	200922	MPTLVo4	CT	4T1	Ms	D14	C4	20	0.98574396	0.423251415	19.44316159	45.9376174	44.50879591	35.09457175	29.86270442	44.58205302	6019.202407	45.2827289	0.301462751	1097.637596	0.182355987	5963.032381	0.869815668	1.235660121	8354.529546	1.353740289	1.688622754	5.863177084	3.186514886	3.643290212	1.141616819	1.235480465	-1.372836218	11.94373402	2.051176564	1.183661897	-72.79697205	8354.539237	0.59145361	24.17435889	101.6398054	4775.459555	-6947.711192	24.32257428	4.798836038	1.473462592	1.681160226
Sphere_Tumour_15	Normed_Adjacent	20	200922	MPTLVo4	CT	4T1	Ms	D14	C5	21	0.982976818	0.424368834	19.34196817	45.57820132	44.50879591	34.63665131	30.35024446	44.56125418	5910.880033	44.80231532	0.302128539	1082.039246	0.183058908	5855.748571	0.954492415	1.201895735	7999.042709	1.2462969	1.380952381	6.492371897	3.089820359	2.615635168	1.139786198	1.219435737	-1.341961853	10.56781609	1.590115187	1.168766438	38.63261989	7999.040301	0.721972419	12.06340439	70.46708398	1071.100147	1187.768729	10.92417826	3.698795366	1.279254411	1.474647404
Sphere_Tumour_15	Normed_Adjacent	21	200922	MPTLVo4	CT	4T1	Ms	D14	C5	22	0.984861838	0.423278265	19.45075904	45.95265252	44.50879591	34.78206494	29.98382969	44.57834653	5993.270029	45.2570138	0.305431899	1080.25969	0.180245456	5937.297143	0.99744898	1.271050521	9594.520681	1.224446683	1.236842105	6.652995371	4.287892377	2.562931908	1.233343113	1.337915235	-1.525449102	12.9753915	1.463064317	1.27121229	-5.96014073	9594.557517	0.7640699	12.58735885	75.51645271	1306.220919	-239.6225511	12.31493767	3.829508416	1.270078654	1.482364928
Sphere_Tumour_15	Normed_Adjacent	22	200922	MPTLVo4	CT	4T1	Ms	D14	C5	23	0.981001008	0.421922983	19.27517717	45.6841128	44.4221201	34.74502744	29.51052769	44.47468066	6049.793504	44.81616073	0.310398617	1069.647275	0.176807237	5993.288889	0.833914053	1.23946698	8349.334916	1.353406767	1.87654321	2.644279487	3.036458333	3.505999398	1.14943832	1.241452991	-1.142281879	10.68550369	2.311328387	1.180300754	-9.797245836	8349.309899	0.557934981	17.35271549	75.17501932	678.9760833	-591.7208707	15.73889079	5.854177982	1.3430153	1.840179905
Sphere_Tumour_15	Normed_Adjacent	23	201020	MPTLVo6	CT	CT26	Ms	D14	C1	2	0.973337753	0.42310299	19.60092993	46.32661637	44.28049836	34.60088495	33.36782907	44.32678868	5995.70596	45.09144466	0.291581132	1131.881078	0.188781952	5939.981587	0.808926081	1.152014652	7547.232357	1.190407081	1.225296443	3.146118882	2.456603774	3.459995467	1.038423611	1.185758514	-1.82651622	7.386363636	1.555434597	1.127199233	-6.204189744	7547.210589	0.795281469	21.56139455	63.99227637	1847.111766	-659.2701559	22.98660247	2.44809177	1.309483846	1.232630561
Sphere_Tumour_15	Normed_Adjacent	24	201020	MPTLVo6	CT	CT26	Ms	D14	C1	3	0.980912561	0.414652918	19.47029555	46.95564574	44.74283526	35.08374661	33.18435951	44.85318657	6166.182538	46.05938275	0.288329166	1166.24289	0.189135317	6108.63619	0.093975904	1.271894094	9043.310416	1.425452723	2	2.389407553	3.202714932	7.55902632	1.05262284	1.275862069	-1.793628809	12.62140992	3.087034981	1.21672229	-6.207703922	9043.30524	0.518378096	86.98080457	116.175108	26937.63702	-6312.277183	104.6818477	5.33939583	1.723955792	1.542589092
Sphere_Tumour_15	Normed_Adjacent	25	201020	MPTLVo6	CT	CT26	Ms	D14	C1	4	0.957361288	0.423167552	19.54864114	46.19598326	44.05832411	34.02375747	33.51061583	44.07408705	6127.959619	44.22624601	0.298618234	1121.401002	0.182997453	6071.03619	0.459657702	1.282444308	9134.295285	1.394165141	1.871345029	2.323274436	3.033591731	6.437773481	1.083507555	1.297297297	-1.343324251	10.55737705	2.607417864	1.226609143	-4.400653235	9134.298866	0.548961512	66.13824702	121.8025029	16681.64145	-3141.620362	83.29131961	3.349843222	1.648554327	1.450540724
Sphere_Tumour_15	Normed_Adjacent	26	201020	MPTLVo6	CT	CT26	Ms	D14	C1CL4	5	0.985325083	0.426825823	19.46699234	45.6087503	44.28049836	34.5825844	33.49844657	44.36588786	5870.216882	44.93944566	0.300715802	1082.131023	0.184342597	5815.542222	0.879253568	1.126760563	6959.84154	1.232664116	1.536082474	4.6709518	2.682908546	2.609334342	1.063202802	1.147294589	-1.124078624	8.642307692	1.732384059	1.093969923	-4.300057785	6959.867585	0.67801696	11.19163622	84.27917947	865.3314002	-210.5219683	11.96095084	3.255656109	1.341523398	1.432560418
Sphere_Tumour_15	Normed_Adjacent	27	201020	MPTLVo6	CT	CT26	Ms	D14	C2	8	0.971420887	0.450314654	20.41844034	45.34260692	44.54142473	34.4576961	33.24825336	44.63040194	7420.322346	44.04675545	0.298944422	1272.59846	0.171501776	7350.892698	-0.796105384	1.066920284	7935.635587	1.290097436	4.316498316	1.143224032	2.774904943	6.993070988	0.727573632	1.135942327	-1.67746114	9.104972376	7.113683517	1.039013564	-1.688843502	7935.650226	0.612555323	48.32071101	67.37819776	3459.636933	-634.2961655	55.64958744	3.301668201	1.271201196	1.33926708
Sphere_Tumour_15	Normed_Adjacent	28	201020	MPTLVo6	CT	CT26	Ms	D14	C2	9	0.984951178	0.432977362	19.78592429	45.69736432	44.32965994	34.10281919	33.20543416	44.37918715	6245.715494	45.00967281	0.311903212	1087.347312	0.174094916	6187.334603	0.574544637	1.172446111	7969.99977	1.386439522	1.826086957	3.582756451	3.005794702	5.467670793	1.017984544	1.186142709	-1.610696517	12.19306931	2.577974329	1.134950069	-7.215130014	7969.977838	0.58226499	53.32355797	151.6102065	14581.24904	-2996.098788	61.98054342	4.470292521	1.559328711	1.566213087
Sphere_Tumour_15	Normed_Adjacent	29	201020	MPTLVo6	CT	CT26	Ms	D14	C2	10	0.984179803	0.419024125	19.3050046	46.07134398	45.0914031	34.97052959	33.24825336	45.2009032	5896.439828	45.34248623	0.297659242	1096.496396	0.185959058	5841.981587	1.037383178	1.259	9443.663108	1.172640003	1.169117647	9.484537188	3.016521739	2.342618831	1.22098849	1.337616822	-2.194915254	8.507142857	1.363087429	1.271423722	-16.18552261	9443.670036	0.803873507	11.7852969	59.44576284	1730.60979	-660.3442577	12.19466255	3.33877239	1.256455552	1.278932434
Sphere_Tumour_15	Normed_Adjacent	30	201020	MPTLVo6	CT	CT26	Ms	D14	C2CL4	6	0.968675164	0.415706328	19.36278668	46.57804178	44.23720057	34.44031641	33.26941654	44.80230129	6027.158129	45.11899227	0.301085181	1099.982249	0.182504296	5970.881904	0.887626263	1.180358829	8862.18457	1.188064109	1.319838057	4.487271117	2.756965944	2.638413606	1.150932614	1.29039548	-1.836879433	8.27427598	1.502879576	1.218291019	-2.424744638	8862.180001	0.77039363	13.74833146	106.6440577	1104.029697	-143.2549948	14.36846801	4.309070986	1.1702245	1.479469063
Sphere_Tumour_15	Normed_Adjacent	31	201020	MPTLVo6	CT	CT26	Ms	D14	C3	12	0.988024815	0.422225827	19.41964667	45.9935073	44.36725738	34.37195846	33.28353934	44.49783509	6060.330733	45.44272656	0.306490345	1084.544606	0.17895799	6004.234286	0.8	1.210945081	8523.910932	1.235292287	1.2	5.237016912	3.021132713	3.15019675	1.133594203	1.261251372	-1.274509804	9.560767591	1.639689587	1.191492741	-8.682459674	8523.940929	0.780340921	18.43638973	71.95813442	2584.303474	-878.4223376	19.47121122	3.576760237	1.37368623	1.435768688
Sphere_Tumour_15	Normed_Adjacent	32	201020	MPTLVo6	CT	CT26	Ms	D14	C3	14	0.969253184	0.417521961	19.56527479	46.86046873	45.44334183	34.40590493	33.57120419	45.53055591	6714.262577	45.41965852	0.31064045	1145.708691	0.170638053	6651.552381	-0.419806243	1.097001764	6920.151125	1.364802722	2.297297297	1.922132604	2.644245142	6.622388813	0.848469172	1.089855072	-1.622807018	8.95	4.231794717	1.019989811	-9.808065862	6920.136838	0.57914538	55.49797596	67.75310279	9434.12954	-5992.663666	65.882074	5.083206398	1.450998918	1.581067931
Sphere_Tumour_15	Normed_Adjacent	33	201020	MPTLVo6	CT	CT26	Ms	D14	C3	15	0.983999101	0.423210522	19.34065159	45.69983634	44.28049836	34.27292285	33.29778504	44.30611217	5917.977298	44.96859786	0.304778617	1073.489258	0.181394622	5862.855238	0.885813149	1.191246432	7727.530345	1.259735346	1.448979592	4.710616666	3.001696353	2.752652962	1.121052165	1.197710718	-1.232653061	10.01126126	1.738001743	1.148064655	392.5099806	7727.55073	0.680988385	12.05908094	64.38632443	767.63539	1890.80911	10.89906888	4.479433683	1.246103419	1.627159072
Sphere_Tumour_15	Normed_Adjacent	34	201020	MPTLVo6	CT	CT26	Ms	D14	C3CL4	11	0.986986051	0.421751165	19.43544428	46.08272816	44.36725738	34.33847839	33.24825336	44.42645257	6044.227298	45.48300988	0.306719204	1081.814726	0.178983131	5987.08127	0.842039801	1.229088762	8727.891518	1.247511166	1.466666667	4.000845034	2.936170213	3.004401161	1.149739024	1.280269058	-1.305676856	8.38317757	1.809883173	1.207391022	-3.121937193	8727.925635	0.687830514	15.56610854	65.37251782	1317.018675	-217.5452747	16.93081252	3.342215891	1.323804149	1.443834272
Sphere_Tumour_15	Normed_Adjacent	35	201020	MPTLVo6	CT	CT26	Ms	D14	C4	16	0.972953528	0.421525295	19.59560553	46.48737756	44.36725738	34.44031641	33.23385729	44.50805768	6357.836955	45.230058	0.302489201	1134.565872	0.178451552	6298.950477	0.337601863	1.246506986	8572.605744	1.510889256	2.339869281	2.233395547	3.135064935	7.677698498	1.019238511	1.230603448	-1.740591398	11.96107056	3.706980512	1.166601929	-6.842163632	8572.620016	0.460687191	88.4050806	112.104712	35019.94004	-12432.25079	116.4665921	5.275213235	1.953435898	1.665726851
Sphere_Tumour_15	Normed_Adjacent	36	201020	MPTLVo6	CT	CT26	Ms	D14	C4	17	0.968967571	0.431434785	19.99154551	46.33735198	44.36725738	34.4965343	33.23385729	44.41674264	6667.550287	44.8993914	0.308792419	1147.213466	0.172059215	6605.506667	-0.676395939	1.270132518	10081.16784	1.365330899	2.463276836	0.87904838	2.759101472	6.894905327	1.014394058	1.325174825	-1.882267442	8.054726368	5.342773935	1.235383807	-1.005651848	10081.14693	0.522850755	49.61414024	107.1355849	2930.139157	-432.0134482	58.64332695	4.906175159	1.305387182	1.549434837
Sphere_Tumour_15	Normed_Adjacent	37	201020	MPTLVo6	CT	CT26	Ms	D14	C4	18	0.961502611	0.40112988	18.85319809	47.00023357	44.36725738	34.86137716	33.26941654	44.4860177	6361.516023	45.19084728	0.303597294	1130.8609	0.177765944	6302.627937	0.602442334	1.427428571	11958.384	1.5438394	2.381578947	3.042095107	3.674846626	7.512912834	1.206067328	1.409653465	-2.116013072	13.3579235	3.544789616	1.377449219	-64.0165336	11958.39417	0.438520424	98.21061858	115.5669258	50110.30116	86781.38783	123.6493311	5.150713789	1.988864937	1.657045794
Sphere_Tumour_15	Normed_Adjacent	38	201020	MPTLVo6	CT	CT26	Ms	D14	C4	20	0.987297971	0.423965299	19.29377761	45.50791688	44.36725738	34.42305263	33.28353934	44.44847319	5905.946692	44.929874	0.303867774	1075.247322	0.182061806	5851.089524	0.888248848	1.096575944	7077.385648	1.1011735	1.010600707	3.280190265	2.61459101	1.848774844	1.078630613	1.16751269	-1.182186235	7.181818182	1.200068086	1.099811524	-3.924957958	7077.392402	0.977496508	5.116619178	46.39358077	61.74600528	-34.22166323	4.187803503	3.392728174	1.039427684	1.391727504
Sphere_Tumour_15	Normed_Adjacent	39	201020	MPTLVo6	CT	CT26	Ms	D14	C5	21	0.970552844	0.419202984	19.48767498	46.4874433	44.45785466	34.47519151	33.32889813	44.66428803	6114.520643	45.11852033	0.305108204	1095.942388	0.179236027	6057.827937	0.820954907	1.396878484	10701.77514	1.49126047	2.176100629	5.022226719	3.619477912	4.986988439	1.250764078	1.386391252	-1.589123867	13.94311377	2.817959728	1.329137527	-17.29895795	10701.7986	0.463391174	45.71848335	131.6499464	17498.33568	-8524.259358	52.81113327	5.919244683	1.667727818	1.858350324
Sphere_Tumour_15	Normed_Adjacent	51	201110	MPTLVo7	CT	4T1	Ms	D7	C6	1	0.975847395	0.41770154	19.33193409	46.28169215	44.69950524	35.0078189	33.75371542	44.78011823	6015.820157	45.16386871	0.302425585	1093.733132	0.18180948	5958.773969	0.898102417	1.258019246	9433.806832	1.223914567	1.239669421	7.139495516	3.202821869	3.158969121	1.182690388	1.32718894	-1.921364985	10.71086957	1.537152687	1.258243389	-10.48530938	9433.790476	0.782448804	20.73527455	93.00104694	3931.398786	-1037.079597	21.05156687	6.628786481	1.192681631	1.697488202
Sphere_Tumour_15	Normed_Adjacent	52	201110	MPTLVo7	CT	4T1	Ms	D7	C6	2	0.971214074	0.417897662	19.50915832	46.68405708	44.48366922	34.63900505	33.98004968	44.5646728	6286.988488	45.34021325	0.306372042	1111.849433	0.176849287	6227.481905	0.587933248	1.340128755	10089.47999	1.430039378	2.037974684	3.167452183	3.407407407	6.361418615	1.142160465	1.343091335	-1.956193353	12.48849105	3.177031426	1.272852853	-29.71910419	10089.48213	0.524014923	64.07870613	111.5504372	21716.50009	-523142.4305	80.96636523	6.015292427	1.811946236	1.653643332
Sphere_Tumour_15	Normed_Adjacent	53	201110	MPTLVo7	CT	4T1	Ms	D7	C6	3	0.994465793	0.429015156	19.65936812	45.82441397	44.15076924	34.37195846	30.03038518	44.28915702	6064.748877	45.57081216	0.298151601	1115.419081	0.183918428	6008.83746	0.861398964	1.343823092	10239.30929	1.371942003	1.761904762	2.469181177	3.136640557	4.944493114	1.197673482	1.377380952	-1.412191582	9.95	2.260127285	1.305392084	-2.75556475	10239.35042	0.561089591	41.48932896	116.6212211	7711.302305	-1220.21014	52.72563828	3.750064047	1.605398917	1.520019928
Sphere_Tumour_15	Normed_Adjacent	54	201110	MPTLVo7	CT	4T1	Ms	D7	C6	4	0.985824832	0.42204281	19.27802157	45.67788181	44.10763602	34.25682758	33.80288734	44.30645121	5947.545614	45.03039015	0.305406817	1074.846536	0.180721024	5891.434285	1.003921569	1.306971904	9622.155822	1.22610057	1.36	5.367549495	3.06529517	2.725075454	1.244536686	1.333333333	-1.34939759	9.522026432	1.608929114	1.27798645	-67.85177203	9622.18131	0.744585118	12.56186382	73.2334182	1170.404307	2462.215609	12.14770138	4.189675174	1.269074372	1.587550285
Sphere_Tumour_15	Normed_Adjacent	55	201110	MPTLVo7	CT	4T1	Ms	D7	C6	5	0.980352084	0.426438605	19.38843697	45.46595157	44.15699005	34.41606956	34.05354279	44.28818784	6078.76231	44.57264038	0.299704195	1111.349399	0.182824947	6022.161905	0.794197197	1.284629592	9163.70969	1.385621784	1.694117647	4.095067877	3.291704649	5.185641409	1.131304102	1.28603352	-1.847360913	12.38888889	2.23520706	1.233556423	38.81060953	9163.69161	0.578001114	51.93114304	121.4435228	16266.60852	8157.533084	59.41146053	5.166073806	1.537005144	1.631479622
Sphere_Tumour_15	Normed_Adjacent	56	201117	MPTLVo7	CT	4T1	Ms	D14	C6	1	0.991854705	0.426007113	19.35095198	45.42401145	44.23720057	34.13231912	30.22270697	44.28377847	5886.160585	45.05401948	0.30102603	1082.97231	0.183986199	5832.07365	0.981226533	1.22939424	8849.64574	1.246780245	1.554347826	4.841001656	2.961049958	2.766003447	1.186392434	1.305045872	-1.319148936	9.300420168	1.689520443	1.231831121	-3.243915284	8849.63469	0.66357588	14.10832684	100.7462706	1396.904706	-215.4896111	16.06773685	3.076558271	1.363713657	1.40346343
Sphere_Tumour_15	Normed_Adjacent	57	201117	MPTLVo7	CT	4T1	Ms	D14	C6	2	0.965676199	0.41667264	19.37251905	46.49337914	44.32385069	34.30546606	29.75471975	44.46015515	6146.586207	44.89754963	0.302546767	1109.081519	0.180438618	6089.72762	0.714099217	1.166666667	8969.739335	1.171656539	1.018987342	3.961631052	2.955555556	2.877931048	1.117538799	1.310982659	-1.547581903	7.984320557	1.355662425	1.213643053	-3.366234397	8969.739209	0.882742814	15.5989139	50.2510931	1163.894599	-216.6273328	16.44547713	3.668553728	1.152784883	1.467093961
Sphere_Tumour_15	Normed_Adjacent	58	201117	MPTLVo7	CT	4T1	Ms	D14	C6	3	0.965428075	0.42850351	19.54585589	45.61422587	44.41071829	34.16273501	29.36816763	44.43408376	6153.216883	44.0372543	0.300733641	1116.570464	0.181461256	6096.693969	0.568922306	1.306315789	9268.486219	1.452059353	2.048780488	3.146625851	2.466605672	6.124558477	1.111966732	1.298285714	-1.82651622	10.39322917	2.849915136	1.232985403	-26.56997773	9268.517319	0.510781511	62.74660755	149.9699237	20525.18039	-14752.52848	73.45839753	5.15382177	1.619075861	1.680621984
Sphere_Tumour_15	Normed_Adjacent	59	201117	MPTLVo7	CT	4T1	Ms	D14	C6	4	0.97538596	0.425704672	19.70323936	46.28382216	44.58510091	34.20924908	30.33411937	44.63573874	6556.282314	45.1445903	0.303242318	1155.177239	0.176193944	6495.188572	-0.514423077	1.168401135	8779.403305	1.329844156	1.990654206	1.877513609	2.917874396	5.928369946	0.970416923	1.227571116	-1.374659401	9.12007874	3.583882603	1.162617336	-1.826554389	8779.410442	0.598966081	48.28224597	84.0577243	6380.951589	-782.043888	58.90485534	3.719139092	1.363070112	1.464200856
Sphere_Tumour_15	Normed_Adjacent	60	201117	MPTLVo7	CT	4T1	Ms	D14	C6	5	0.976388253	0.41961549	19.28483412	45.95834659	44.67261339	34.28913574	30.05288614	44.69377722	5939.058059	44.87318976	0.304741461	1076.168234	0.181201838	5883.313651	0.911288373	1.178368121	8057.52317	1.196453019	1.231404959	6.79184816	2.922194922	2.455105775	1.131620306	1.224973089	-1.800911854	8.442273535	1.476335502	1.170281072	-9.954722226	8057.53802	0.798124328	11.48752631	55.07193036	1062.260485	-467.8809446	10.66332308	4.215557676	1.16138466	1.554187211
Sphere_Tumour_15	Normed_Adjacent	61	201117	MPTLVo7	CT	4T1	Ms	D14	C7	6	0.984475758	0.423531784	19.29152731	45.54918426	44.45423326	34.22499053	31.03403918	44.47974691	5906.947387	44.8420677	0.247886233	1318.225354	0.223165244	5851.71238	0.965473146	1.319829424	9387.552336	1.366526504	1.775	4.334773594	3.133096717	3.829257137	1.216198673	1.324796275	-1.455489614	9.960264901	2.104547008	1.266583889	-15.8784545	9387.520332	0.569330734	26.15346787	85.18237655	2329.430001	-2909.554775	21.64978533	4.455289875	1.549005093	1.610675536
Sphere_Tumour_15	Normed_Adjacent	62	201117	MPTLVo7	CT	4T1	Ms	D14	C7	7	0.980900973	0.421718437	19.33580576	45.85003661	44.45423326	34.54297164	29.68576485	44.50362174	6153.452567	44.9743455	0.304353388	1103.318999	0.179300805	6095.72508	0.836909871	1.389919267	11551.0224	1.292290492	1.306451613	5.104106547	3.415962441	3.904499067	1.262557641	1.437267081	-2.263986014	10.00608519	1.838929966	1.376569613	-29.38214094	11551.05706	0.698963389	29.65412137	74.97675171	5836.769026	-3917.227902	31.05791004	6.078698097	1.258372292	1.627053083
Sphere_Tumour_15	Normed_Adjacent	63	201117	MPTLVo7	CT	4T1	Ms	D14	C7	8	0.969510223	0.416959574	19.35874797	46.42835696	44.96029091	34.63900505	29.55826427	44.98337053	6178.382437	45.01276673	0.307028029	1096.659574	0.177499464	6120.401905	0.56189451	1.187615527	7487.45541	1.545752692	2.271604938	3.133013619	2.880875203	5.789070928	1.012905036	1.153153153	-1.581196581	11.68674699	3.040045516	1.106054452	-5.945595316	7487.433155	0.415848335	55.64952239	119.6664536	16067.36329	-3866.579195	66.98526722	6.757049378	1.698046711	1.813008632
Sphere_Tumour_15	Normed_Adjacent	64	201117	MPTLVo7	CT	4T1	Ms	D14	C7	9	0.991857072	0.416609703	19.07691087	45.79084631	44.67261339	34.28913574	30.14763387	44.70025863	6146.63703	45.41797476	0.305432965	1098.607273	0.178733065	6089.019682	0.719557196	1.321205821	9467.895381	1.491963815	2.19047619	3.429298147	3.376973073	5.612645919	1.155588295	1.303269448	-1.898826979	12.48607595	2.937467839	1.246959643	63.97595565	9467.867541	0.46564417	51.79435626	110.0962779	13768.27815	15493.80624	59.15707925	5.422726289	1.600365096	1.770850307
Sphere_Tumour_15	Normed_Adjacent	65	201117	MPTLVo7	CT	4T1	Ms	D14	C7	10	0.983736277	0.421867917	19.25140234	45.63371985	44.76033832	34.33847839	31.03659753	44.79789413	5913.192659	44.89154569	0.302824048	1079.835644	0.182614656	5857.820317	0.933643772	1.188778382	8068.757873	1.236369777	1.343137255	3.037280867	2.887649402	2.377692189	1.152305846	1.233545648	-1.137614679	9.130081301	1.553072175	1.17364171	-3.551278756	8068.765925	0.71139744	8.40735004	78.17327001	161.0516021	-69.01469279	7.002266214	4.185268901	1.129147316	1.607267642
Sphere_Tumour_15	Normed_Adjacent	66	201117	MPTLVo7	CT	CT26	Ms	D14	C1	4	0.984216825	0.422527216	19.2592116	45.58099662	44.49780213	34.13231912	29.68923447	44.52555601	5830.025851	44.86158379	0.304797424	1062.761213	0.182290995	5776.052064	1.135430917	1.317073171	9879.115397	1.185701966	1.321100917	3.031295472	2.562162162	2.079827673	1.291191338	1.356376639	-1.620926244	7.189753321	1.472868909	1.307808157	23.16959511	9879.140965	0.762743423	6.198168245	54.44751371	73.08997465	195.2813756	4.89489181	3.622538007	1.07520479	1.49102035
Sphere_Tumour_15	Normed_Adjacent	67	201117	MPTLVo7	CT	CT26	Ms	D14	C1	5	0.958082285	0.42773495	19.69729075	46.05022516	44.43888027	34.1936259	30.36042431	44.62184312	6311.335833	44.11990494	0.301667993	1132.100442	0.179375725	6252.532698	-0.152392947	1.237072395	9217.455723	1.275068302	1.619469027	2.369685689	3.021777003	5.476943245	1.042868515	1.285390713	-1.99845679	9.528	2.48731516	1.21416343	-8.930122117	9217.438909	0.666953106	45.39697864	64.42124314	6658.162392	-2817.900795	51.22467622	3.35178936	1.332133969	1.386868085
Sphere_Tumour_15	Normed_Adjacent	68	201117	MPTLVo7	CT	CT26	Ms	D14	C2	6	0.984484335	0.423122575	19.29599151	45.60378638	44.67261339	34.22499053	30.93534723	44.79789413	5905.174846	44.8962133	0.302891841	1078.61784	0.182656376	5850.121905	0.942531583	1.182521706	8066.822426	1.164127166	1.08361204	3.63360018	2.878466558	1.929460945	1.15297525	1.242622951	-1.23495702	8.316287879	1.290884766	1.174273287	-5.417107042	8066.83694	0.813167378	5.679662536	52.52207739	76.76185655	-42.55158824	4.603799601	3.319376605	1.068338513	1.408423152
Sphere_Tumour_15	Normed_Adjacent	69	201117	MPTLVo7	CT	CT26	Ms	D14	C2	8	0.984602082	0.422599106	19.27146125	45.60222908	44.49780213	34.44031641	29.84315221	44.54714228	5939.266824	44.90004969	0.305449923	1073.697326	0.180779439	5883.92127	0.950589416	1.269160025	8960.60748	1.273808233	1.591397849	2.678134224	3.007614213	2.711909827	1.208451105	1.305491991	-1.219887955	9.457264957	1.877621251	1.234054515	-2.965283189	8960.568072	0.631426091	10.24817823	95.39245671	202.7092624	-69.56507786	8.830218693	4.596129566	1.188899135	1.636734413
Sphere_Tumour_15	Normed_Adjacent	70	201117	MPTLVo7	CT	CT26	Ms	D14	C2	9	0.978772444	0.419747779	19.18027892	45.69477167	44.62883052	34.56439833	30.45083281	44.73490621	5728.376401	44.72478336	0.294774687	1086.085903	0.18959751	5675.178412	1.203778677	1.318658281	10009.14219	1.21318374	1.303167421	7.499347856	3.111888112	2.22368767	1.294466126	1.379807692	-2.049050633	9.482421875	1.410888418	1.328031732	-5.616890886	10009.13216	0.735551241	10.60757757	107.4028956	1024.238945	-208.1035588	10.70744158	2.851211323	1.287737603	1.318533221
Sphere_Tumour_15	Normed_Adjacent	71	201117	MPTLVo7	CT	CT26	Ms	D14	C2	10	0.983044826	0.435184653	19.77202125	45.43363633	44.84827444	34.22499053	30.63126961	44.89421793	6774.093258	44.66330111	0.303471387	1179.731107	0.174153361	6711.088254	-0.694896851	0.982539683	6479.988785	1.197406178	1.215311005	2.504049825	2.606676343	4.445476723	0.775996599	1.035217794	-1.692810458	7.972267537	2.979247608	0.98263315	-52.84756276	6480.011443	0.885781017	28.07351479	36.37796942	2583.331773	8044.703421	31.28705048	2.824627523	1.211844508	1.232383984
Sphere_Tumour_15	Normed_Adjacent	72	220620	MPTLVo1	CT	4T1	Ms	D11	C1	1	0.959812701	0.474946599	21.56976011	45.41512701	44.24321522	35.96180386	28.89562391	44.26885063	9417.918516	43.59001572	0.209100511	2132.790463	0.226460917	9330.751112	0.540803109	1.119389587	8503.31495	1.444078611	4.858490566	0.971906323	1.53815261	4.836034981	0.90589807	1.052371542	-1.545346062	7.886977887	5.351640228	0.954630039	-2.460007907	8503.2862	0.397042104	19.39388427	120.5730031	426.2889976	-203.6078408	22.22133719	3.977607777	1.478479231	1.572464813
Sphere_Tumour_15	Normed_Adjacent	73	220620	MPTLVo1	CT	4T1	Ms	D11	C1	2	0.956428043	0.474362802	21.5086646	45.34222431	44.20007511	35.8877937	28.89272745	44.20957476	9494.531058	43.36657485	0.219798387	2039.973432	0.214857734	9405.8	0.606879607	1.288065844	11171.96865	1.530328776	5.965517241	1.014383276	3.092857143	5.702524265	1.02911887	1.197530864	-1.776406036	12.1713555	6.440838342	1.089849092	-2.453194511	11171.93688	0.33968717	26.62061032	155.5889524	1187.04967	-488.8088895	33.34762895	3.844528431	1.795088487	1.572279522
Sphere_Tumour_20	Subtraction	82	220620	MPTLVo28	CT	4T1	Ms	D10	C2	7	1	0.997640109	1.395259981	1.398560432	1.631686166	1.631686166	1.617899873	1.63364615	1.986813516	1.398560432	0.91661778	8.338102918	4.196721458	1.996797504	1119	1301	5706847976	3.572911862	93	3.789090252	1444	56.75391085	1207.468718	1209	835	609	38.78928559	1209.667042	-0.334161567	2921902.511	0.100340302	5313.647996	255.7708339	2376.071369	-29.27230619	25.88177045	5.805729438	0.631853271	1.865606193
Sphere_Tumour_20	Subtraction	83	220620	MPTLVo28	CT	4T1	Ms	D10	C2	8	1	0.997640109	1.395259981	1.398560432	1.631686166	1.631686166	1.617899873	1.63364615	1.986813516	1.398560432	0.91661778	8.338102918	4.196721458	1.996797504	1144	1308	5871489951	3.405561869	82	3.198266743	1461	50.3053929	1225.332564	1227	971	490	34.82301512	1226.992357	0.050307558	3006199.097	0.11164497	4070.351196	137.8441816	1403.989501	4.917311486	21.04220336	5.053913228	0.612443919	1.753201282
Sphere_Tumour_20	Subtraction	84	220620	MPTLVo28	CT	4T1	Ms	D10	C2	10	1	0.997640109	1.395259981	1.398560432	1.631686166	1.631686166	1.617899873	1.63364615	1.986813516	1.398560432	0.91661778	8.338102918	4.196721458	1.996797504	1096	1248	5393889559	3.307704538	80	2.959170103	1369	47.67279093	1174.514103	1177	952	417	33.43511027	1176.030869	-0.125667063	2761668.002	0.117789218	3565.22775	92.88202799	876.0448543	-11.41705716	17.21710638	5.558109475	0.511272866	1.831200026
Sphere_Tumour_20	Subtraction	85	220620	MPTLVo28	CT	4T1	Ms	D10	C4	17	1	0.997640109	1.395259981	1.398560432	1.631686166	1.631686166	1.617899873	1.63364615	1.986813516	1.398560432	0.91661778	8.338102918	4.196721458	1.996797504	1119	1277	5622707569	3.368926205	83	3.300278582	1378	49.38733491	1199.087436	1202	899	479	34.41506936	1200.716407	-0.291349626	2878822.677	0.113809204	3909.21056	186.7800367	1195.624781	-26.96449149	19.12115081	5.375469042	0.560231408	1.807401282
Sphere_Tumour_20	Subtraction	86	220620	MPTLVo28	CT	4T1	Ms	D10	C4	18	1	0.997640109	1.395259981	1.398560432	1.631686166	1.631686166	1.617899873	1.63364615	1.986813516	1.398560432	0.91661778	8.338102918	4.196721458	1.996797504	1053	1203	4971840524	3.279383565	77	3.199299955	1377	46.34370651	1127.568205	1127	910	467	32.20824824	1129.084099	0.090476174	2545579.166	0.12103879	3420.846374	95.54657136	888.6278899	6.276408719	16.7840163	5.045565149	0.537066913	1.746871897
Sphere_Tumour_20	Subtraction	87	220620	MPTLVo28	CT	4T1	Ms	D10	C4	19	1	0.997640109	1.395259981	1.398560432	1.631686166	1.631686166	1.617899873	1.63364615	1.986813516	1.398560432	0.91661778	8.338102918	4.196721458	1.996797504	1077	1215	5115979146	3.144165494	72	2.898075567	1358	42.66865352	1144.094872	1142	965	393	30.15171073	1145.333805	0.20290626	2619378.049	0.1312643	2836.448948	70.63256275	528.9525093	11.13076189	13.39902527	4.966943662	0.458958786	1.732253724
Sphere_Tumour_20	Subtraction	88	220620	MPTLVo28	CT	4T1	Ms	D10	C4	20	1	0.997640109	1.395259981	1.398560432	1.631686166	1.631686166	1.617899873	1.63364615	1.986813516	1.398560432	0.91661778	8.338102918	4.196721458	1.996797504	1093	1238	5318974350	3.234861838	77	3.209586645	1368	45.18373754	1166.450256	1168	925	443	31.81270976	1167.835424	-0.133161485	2723311.463	0.124596844	3233.376244	105.7903842	784.2911229	-9.954179878	15.63196267	5.295507356	0.493984073	1.790249474
Sphere_Tumour_20	Subtraction	89	220620	MPTLVo28	CT	4T1	Ms	D10	C5	21	1	0.997640109	1.395259981	1.398560432	1.631686166	1.631686166	1.617899873	1.63364615	1.986813516	1.398560432	0.91661778	8.338102918	4.196721458	1.996797504	1153	1291	5833630083	3.153778747	71	3.000623931	1412	42.5533094	1221.863333	1221	1014	398	29.90194173	1223.030084	-0.062532566	2986814.869	0.131005917	2852.58004	90.49026482	562.1606022	-5.171693265	13.71701375	4.688925642	0.490147797	1.68025788
Sphere_Tumour_20	Subtraction	90	220620	MPTLVo28	CT	4T1	Ms	D10	C6	28	1	0.997640109	1.395259981	1.398560432	1.631686166	1.631686166	1.617899873	1.63364615	1.986813516	1.398560432	0.91661778	8.338102918	4.196721458	1.996797504	1078	1256	5362037156	3.545794866	87	8.253022038	1389	56.77401631	1169.960513	1178	567	822	36.44579162	1172.553334	-1.42449796	2745359.592	0.106571729	6073.720492	651.8550298	6950.185818	-222.5755993	29.83142053	5.235556203	0.699214811	1.756343497
Sphere_Tumour_20	Subtraction	91	220620	MPTLVo28	CT	4T1	Ms	D10	C6	29	1	0.997640109	1.395259981	1.398560432	1.631686166	1.631686166	1.617899873	1.63364615	1.986813516	1.398560432	0.91661778	8.338102918	4.196721458	1.996797504	1128	1264.1	5575914250	3.151433157	71	2.963768159	1396	42.62197291	1194.518974	1192	1033	363	29.78516741	1195.709665	0.178582728	2854864.527	0.130934254	2846.02246	55.29035394	541.7848694	9.051137837	13.480951	4.843569263	0.470946576	1.712825166
Sphere_Tumour_20	Subtraction	92	220620	MPTLVo28	CT	4T1	Ms	D10	C6	30	1	0.997640109	1.395259981	1.398560432	1.631686166	1.631686166	1.617899873	1.63364615	1.986813516	1.398560432	0.91661778	8.338102918	4.196721458	1.996797504	1112	1260	5489444184	3.250347601	76	2.945635261	1366	45.7242551	1185.014872	1185	999	367	32.01814452	1186.402036	-0.007039777	2810591.909	0.122693228	3289.544394	81.65882203	734.6108433	-0.93214279	15.6258605	5.684381877	0.466538798	1.859449868
Sphere_Tumour_20	Subtraction	93	220620	MPTLVo28	CT	4T1	Ms	D10	C7	31	1	0.997640109	1.395259981	1.398560432	1.631686166	1.631686166	1.617899873	1.63364615	1.986813516	1.398560432	0.91661778	8.338102918	4.196721458	1.996797504	1117.9	1270	5579796904	3.295287774	79	2.924226927	1402	47.06885128	1194.66	1196	1014	388	32.85115977	1196.125894	-0.004843785	2856852.444	0.118834583	3504.639272	71.91757299	884.4041365	-2.29387583	17.30972092	5.343878793	0.528093483	1.793792205
Sphere_Tumour_20	Subtraction	94	220620	MPTLVo28	CT	4T1	Ms	D10	C7	32	1	0.997640109	1.395259981	1.398560432	1.631686166	1.631686166	1.617899873	1.63364615	1.986813516	1.398560432	0.91661778	8.338102918	4.196721458	1.996797504	1139	1303	5825616376	3.400123389	88	2.730641145	1414	51.57609783	1220.527692	1221	1008	406	36.77536655	1222.189752	-0.038291627	2982711.856	0.108509402	4059.941028	90.72697588	1205.340315	-8.593143085	20.83971827	5.571581831	0.578118024	1.836424899
Sphere_Tumour_20	Subtraction	95	220620	MPTLVo28	CT	4T1	Ms	D10	C8	39	1	0.997640109	1.395259981	1.398560432	1.631686166	1.631686166	1.617899873	1.63364615	1.986813516	1.398560432	0.91661778	8.338102918	4.196721458	1.996797504	1064	1214	5064907137	3.256725588	78	2.781889327	1326	45.99061565	1138.157179	1138	961	365	32.54358381	1139.602623	0.07828973	2593229.213	0.120505194	3292.372474	67.44044044	700.6658933	6.812790137	16.09206832	5.044343332	0.522461538	1.747590813
Sphere_Tumour_20	Subtraction	96	220620	MPTLVo28	CT	4T1	Ms	D10	C8	40	1	0.997640109	1.395259981	1.398560432	1.631686166	1.631686166	1.617899873	1.63364615	1.986813516	1.398560432	0.91661778	8.338102918	4.196721458	1.996797504	1127	1279	5666309454	3.304571765	81	3.045891778	1405	47.53287784	1203.89641	1205	958	447	33.62288592	1205.362958	-0.049673324	2901146.814	0.117848784	3533.293372	117.495579	850.338571	-2.706459072	16.96688882	5.487850601	0.510703284	1.832288776
Sphere_Tumour_20	Subtraction	97	220620	MPTLVo28	CT	4T1	Ms	D10	C9	41	1	0.997640109	1.395259981	1.398560432	1.631686166	1.631686166	1.617899873	1.63364615	1.986813516	1.398560432	0.91661778	8.338102918	4.196721458	1.996797504	1150	1284	5778060400	3.096038699	69	2.967616453	1405	40.95935437	1216.110256	1215	1048	357	29.00822353	1217.191007	0.069024112	2958363.227	0.135913083	2629.792972	68.34930964	451.7844316	4.758336613	12.22178032	4.980036151	0.421294075	1.740837434
Sphere_Tumour_20	Subtraction	98	220620	MPTLVo28	CT	4T1	Ms	D10	C9	42	1	0.997640109	1.395259981	1.398560432	1.631686166	1.631686166	1.617899873	1.63364615	1.986813516	1.398560432	0.91661778	8.338102918	4.196721458	1.996797504	1069.9	1221	5143854211	3.295799365	80	3.200347867	1354	47.29972321	1146.90641	1148	907	447	33.11958729	1148.449815	-0.077627563	2633650.064	0.11889428	3542.663292	111.8571346	905.2509114	-4.111578728	17.04269307	4.9545991	0.548891316	1.737027624
Sphere_Tumour_20	Subtraction	99	220620	MPTLVo28	CT	4T1	Ms	D10	C9	43	1	0.997640109	1.395259981	1.398560432	1.631686166	1.631686166	1.617899873	1.63364615	1.986813516	1.398560432	0.91661778	8.338102918	4.196721458	1.996797504	1046	1229	5091948833	3.56750261	92.25	3.033275368	1353	56.98463826	1140.367436	1144	907	446	39.32694015	1142.64076	-0.260078	2607074.544	0.09897449	5190.017042	108.3520611	2099.755489	-35.70825504	26.06111074	5.541401269	0.648413742	1.834012941
Sphere_Tumour_20	Subtraction	100	220620	MPTLVo28	CT	4T1	Ms	D10	C	6	1	0.997640109	1.395259981	1.398560432	1.631686166	1.631686166	1.617899873	1.63364615	1.986813516	1.398560432	0.91661778	8.338102918	4.196721458	1.996797504	1090	1244	5329407535	3.313993507	76	3.189819337	1347	47.07916686	1167.431538	1169	955	392	32.24414893	1168.980219	-0.206093651	2728653.247	0.118948849	3618.355569	88.99519567	967.6593177	-15.32292254	17.53644313	5.297437627	0.535506125	1.798622036
Sphere_Tumour_20	Subtraction	101	220620	MPTLVo28	CT	CT26	Ms	D10	C1	1	1	0.997640109	1.395259981	1.398560432	1.631686166	1.631686166	1.617899873	1.63364615	1.986813516	1.398560432	0.91661778	8.338102918	4.196721458	1.996797504	1061	1242	5192360426	3.56413694	95	3.077984701	1393	56.64786614	1151.639487	1153	904	489	39.52350053	1153.852013	-0.015195631	2658485.215	0.099239974	5100.959774	117.6560245	2053.572003	-4.782545718	25.53451787	6.260473111	0.605569316	1.946556122
Sphere_Tumour_20	Subtraction	102	220620	MPTLVo28	CT	CT26	Ms	D10	C1	3	1	0.997640109	1.395259981	1.398560432	1.631686166	1.631686166	1.617899873	1.63364615	1.986813516	1.398560432	0.91661778	8.338102918	4.196721458	1.996797504	1078	1249	5339993831	3.456120635	86	3.888959082	1347	53.64196529	1168.128974	1177	841	506	36.6391175	1170.14067	-0.664135686	2734073.424	0.108984878	4703.886699	208.8091008	2074.580772	-78.69875913	23.24423415	5.193785607	0.633708967	1.778686611
Sphere_Tumour_20	Subtraction	103	220620	MPTLVo28	CT	CT26	Ms	D10	C1	4	1	0.997640109	1.395259981	1.398560432	1.631686166	1.631686166	1.617899873	1.63364615	1.986813516	1.398560432	0.91661778	8.338102918	4.196721458	1.996797504	1130	1255	5547242265	3.045451539	65	3.101987959	1351	39.09874753	1191.603846	1191	1019	332	27.00301215	1192.631465	0.023545921	2840184.489	0.143074819	2450.08537	68.74068536	419.3269019	1.938832445	11.59941537	4.241601007	0.464306472	1.596034048
Sphere_Tumour_20	Subtraction	104	220620	MPTLVo28	CT	CT26	Ms	D10	C1	5	1	0.997640109	1.395259981	1.398560432	1.631686166	1.631686166	1.617899873	1.63364615	1.986813516	1.398560432	0.91661778	8.338102918	4.196721458	1.996797504	1104	1242	5370596764	3.170277888	74.25	2.931559056	1345	43.27273846	1172.24	1171	989	356	30.52728942	1173.488855	-0.025896487	2749742.106	0.129286128	2929.475733	72.96136119	578.9799701	-1.125404326	14.07057398	4.82553495	0.489051344	1.706433957
Sphere_Tumour_20	Subtraction	105	220620	MPTLVo28	CT	CT26	Ms	D10	C3	13	1	0.997640109	1.395259981	1.398560432	1.631686166	1.631686166	1.617899873	1.63364615	1.986813516	1.398560432	0.91661778	8.338102918	4.196721458	1.996797504	1079	1282	5484691086	3.721302986	105.25	3.506557244	1407	63.58742196	1183.111795	1189	806	601	43.62738156	1185.888295	-0.451853945	2808158.326	0.090057462	6577.528528	260.9816026	4085.77512	-88.11252372	34.27891997	5.81672101	0.708614987	1.875262834
Sphere_Tumour_20	Subtraction	106	220620	MPTLVo28	CT	CT26	Ms	D10	C4	16	1	0.997640109	1.395259981	1.398560432	1.631686166	1.631686166	1.617899873	1.63364615	1.986813516	1.398560432	0.91661778	8.338102918	4.196721458	1.996797504	1064	1240	5206486291	3.491685273	88	3.101146279	1399	53.77950072	1153.395128	1156	922	477	36.75858909	1155.42048	-0.225050567	2665717.649	0.104851019	4676.163104	119.8225393	1884.021933	-32.9061899	24.56514849	5.229246427	0.648635273	1.778540488
Sphere_Tumour_20	Subtraction	107	220620	MPTLVo28	CT	CT26	Ms	D10	C5	23	1	0.997640109	1.395259981	1.398560432	1.631686166	1.631686166	1.617899873	1.63364615	1.986813516	1.398560432	0.91661778	8.338102918	4.196721458	1.996797504	1124	1275	5618144262	3.310417207	79	3.101703899	1420	47.53465247	1198.744615	1198	975	445	33.43722238	1200.229066	0.162782493	2876486.267	0.11785812	3561.157856	93.62837351	998.1928621	17.04007736	17.79223506	5.31317765	0.539918487	1.792168759
Sphere_Tumour_20	Subtraction	108	220620	MPTLVo28	CT	CT26	Ms	D10	C6	26	1	0.997640109	1.395259981	1.398560432	1.631686166	1.631686166	1.617899873	1.63364615	1.986813516	1.398560432	0.91661778	8.338102918	4.196721458	1.996797504	1042.9	1220	5015454853	3.534177089	90	3.587198611	1382	55.16481525	1131.824359	1135	775	607	37.68318336	1134.025602	-0.314052571	2567909.675	0.102918738	4987.685304	225.7874968	2071.51344	-39.56112911	24.51932027	5.608385822	0.626568545	1.837599082
Sphere_Tumour_20	Subtraction	109	220620	MPTLVo28	CT	CT26	Ms	D10	C6	27	1	0.997640109	1.395259981	1.398560432	1.631686166	1.631686166	1.617899873	1.63364615	1.986813516	1.398560432	0.91661778	8.338102918	4.196721458	1.996797504	1128	1255	5544248660	3.063350628	69	2.895815834	1369	40.3825357	1191.258462	1191	1031	338	28.74802288	1192.309616	0.000397759	2838651.766	0.138369362	2505.498326	53.54320912	418.0663261	-1.28395272	11.99981696	4.550731175	0.450462423	1.650431466
Sphere_Tumour_20	Subtraction	110	220620	MPTLVo28	CT	CT26	Ms	D10	C7	34	1	0.997640109	1.395259981	1.398560432	1.631686166	1.631686166	1.617899873	1.63364615	1.986813516	1.398560432	0.91661778	8.338102918	4.196721458	1.996797504	1122	1270	5601468764	3.282270297	78	3.267544999	1447	46.64719421	1197.00359	1197	987	460	32.75999094	1198.446512	0.118860119	2867948.422	0.120844181	3456.448192	91.59422893	922.3848979	11.16735973	16.6478627	5.655036111	0.492868721	1.84492599
[truncated: 208 more rows]
[truncated: 1,371 more columns]
