# Supplementary material for: Cancer classification with radiomics in controlled preclinical models
Source: Sci Rep. 2026 Jan 29;16:6647. doi: 10.1038/s41598-026-37757-8 (PMC12913988; doi:10.1038/s41598-026-37757-8)
Supplement: Supplementary file 3 — Supplementary Material 3 [file 41598_2026_37757_MOESM3_ESM.r]

# PREDICTING CT26 VS 4T1 CANCERS BASED ON TUMOUR CT RADIOMICS
# 
# The aim is to use radiomics in random forest models to predict the type of 2 major cancer groups:
#   
#   Colorectal cancer (CRC) modeled in BALB/C female (bf ) mice using the CT26 line.
# 
#   Breast cancer (BC) modeled in bf mice using the 4T1 cell line and
# 
# Begin with loading the necessary R libraries, and also make directories if they don't exist

#LOAD LIBRARIES
library(tidymodels)
library(tidyverse)
library(flextable)
library(patchwork)
library(umap)
library(ranger)
library(vip)
library(plotly)
library(flextable)
library(MVN)
library(lsr)
library(RVAideMemoire)
library(devtools)
library(pairwiseAdonis)
library(vegan)
library(ggResidpanel)
library(HeatmapR)
library(ggrepel)
library(FactoMineR)
library(factoextra)
library(doParallel)
library(kernelshap)
library(fastshap)
library(shapviz)
library(forcats)
library(Boruta)
library(GGally)
library(mice)
library(effsize)
library(rstatix)
library(ggpubr)
library(officer) 

#MAKE DIRECTORY STRUSTURE FOR DATA STORAGE
# Specify directory names
directories <- c("stats data", "plots")

# Loop through each directory and create it if it doesn't exist
for (dir_name in directories) {
  if (!dir.exists(dir_name)) {
    dir.create(dir_name)
    message(paste("Directory created:", dir_name))
  } else {
    message(paste("Directory already exists:", dir_name))
  }
}

#########
#MAKE A THEME STYLE TO PLOT
#BBQ THEME----
bq_theme <- theme(
  plot.title = element_text(face = "bold", size = 18),
  strip.text.x = element_text(
    size = 16,
    color = "black",
    face = "bold"
  ),
  strip.background = element_rect(
    color = "white",
    fill = "white",
    linewidth = 1.5,
    linetype = "solid"
  ),
  legend.key.size = unit(0.53, 'cm'),
  legend.title = element_text(size = 15),
  legend.text = element_text(size = 12),
  legend.key.height = unit(0.53, 'cm'),
  legend.key.width = unit(1, 'cm'),
  panel.grid.major = element_blank(),
  panel.grid.minor = element_blank(),
  legend.position = "none",
  axis.title.y = element_text(
    size = 16,
    colour = "black",
    hjust = 0.5,
    vjust = 0
  ),
  axis.title.x = element_text(
    size = 16,
    colour = "black",
    hjust = 0.5,
    vjust = 0
  ),
  axis.text.x = element_text(
    face =  "plain",
    size = 14,
    angle = 90,
    vjust = 0.5,
    hjust = 1,
    colour = "black"
  ),
  axis.text.y = element_text(
    size = 14,
    angle = 0,
    vjust = 0.5,
    hjust = 1.0,
    colour = "black"
  )
)

# LIST PARAMETERS USED FOR PYRADIOMIC EXTRACTION
# Define a data frame of default settings
default_settings <- data.frame(
  Setting = c(
    "normalize", "normalizeScale", "removeOutliers", "resampledPixelSpacing",
    "interpolator", "padDistance", "distances", "force2D", "force2Ddimension",
    "resegmentRange", "label", "additionalInfo", "binWidth",
    "enableAllImageTypes()", "enableAllFeatures()", "voxelBased",
    "minimunROISize", "minimumROIDimensions"
  ),
  Default = c(
    "False", "1", "None", "None",
    "sitkBSpline", "5", "[1]", "False", "0",
    "None", "1", "True", "25",
    "Method call", "Method call", "False",
    "None", "2"
  ),
  Description = c(
    "Whether to normalize before resampling",
    "Scale after normalization",
    "Outlier removal threshold (σ units)",
    "Voxel spacing for resampling (None = no resampling)",
    "Interpolator for resampling images",
    "Padding voxels around ROI before resampling",
    "Texture neighborhood distance(s)",
    "Force 2D texture calc",
    "Dimension defining 2D slices (if force2D=TRUE)",
    "Gray-value resegmentation range",
    "Mask label value for ROI",
    "Include provenance / metadata in output",
    "Bin width for gray-level discretization",
    "Enables and applies all accepted filters in PyRadiomics",
    "Enables and applies all accepted feature calculations in PyRadiomics",
    "Performs segmentation-based extraction",
    "Minimum size limit for the ROI label (None = no limit)",
    "ROI must be at least 2D"
  ),
  stringsAsFactors = FALSE
)

# Create the flextable
ft <- flextable(default_settings)
ft <- set_header_labels(
  ft,
  Setting = "Setting (PyRadiomics default)",
  Default = "Default value",
  Description = "Description"
)
ft <- autofit(ft)
ft <- theme_vanilla(ft)

# Optionally adjust widths
ft <- width(ft, j = c("Setting", "Default", "Description"), width = c(2.5, 1.5, 5))

ft

# Save as an image
save_as_image(ft, path = "plots/Pyradiomics settings.png", res = 200)
# LOAD DATA SET
# 
# This data is radiomics generated from:
#   
#   Manual contouring
#   Also has spheres that are about 0.6mm (15) in diameter

#IMPORT DATA 
df <- read_csv("DATASET K_DROVER/240430_KD_DATASET.csv")

#SAVE DATA
write_csv(df, "stats data/240430_KD_RADIOMICS_DATASET.csv")

#LIST META DATA COLUMNS
meta_data <- c("Type", "Normalisation",  "new_scanID", "Date", "Exp", "Contour_Method",  "Tumour_Model", "Position", "Age", "Cage_No.","Animal_No.")
#LIST VALUES OF ALL META DATA COLUMNS
unique_values <- lapply(df[meta_data], unique)

# Create filtered dataset with only selected types
# ALSO DEAL WITH INCONSISTENCIES AND REPLACE MISSING DATA WITH AVERAGES IF REQUIRED
cleaned_df <- df %>%
  filter(Type %in% c("Manual_Contour", "Sphere_Non_Tumour_Contour_15", "Sphere_Tumour_15","Sphere_Adjacent_20", "Sphere_Tumour_20"), 
         Normalisation %in% c("None","Subtraction")) %>%
  mutate(Animal_No. = str_remove(Animal_No., "^0+"),  #SOME NUMBERS HAVE 0 IN FRONT, HERE WE REMOVE THOSE
         exponential_glcm_Imc1 = as.numeric(exponential_glcm_Imc1),#THIS WAS A CHARACTER COLUMN, SO CHANGE TO NUMERIC
         animal_id = paste0(Exp, "_", `Cage_No.`,"_",`Animal_No.`,"_" , Age,  "_",Tumour_Model)) %>% #THIS IS A UNIQUE ANIMAL ID
  select(!c("...1421")) #THIS IS A WEIRD NA COLUMN SO WE REMOVE IT

#BELOW IS FOR DEALING WITH NA AS GROUP MEANS
# group_by(Animal_No., Exp, Age, Type, Normalisation) %>%
# mutate(across(where(is.numeric), ~ifelse(is.na(.), mean(., na.rm = TRUE), .))) %>%
# ungroup()

#THIS SECTION IDENTIFIES UNUSUAL COLUMNS
#SHOW NON NUMERIC COLUMNS
cleaned_df %>%
  select(where(~ !is.numeric(.))) %>%
  colnames()
#GO BACK TO CHANGE THE FEATURE COLUMNS TO NUMERIC

# Identify columns with NA values
cleaned_df %>%
  select(where(~ any(is.na(.)))) %>%
  colnames()
#GO BACK TO CHANGE THE FEATURE COLUMNS TO FIX NA EVENT...EITHER REMOVE OR MEAN REPLACE

#HERE WE FIND HOW MANY ANIMAL SAMPLES EACH DATA SET HAS IN COMMON
# Step 1: Count unique animal_id values for each Type
cleaned_df %>%
  group_by(Type) %>%
  summarise(unique_animal_ids = n_distinct(animal_id))

#NOW WE CAN FORMAT THE DF
filtered_df <- cleaned_df%>%
  mutate(Tu_age_exp = paste(Tumour_Model, Age, Exp, sep = "_"),
         Tu_age_exp = str_replace(Tu_age_exp, "MPTLVo", "Exp"), #REPLACE EXP
         Tu_age_exp = factor(Tu_age_exp, levels = c("4T1_D7_Exp3",
                                                    "4T1_D7_Exp4",
                                                    "4T1_D7_Exp7",
                                                    "4T1_D11_Exp1",
                                                    "4T1_D14_Exp4",
                                                    "4T1_D14_Exp7",
                                                    "CT26_D14_Exp6",
                                                    "CT26_D14_Exp7")
         ),
         Normalisation = factor(Normalisation, levels = c("None", 
                                                          "Subtraction")),
         unique_id = paste0(Type, "_",Normalisation,"_",Exp, "_",Cage_No.,"_", `Animal_No.`, "_" , Age, "_", Tumour_Model),
         Type = factor(case_when(
           Type == "Manual_Contour" ~ "Manual",
           Type == "AI_Contour" ~ "MONAI",
           Type == "Sphere_Tumour_15" ~ "Sphere",
           Type == "Sphere_Non_Tumour_Contour_15" ~ "Non Tumour Sphere",
           TRUE ~ as.character(Type)
         ), levels = c("Manual", "MONAI", "Sphere", "Non Tumour Sphere")))%>%
  rename(target = "Tumour_Model")  %>%
  mutate(target = factor(
    target,
    levels = c(
      "CT26", "4T1"
    )
  ))


#NUMBERS
rep_summary_by_model_age <- cleaned_df %>%
  filter(Type == "Manual_Contour", 
         Normalisation == "Subtraction",
         Tumour_Model %in% c("4T1", "CT26")) %>%
  select(Date, Exp, Contour_Method, Tumour_Model, Position, Age, Cage_No., Animal_No.) %>%
  group_by(Exp, Animal_No., Tumour_Model) %>%
  summarise(
    n_replicates = n(),
    Ages = paste(sort(unique(Age)), collapse = ", "),
    .groups = "drop"
  ) %>%
  count(Tumour_Model, n_replicates, Ages, name = "n_samples")%>%
  mutate(Total = case_when(Tumour_Model == "4T1" ~ 39,
                           Tumour_Model == "CT26" ~ 34,
                           TRUE ~ NA))%>%
  mutate(
    Ages = factor(
      Ages,
      levels = c("D7", "D11", "D14", "D14, D7"),  # desired order
      ordered = TRUE
    )
  ) %>%
  arrange(Tumour_Model, Ages)


# Identify the last row index for each Tumour_Model
row_breaks <- rep_summary_by_model_age %>%
  mutate(row_id = row_number()) %>%
  group_by(Tumour_Model) %>%
  summarise(last_row = max(row_id), .groups = "drop") %>%
  pull(last_row)

ft <- flextable(rep_summary_by_model_age) %>%
  merge_v(j = "Tumour_Model") %>%
  merge_v(j = "Total") %>%
  align(align = "center", part = "all") %>%
  autofit() %>%
  # horizontal line only at group boundaries
  hline(i = row_breaks, border = fp_border(color = "black", width = 1)) %>%
  # add caption/footer note
  add_footer_lines(values = c(
    "n_replicates = times an animal was sampled in an experiment",
    "Ages = tumour growth days at scan",
    "n_samples = number of animals with that replicate pattern",
    "Total = total sample instances per tumour model (includes animals scanned multiple times; see n_replicates and Ages i.e. five 4T1 animals were scanned twice)"
  )
  )

# Save as an image
save_as_image(ft, path = "plots/Tumour sample breakdown.png", res = 200)


# Verify the filtering worked AND SHOW WHAT SAMPLES ARE REPRESENTED IN EACH Type of contour method
#NOTE WE ALSO HAVE THE 15 mm Spheres in and out of tumour contours here to
summary_check <- filtered_df %>%
  group_by(Type, target, Normalisation) %>%
  summarise(count = n(), .groups = 'drop') %>%
  arrange(Type, target, Normalisation) %>%
  flextable()

filtered_df_mouse_id <- filtered_df %>%
  mutate(mouse_id = paste0(Exp, "_", Animal_No., "_", target)) %>%
  filter(mouse_id %in% dup) %>%
  select(mouse_id, target, Age) %>%
  distinct()
dup <- c("MPTLVo7_1_4T1",
"MPTLVo7_2_4T1",
"MPTLVo7_3_4T1" ,
"MPTLVo7_4_4T1" ,
"MPTLVo7_5_4T1") 
unique(filtered_df_mouse_id$mouse_id)
# "Vo7 1" 4T1 2
# 26
# "MPTLVo7 2" 4T1 2
# 27
# "MPTLVo7 3" 4T1 2
# 28
# "MPTLVo7 4" 4T1 2
# 29
# "MPTLVo7 5" 4T1 2
pre_ml_data%>%
  filter(Type == "Manual",
         Normalisation == "None") %>%
  distinct()%>%
  filter(target == "4T1") %>%
  select("animal_id",             "target" )

#PUT UNIQUE ID AS ROW NAME SO WE CAN CALL ON IT LATER
pre_ml_data <- filtered_df %>%
  column_to_rownames("unique_id")

#FIRST PLOT IS TO SHOW THE VOLUMES OF TUMOURS
unique(filtered_df$Normalisation)
tumour_plot <- pre_ml_data %>%
  filter(Type == "Manual",
         Normalisation == "None") %>%
  distinct() %>%
  select(target, Age, animal_id, original_shape_VoxelVolume) %>%
  mutate(target = case_when(target == "CT26" ~ "CRC",
                            target == "4T1" ~ "BC",
                            TRUE ~ as.character(target)
  ),
  target = factor(target, levels = c("CRC", "BC"))) %>%
  ggplot(.,
         aes(
           x = target, #norm_samp new_sample
           y = original_shape_VoxelVolume, #log(`Cell values`+1),#norm_cell_values, Cell values,norm_cell_fc
           fill = target, #Sample,normalised WHAT YOU WANT TO PLOT IN DIFFERENT COLOURS
           width = 0.8
         )) +
  # geom_violin(alpha = 0.0, trim = FALSE, color = rgb(0.1, 0.1, 0.1, 0.1)) +
  geom_point(aes(fill = target), # DOT PLOT
             position = position_jitter(width = 0.1),
             colour = "black",
             fill = "black",
             shape = 21, size = 2, alpha = 0.4) +
  stat_summary( #PLOT ERROR BARS
    fun.data = mean_se,
    geom = "errorbar",
    width = 0.5,
    colour = "darkblue"
  )  +
  geom_boxplot(outlier.colour = "black",  outlier.fill = "yellow",#BOX PLOT ON below OF DOTS
               outlier.shape = 21, outlier.size = 2,
               notch = TRUE, staplewidth = 0.3, alpha = 0.7)+
  scale_fill_manual( #COLORS FOR FILL
    values = #sample_cols_linked #prelim_m_colours_linked
      c("#2a6100",
        "#d70041")
  ) +
  
  stat_summary( #PLOT MEAN
    fun = mean,
    geom = "point",
    shape = 21, size = 2, color = "black", fill = "darkblue"
  )  +
  #facet_wrap(~ Age) + 
  # facet_wrap(~feature, #SPLIT THE DATA INTO SEPERATE PLOTS
  #            scales = "free_y",
  #            ncol = 8,
  #            # nrow = 6,
  #            labeller = label_wrap_gen(width = 15)
  # )+
  theme_bw() + #THEMES
  bq_theme + 
  labs(
    y = expression("Tumour volume" ~ (mm^3)))+#"Cells/mL")+
  theme(axis.title.x = element_blank(), # REMOVING X TITLE AND POSITION OF LEGEND
        #legend.position = "right"
        strip.text.x.top = element_text(size = 12, hjust = 0.5, vjust = 0.5)
  ) 

#SAVE THE PLOTS
ggsave("plots/Tumour volumes.png", tumour_plot
       , width = 7, height = 10, units = "cm")

#STATISTICAL ANALYSIS
# Extract just the tumour volumes you’re plotting
tumour_stats <- pre_ml_data %>%
  filter(Type == "Manual", Normalisation == "None") %>%
  distinct() %>%
  select(target, animal_id, original_shape_VoxelVolume) %>%
  mutate(target = case_when(target == "CT26" ~ "CRC",
                            target == "4T1" ~ "BC",
                            TRUE ~ as.character(target))) %>%
  filter(target %in% c("CRC", "BC"))

# Wilcoxon rank-sum test
wilcox_res <- wilcox_test(
  tumour_stats,
  original_shape_VoxelVolume ~ target
) %>%
  adjust_pvalue(method = "BH") %>% # optional multiple testing correction
  add_significance()

print(wilcox_res)

# Add the significance annotation directly to the plot
tumour_plot + 
  stat_compare_means(
    comparisons = list(c("CRC", "BC")),
    method = "wilcox.test",
    label = "p.signif", # shows stars (*, **, ***, ****)
    hide.ns = FALSE
  )
ggsave("plots/Tumour volumes with p_vals.png"
       , width = 7, height = 10, units = "cm")


#WE WILL ALO DO A PLOT TO SHOW THE BC DAY BREAKDOWN
tumour_plot_v2 <- pre_ml_data %>%
  filter(Type == "Manual",
         Normalisation == "None") %>%
  distinct() %>%
  select(target, Age, animal_id, original_shape_VoxelVolume) %>%
  mutate(target = case_when(target == "CT26" ~ "CRC",
                            target == "4T1" ~ "BC",
                            TRUE ~ as.character(target)
  ),
  target = factor(target, levels = c("CRC", "BC"))) %>%
  mutate(Tumour_day = paste0(target," ", Age),
         Tumour_day = factor(Tumour_day, levels = c("BC D7", "BC D11", "BC D14", "CRC D14"))) %>%
  ggplot(.,
         aes(
           x = Tumour_day, #norm_samp new_sample
           y = original_shape_VoxelVolume, #log(`Cell values`+1),#norm_cell_values, Cell values,norm_cell_fc
           fill = Tumour_day, #Sample,normalised WHAT YOU WANT TO PLOT IN DIFFERENT COLOURS
           width = 0.8
         )) +
  # geom_violin(alpha = 0.0, trim = FALSE, color = rgb(0.1, 0.1, 0.1, 0.1)) +
  geom_point(aes(fill = Tumour_day), # DOT PLOT
             position = position_jitter(width = 0.1),
             colour = "black",
             fill = "black",
             shape = 21, size = 2, alpha = 0.4) +
  stat_summary( #PLOT ERROR BARS
    fun.data = mean_se,
    geom = "errorbar",
    width = 0.5,
    colour = "darkblue"
  )  +
  geom_boxplot(outlier.colour = "black",  outlier.fill = "yellow",#BOX PLOT ON below OF DOTS
               outlier.shape = 21, outlier.size = 2,
               notch = TRUE, staplewidth = 0.3, alpha = 0.7)+
  scale_fill_manual( #COLORS FOR FILL
    values = #sample_cols_linked #prelim_m_colours_linked
      c("#d70041",
        "#d70041",
        "#d70041",
        "#2a6100"
        )
  ) +
  
  stat_summary( #PLOT MEAN
    fun = mean,
    geom = "point",
    shape = 21, size = 2, color = "black", fill = "darkblue"
  )  +
  #facet_wrap(~ Age) + 
  # facet_wrap(~feature, #SPLIT THE DATA INTO SEPERATE PLOTS
  #            scales = "free_y",
  #            ncol = 8,
  #            # nrow = 6,
  #            labeller = label_wrap_gen(width = 15)
  # )+
  theme_bw() + #THEMES
  bq_theme + 
  # # Add text labels for means
  # stat_summary(
  #   fun = function(x) mean(x),
  #   geom = "text",
  #   aes(label = sprintf("%.2f", ..y..)),  # Format to 2 decimal places
  #   vjust = 2.5,  # Adjust vertical position above the point
  #   size = 5,
  #   color = "blue",
  #   fontface = "bold",
  #   alpha = 1
  # ) +
  labs(
    y = expression("Tumour volume" ~ (mm^3)))+#"Cells/mL")+
  theme(axis.title.x = element_blank(), # REMOVING X TITLE AND POSITION OF LEGEND
        #legend.position = "right"
        strip.text.x.top = element_text(size = 12, hjust = 0.5, vjust = 0.5)
  ) 

#SAVE THE PLOTS
ggsave("plots/Tumour volumes by age.png", tumour_plot_v2
       , width = 9, height = 10, units = "cm")


#WE WILL FILTER THE FEATURES FIRST AND USE THE MANUAL CONTOURS TO DO THIS
forfil_thres_ml_data <- pre_ml_data%>%
  filter(Type == "Manual",
         Normalisation == "Subtraction") %>%
  select(!c("Animal_No.", "Exp", "Age", "Type", "Normalisation", "new_scanID", "Contour_Method", "Date", "Position", "Cage_No.", "Tu_age_exp", "animal_id"))
nrow(forfil_thres_ml_data)

#LETS LOOK AT ALL THE FEATURES!
options(max.print = 1500) # Increase the limit as needed
colnames(forfil_thres_ml_data)

# Filter data
# 
# Remove variable with zero or near zero variance.
# 
# Helps improve model accuracy by removing redundant or uninformative features, potentially reducing overfitting and increasing model interpretability.
# 
# Here the zero is defined as the freqency of the same value for the feature being 100% (ie no other value)
# 
# Near zero is the frequency ratio (frequency of the most prevalent value over the second most frequent value) is >99% and the unique value percent (Unique values / total values) is very low e.g. 0.2%
#   
#   Remove highly correlating variables using the Pearson's correlation coefficient
# Correlation Matrix Calculation:
#   
#   Computes a pairwise correlation matrix for all numeric predictors in the dataset.
# Uses Pearson's correlation by default.
# Threshold Removal:
# 
# Identifies pairs of predictors with an absolute correlation exceeding the specified threshold (threshold = 0.9 by default).
# Retains only one predictor from each highly correlated pair, typically the first one encountered.
#  
#  This is done to handle multicollinearity, where highly correlated predictors can distort model performance, especially for models like linear regression, which rely on independent predictors. Removing highly correlated features helps avoid overfitting and ensures that the model is not relying on redundant information.
#  
#   have large absolute correlations with other variables

#OPTIONS FOR PREPROCESSING NOTE WE HAVE NOT PUT SEED FOR REPRODUCIBILITY SO EACH RUN WILL GIVE DIFFERENT RESULTS< IT IS IMPORTANT TIO SEE THIS!
# MAKE RECIPE; THIS STANDARDISES DATA PREPROCESSING BEFORE MODEL TRAINING
rf_recipe <-
  recipe(target ~ ., data = forfil_thres_ml_data) %>%
  # Remove zero variance predictors
  step_zv(all_double_predictors()) %>%
  # Removes near-zero variance numeric predictors
  step_nzv(all_numeric_predictors()) %>% 
  # Convert categorical variables to dummy variables
  # step_dummy(all_nominal_predictors()) %>%       
  # Remove highly correlated predictors with correlation > 0.9
  step_corr(all_double_predictors(), threshold = 0.90)   
#THINGS REMOVED WITH PREPROCESSING
removals <- prep(rf_recipe)
zv <- removals$steps[[1]]$removals

length(zv)
nzv <- removals$steps[[2]]$removals
length(nzv)
hi_cor <- removals$steps[[3]]$removals
length(hi_cor)

#EXAMPLES OF FEATURES THAT ARE BEING EXCLUDED
# Prepare data
#NZV AND ZV
plot_data <- forfil_thres_ml_data %>%
  select("exponential_firstorder_Entropy",
         "exponential_glszm_GrayLevelNonUniformity") %>%
  pivot_longer(cols = c("exponential_firstorder_Entropy",
                        "exponential_glszm_GrayLevelNonUniformity"), 
               names_to = "feature", values_to = "values")

# Count the number of points per feature
count_data <- plot_data %>%
  group_by(feature) %>%
  summarise(count = n())

# Create the plot
ggplot(plot_data, aes(x = feature, y = values, fill = feature)) +
  geom_point(position = position_jitter(width = 0.5, height =0), size = 5, shape = 21, colour = "black") + 
  geom_text(data = count_data, aes(x = feature, y = max(plot_data$values, na.rm = TRUE) + 0.1, 
                                   label = paste0("n= " ,count)), size = 5, fontface = "bold", colour = "grey") +
  labs(
    title = "Zero and Near Zero\nVariance Examples",
    x = "Example feature",
    y = "Feature Values"
  ) +
  theme_bw() +
  bq_theme +
  theme(
    legend.position = "none",
    plot.title = element_text(hjust = 0.5)
  ) +
  scale_fill_manual(values = c("#8ac51f",
                               "#e2163f"))
# Save the combined layout as a PNG
ggsave("plots/Zero and near zero examples.png", 
       width = 3, 
       height = 10, 
       dpi = 300)

#Example of correlation
# Select only numeric columns
numeric_data <- forfil_thres_ml_data %>%
  select(where(is.numeric))

# Compute correlations
cor_matrix <- cor(numeric_data, use = "pairwise.complete.obs", method = "pearson")

# Extract correlations with "original_shape_Maximum2DDiameterColumn"
if ("original_shape_Maximum2DDiameterColumn" %in% colnames(cor_matrix)) {
  cor_target <- cor_matrix["original_shape_Maximum2DDiameterColumn", ]
  
  # Filter for absolute correlations ≥ 0.9 (excluding itself)
  highly_correlated <- cor_target[abs(cor_target) >= 0.9 & names(cor_target) != "original_shape_Maximum2DDiameterColumn"]
  
  # Convert to a data frame
  cor_df <- data.frame(
    feature = names(highly_correlated),
    correlation = highly_correlated
  ) %>%
    arrange(desc(abs(correlation)))  # Sort by absolute correlation
  
  # View results
  print(cor_df)
}

#plot a cotrelation plot example
# Select the relevant numeric columns
selected_data <- forfil_thres_ml_data %>%
  select(
    original_shape_Maximum2DDiameterColumn,
    # original_shape_Maximum3DDiameter,
    # original_shape_Maximum2DDiameterRow,
    # original_shape_MajorAxisLength
    # ,
    # exponential_glrlm_RunLengthNonUniformity,
    `lbp-2D_glrlm_RunLengthNonUniformity`
  ) %>% 
  rename_with(
    #.cols = -c(animal_id, target), # Exclude animal_id and target
    .fn = function(names) {
      sapply(strsplit(names, "[-_]"), function(fragments) {
        if (length(fragments) > 1) {
          # Process all fragments except the last one with 3 characters
          transformed <- c(substr(fragments[-length(fragments)], 1, 3), 
                           substr(fragments[length(fragments)], 1, 4)) # Last fragment gets 4 characters
          paste0(transformed, collapse = "_") # Recombine with "_"
        } else {
          substr(fragments, 1, 4) # If there's only one fragment, take the first 4 characters
        }
      })
    }
  )%>% filter(complete.cases(.))

# Create the correlation plot with best-fit lines
ggpairs(selected_data, 
        lower = list(continuous = wrap("smooth", method = "lm", se = FALSE, size = 5, shape = 21,colour = "black" ,fill = "#1b5ce2", alpha =0.5)),
        upper = list(continuous = wrap("cor", method = "pearson", fontface = "bold", size = 7)),
        diag = list(continuous = "densityDiag")) +
  theme_bw() +
  bq_theme +
  labs(
    title = "Highly correlating features examples",
  ) +
  theme(strip.text.y = element_text(size=16, face="bold"))

# Select relevant columns
selected_data <- forfil_thres_ml_data %>%
  select(
    original_shape_Maximum2DDiameterColumn,
    `lbp-2D_glrlm_RunLengthNonUniformity`
  ) %>%
  filter(complete.cases(.))

# Compute Pearson correlation coefficient
cor_value <- cor(selected_data$original_shape_Maximum2DDiameterColumn, 
                 selected_data$`lbp-2D_glrlm_RunLengthNonUniformity`, 
                 use = "pairwise.complete.obs", 
                 method = "pearson")

# Create the biplot with a regression line and correlation text
ggplot(selected_data, aes(x = original_shape_Maximum2DDiameterColumn, 
                          y = `lbp-2D_glrlm_RunLengthNonUniformity`)) +
  geom_point(shape = 21, fill= "#1b5ce2", color = "black", alpha = 0.5, size = 7) +  # Scatter plot
  geom_smooth(method = "lm", color = "black", se = FALSE, linewidth = 0.8) +  # Regression line
  annotate("text", x = max(selected_data$original_shape_Maximum2DDiameterColumn) * 0.7, 
           y = max(selected_data$`lbp-2D_glrlm_RunLengthNonUniformity`) * 0.9, 
           label = paste0("r = ", round(cor_value, 3)), 
           color = "red", size = 6, fontface = "bold") +  # Pearson coefficient
  theme_bw() +
  labs(
    title = "Example of High\nCorrelating Features",
    x = "original_shape_\nMaximum2DDiameterColumn",
    y = "lbp-2D_glrlm_Run\nLengthNonUniformity"
  ) +
  bq_theme +
  theme(
    plot.title = element_text(size = 20, face = "bold"),
    axis.title = element_text(size = 14, face = "bold"),
    axis.text = element_text(size = 12)
  )

# Save the combined layout as a PNG
ggsave("plots/High correlating example.png", 
       width = 5, 
       height = 5.3, 
       dpi = 300)


#LIST THE FEATURES SO THEY CAN BE USED LATER
preproc_feat_to_remove <- c(zv, nzv, hi_cor)
length(preproc_feat_to_remove)


# Baruta
# 
# This uses RF to define what features are important for the classification task
# 
# Boruta compares each feature to a randomly generated shadow feature (randomized copies)of the original features by shuffling their values), allowing it to handle irrelevant and redundant features effectively.
# 
# If a feature’s importance is significantly higher than the highest shadow feature’s importance, it is considered important and marked as "Confirmed."
# 
# If a feature’s importance is less than the highest shadow feature's importance, it is considered unimportant and marked as "Rejected."
# 
# Features that fall in between are considered Tentative, meaning their importance is uncertain and may require further analysis or additional iterations.
# 
# Boruta performs multiple iterations (usually 100 or more) to improve the robustness of the feature importance ranking.
# 
# After enough iterations, Boruta makes a final decision on each feature’s status (Confirmed, Rejected, or Tentative) based on the comparisons.

#MAKE DATA TO USE WITH SOFAR FEATURES REMOVED
# Run Boruta
# doTrace: Controls verbosity; 0 (silent), 1 (basic info), 2 (detailed).
#0.01 Pvalue is used as cutoff and  Bonferroni method mcAdj is used

# FIRST GET THE NEWLY FILTERED DATA TO THIS POINT

forfil_thres_ml_data_v2 <- forfil_thres_ml_data %>%
  select(!preproc_feat_to_remove)
ncol(forfil_thres_ml_data_v2)
#RUN BARUTA ON THESE
boruta_result_v1 <- Boruta(forfil_thres_ml_data_v2 %>%
                             select(!c(target)), forfil_thres_ml_data_v2$target, doTrace = 2)


#GET THE IMPORTANCE 
boruta_result_imp_v1 <- boruta_result_v1$ImpHistory %>%
  as_tibble() %>%
  pivot_longer(cols = colnames(.),
               names_to = "Feature",
               values_to = "Importance")

write_csv(boruta_result_imp_v1, "stats data/boruta_result_imp_v1.csv")

#GET THE DECISIONS
boruta_result_des_v1 <- boruta_result_v1$finalDecision %>%
  as.data.frame() %>%
  rownames_to_column(var = "Feature") %>%
  setNames(., c("Feature", "Decision"))
# Combine the two data frames by matching "Feature"
boruta_combined_v1 <- boruta_result_imp_v1 %>%
  left_join(boruta_result_des_v1, by = "Feature") %>%
  # Use Feature if Decision is NA TO MAKE THE FINAL DECISION COLUMN
  mutate(Final_decision = ifelse(is.na(Decision), Feature, as.character(Decision)))  %>%
  group_by(Feature) %>%
  #GET FEATURE MEAN IMPORTANCE
  mutate(mean_imp = mean(Importance, na.rm = TRUE)) %>%
  # Replace NA in mean_imp with a low value (-Inf) THIS IS HANDELING FOR THE SHADOW VALUES
  mutate(mean_imp = ifelse(is.na(mean_imp), -Inf, mean_imp)) %>%
  ungroup()


#PLOT THE RESULTS
baruta_plot_v1 <- ggplot(boruta_combined_v1,
                         aes(
                           x = reorder(Feature, mean_imp),
                           y = Importance,
                           fill = Final_decision
                         )) +
  geom_jitter(
    width = 0.1,
    colour = "grey",
    alpha = 0.5,
    shape = 1
  ) +
  geom_boxplot(
    outlier.colour = "red",
    outlier.shape = 1,
    outlier.size = 0.5,
    notch = TRUE,
    staplewidth = 0.3
  ) +
  scale_fill_manual(
    values = c(
      "shadowMax" = "#a03ac0",
      "shadowMean" = "black",
      "shadowMin" = "grey",
      "Rejected" = "#eaae00",
      "Tentative" = "#028dc5",
      "Confirmed" = "#018d4c"
    )
  ) +
  stat_summary(
    fun.y = "mean",
    geom = "point",
    shape = 23,
    size = 1,
    fill = "white"
  ) +
  labs(fill = "Final_decision") +
  theme_bw() +
  bq_theme +
  labs(x = "Radiomic features", y = "Boruta importance") +
  theme(
    legend.position = c(0.1, 0.98),
    legend.justification = c(0, 1),
    #axis.text.x = element_blank(),  # Removes x-axis tick labels
    axis.text.x = element_blank(),  # Removes y-axis tick labels
    axis.ticks.x = element_blank()  # Removes y-axis tick marks
  )

ggsave(
  "plots/Baruta ranked predictor radiomics low var and hi step_corr.png",
  baruta_plot_v1,
  width = 11, height = 4.5
)
baruta_plot_v1

#PLOT THE RESULTS
baruta_plot_conf_v1 <- ggplot(boruta_combined_v1 %>%
                                filter(Final_decision %in% c("Confirmed")),
                              aes(
                                x = Importance,
                                y = reorder(Feature, mean_imp),
                                fill = Final_decision
                              )) +
  geom_jitter(
    width = 0.1,
    colour = "grey",
    alpha = 0.5,
    shape = 1
  ) +
  geom_boxplot(
    outlier.colour = "red",
    outlier.shape = 1,
    outlier.size = 0.5,
    notch = TRUE,
    staplewidth = 0.3
  ) +
  scale_fill_manual(
    values = c(
      "shadowMax" = "#a03ac0",
      "shadowMean" = "black",
      "shadowMin" = "grey",
      "Rejected" = "#eaae00",
      "Tentative" = "#028dc5",
      "Confirmed" = "#018d4c"
    )
  ) +
  stat_summary(
    fun.y = "mean",
    geom = "point",
    shape = 23,
    size = 1,
    fill = "white"
  ) +
  labs(fill = "Final_decision") +
  theme_bw() +
  bq_theme +
  labs(y = "", x = "Boruta importance") +
  theme(
    legend.position = "none"
    #,
    #axis.text.x = element_blank(),  # Removes x-axis tick labels
    # axis.text.y = element_blank(),  # Removes y-axis tick labels
    # axis.ticks.y = element_blank()  # Removes y-axis tick marks
  )

ggsave(
  "plots/Baruta ranked CONFIRMED predictor radiomics low var and hi step_corr.png",
  baruta_plot_conf_v1,
  width = 8, height = 6
)
baruta_plot_conf_v1

#BARUTA FEATURES TO REMOVE
baruta_removals_v1 <- boruta_combined_v1 %>%
  filter(Final_decision %in% c("Rejected", "Tentative")) %>%
  select(Feature) %>%
  distinct() %>%
  pull()


#TOTAL FEATURES TO REMOVE
tot_feat_to_remove <- c(preproc_feat_to_remove, baruta_removals_v1)
#OR TOTAL FEATURES TO SELECT!
features_kept_v1 <- boruta_combined_v1 %>%
  filter(Final_decision %in% c("Confirmed")) %>%
  select(Feature) %>%
  distinct() %>%
  pull()

#THE BELOW ARE THE ONES USED IN THE PAPER FROM THAT PARTICULAR RUN IF YOU WANT TO USE THESE
features_kept_v1 <- c(
 "original_gldm_DependenceVariance" ,                  
"original_glszm_SmallAreaEmphasis" ,                  
"gradient_glcm_Correlation",                          
"gradient_glcm_MCC",                                  
"gradient_glcm_MaximumProbability",                   
"gradient_gldm_SmallDependenceLowGrayLevelEmphasis",  
"lbp-2D_glrlm_ShortRunLowGrayLevelEmphasis",          
"logarithm_firstorder_Kurtosis",                      
"logarithm_glcm_ClusterProminence",                   
"logarithm_gldm_LargeDependenceHighGrayLevelEmphasis",
"logarithm_gldm_SmallDependenceLowGrayLevelEmphasis", 
"logarithm_glszm_LargeAreaLowGrayLevelEmphasis",      
"square_glcm_ClusterProminence",                      
"square_glszm_SizeZoneNonUniformityNormalized",       
"squareroot_firstorder_Kurtosis",                     
"wavelet-LHH_glcm_MCC",                               
"wavelet-HLL_glcm_ClusterShade",                      
"wavelet-LLL_glcm_MCC"     ) 

#describe in a table what the following readiomic features are.  
# Use the column headings Feature to list the feature, 
# shape (describe what type  of shape, or put an x if not this class),
# Intensity (describe what type  of intensity, or put an x if not this class) or 
# Texture (describe what type  of texture or put an x if not this class) and  
# transformation (describe what transformation if any is involved.  
# Include the R code for this as a flextable  and 
# a footnote to explain what the aconyms are and what references you used to get the information,
# Create a data frame with feature descriptions
radiomic_features <- data.frame(
  Feature = c(
    "original_gldm_DependenceVariance",                  
    "original_glszm_SmallAreaEmphasis",                  
    "gradient_glcm_Correlation",                          
    "gradient_glcm_MCC",                                  
    "gradient_glcm_MaximumProbability",                   
    "gradient_gldm_SmallDependenceLowGrayLevelEmphasis",  
    "lbp-2D_glrlm_ShortRunLowGrayLevelEmphasis",          
    "logarithm_firstorder_Kurtosis",                      
    "logarithm_glcm_ClusterProminence",                   
    "logarithm_gldm_LargeDependenceHighGrayLevelEmphasis",
    "logarithm_gldm_SmallDependenceLowGrayLevelEmphasis", 
    "logarithm_glszm_LargeAreaLowGrayLevelEmphasis",      
    "square_glcm_ClusterProminence",                      
    "square_glszm_SizeZoneNonUniformityNormalized",       
    "squareroot_firstorder_Kurtosis",                     
    "wavelet-LHH_glcm_MCC",                               
    "wavelet-HLL_glcm_ClusterShade",                      
    "wavelet-LLL_glcm_MCC"  
  ),
  Shape = c(
    "x", "x", "x", "x", "x", "x", "x", "x", "x", "x", "x", "x", "x", "x", "x", "x", "x", "x"
  ),
  Intensity = c(
    "x", "x", "x", "x", "x", "x", "x", "First-order (Kurtosis)", "x", "x", "x", "x", "x", "x", "First-order (Kurtosis)", "x", "x", "x"
  ),
  Texture = c(
    "GLDM (Dependence Variance)", "GLSZM (Small Area Emphasis)", "GLCM (Correlation)", "GLCM (MCC)", "GLCM (Max Probability)",
    "GLDM (Small Dependence Low Gray Level Emphasis)", "GLRLM (Short Run Low Gray Level Emphasis)", "x", "GLCM (Cluster Prominence)",
    "GLDM (Large Dependence High Gray Level Emphasis)", "GLDM (Small Dependence Low Gray Level Emphasis)", "GLSZM (Large Area Low Gray Level Emphasis)",
    "GLCM (Cluster Prominence)", "GLSZM (Size Zone Non-Uniformity Normalized)", "x", "GLCM (MCC)", "GLCM (Cluster Shade)", "GLCM (MCC)"
  ),
  Transformation = c(
    "Original", "Original", "Gradient", "Gradient", "Gradient", "Gradient", "LBP", "Logarithm", "Logarithm", "Logarithm", "Logarithm", "Logarithm", "Square", "Square", "Square Root", "Wavelet-LHH", "Wavelet-HLL", "Wavelet-LLL"
  ),
  stringsAsFactors = FALSE
)

# Create the flextable
feature_table <- flextable(radiomic_features) %>%
  set_header_labels(
    Feature = "Feature",
    Shape = "Shape",
    Intensity = "Intensity",
    Texture = "Texture",
    Transformation = "Transformation"
  ) %>%
  autofit() %>%
  theme_box() %>%
  align(align = "left", part = "all") %>%
  fontsize(size = 10, part = "all") %>%
  bold(j = 1, bold = TRUE, part = "body") %>%
  width(j = 1, width = 3.5) %>%
  width(j = 2, width = 1) %>%
  width(j = 3, width = 3.5) %>%
  width(j = 4, width = 4) %>%
  width(j = 5, width = 4) %>%
  add_footer_lines(
    values = c(
      "Acronyms used:",
      "GLDM: Gray Level Dependence Matrix - Measures spatial relationships and dependencies in gray levels.",
      "GLSZM: Gray Level Size Zone Matrix - Quantifies zones of similar gray levels in the ROI.",
      "GLCM: Gray Level Co-occurrence Matrix - Captures texture by analyzing the spatial relationship of pixel pairs.",
      "GLRLM: Gray Level Run Length Matrix - Measures the length of consecutive pixels with the same gray level.",
      "LBP: Local Binary Pattern - Encodes texture patterns by comparing neighboring pixel intensities.",
      "Wavelet: Multi-scale decomposition technique for capturing fine texture details.",
      "LHH/HLL/HHL/LLL: Wavelet decompositions - Represent spatial frequency bands for texture analysis.",
      "",
      "References:",
      "1. Zwanenburg, A., Leger, S., Vallières, M., and Löck, S. (2016). Image biomarker standardisation initiative - feature definitions. In eprint arXiv:1612.07003 [cs.CV]",
      "2. Aerts, H. J. W. L., et al. (2014). Decoding tumour phenotype by noninvasive imaging using a quantitative radiomics approach. Nature Communications, 5, 4006.",
      "3. van Griethuysen, J. J. M., Fedorov, A., Parmar, C., Hosny, A., Aucoin, N., Narayan, V., Beets-Tan, R. G. H., Fillon-Robin, J. C., Pieper, S., Aerts, H. J. W. L. (2017). Computational Radiomics System to Decode the Radiographic Phenotype. Cancer Research, 77(21), e104–e107. `https://doi.org/10.1158/0008-5472.CAN-17-0339 <https://doi.org/10.1158/0008-5472.CAN-17-0339>`_"
    )
  ) %>%
  align(align = "left", part = "footer")

# Save as an image
save_as_image(feature_table, path = "plots/Feature table.png", res = 200)

#PLOT THE DATA TO DESCRIBE THE INEFFECTIVE FEATURES
# Data for features removed
removal_counts <- data.frame(
  Category = c("Total features","(Near) Zero Variance (no information)", "High correlation (redundant)", "Equivalent to noise (no decision impact)"),
  Count = c(ncol(forfil_thres_ml_data)-1, length(zv)+length(nzv), length(hi_cor), length(baruta_removals_v1) )
) %>%
  mutate(Category = factor(Category, levels =  c("Total features","(Near) Zero Variance (no information)", "High correlation (redundant)", "Equivalent to noise (no decision impact)")))

# Plot features removed
pre_process_plot <- ggplot(removal_counts, aes(x = Category, y = Count, fill = Category)) +
  geom_bar(stat = "identity", color = "black") +
  geom_text(aes(label = Count), vjust = -0.14, color = "black", size = 4) +  # Add text above bars
  labs(
    title = "Feature\npreprocessing",
    x = "Category",
    y = "Number of Features"
  ) +
  theme_bw() +
  bq_theme +
  theme(
    legend.position = "none",
    plot.title = element_text(hjust = 0.5),
    axis.text.x = element_text(angle = 60, hjust = 1, vjust = 1) 
  ) +
  scale_fill_manual(values = c("#1b5ce2",
                               "#8ac51f",
                               "#e2163f",
                               "#695900"))

# Save the combined layout as a PNG
ggsave("plots/Preprocessed features to remove.png", 
       plot = pre_process_plot, 
       width = 3, 
       height = 8, 
       dpi = 300)

#Total features
tot_feat <- ncol(forfil_thres_ml_data) -1

# Combine the three filiertrings into a single table
filtering_table <- tibble::tribble(
  ~` `, ~`Total features`,~`Zero Variance`, ~`Near Zero Variance`, ~`Highly Correlated`, ~ `Baruta unconfirmed`, ~ `Remaining features`, 
  "n", tot_feat,       length(zv),           length(nzv),       length(hi_cor), length(baruta_removals_v1), (tot_feat - length(tot_feat_to_remove))
) %>%
  flextable() %>%
  theme_vanilla() %>%
  align(align = "left", part = "all") %>%
  fontsize(size = 11) %>%
  autofit()

# Save the flextable as PNG
save_as_image(filtering_table, "plots/removals_flextable.png", expand = 10, res = 200)

#FILTER THE DATA
nzv_corr_bar_confirmed <- filtered_df %>%
  # select(!c(tot_feat_to_remove)) %>%
  pivot_longer(-any_of(c("Animal_No.", "Exp", "Age", "Type", "Normalisation", "new_scanID", "Contour_Method", "Date", "Position", "Cage_No.", "Tu_age_exp", "animal_id", "target", "unique_id")), names_to = "features", values_to = "values") %>%
  filter(features %in% c(features_kept_v1)) %>%
  mutate(features = factor(features, level = c(features_kept_v1)))
unique(nzv_corr_bar_confirmed$features)

#SAVE DATA SET
write_csv(nzv_corr_bar_confirmed, file = "stats data/RADIOMICS_DATASET_zv_nzv_corr_barutconfirm.csv")
nzv_corr_bar_confirmed <- read_csv("stats data/RADIOMICS_DATASET_zv_nzv_corr_barutconfirm.csv")
#NOW LETS LOOK AT THE FILTERED DATA STATISTICALLY

# NOW LETS DO SOME BASIC STATISTICAL ANALYSIS TO ADRESS OUR AIM
# 
# Are groups globally different based on multivariate analysis of radiomics
# 
# What sradiomic features drive these differences?
#   
#   1) Global Differences Between Groups
# 
# Approach: Multivariate Analysis of Variance (MANOVA)
# 
# Rationale: MANOVA tests if the multivariate means of leukocyte counts are significantly different between classes.
# 
# ASSUMPTIONS TEST FOR PARAMETRIC TEST
# 
# We can use all the data to look for assumptions
# 
# We will start with this
# 
# Ideally though we look at each feature and test each for assumption
# 
# OK if you have a lot of data, but not always possible
# 
# First prepare long data to treat all the leukocytes together
# 
# Make a linear model of the data and look at assumptions
# 
# use resid_panel() function
# 
# plot
# 
# (resid(lmer_model) ~ fitted(lmer_model), main = "Residuals vs. Fitted")

#Residuals - the differences between observed and predicted values, are randomly distributed across the range of fitted values (predicted values) ie does the fixed effects relate to the dependent variable in a linear way, if not can't use a linear model! Also if variances are equal

#Index - Looks for outliers

#QQ - looks for normality

#Histogram - looks for normality

#LETS SELECT THE MANUAL CONTORED DATA TO SEE IF IT MEETS THE ASSUMPTIONS
stats_counts <- nzv_corr_bar_confirmed %>%
  filter(Normalisation == "Subtraction",
         Type == "Manual") 

#NO RANDOM EFFECTS LINEAR MODEL THE DATA
lmer_model <- lm(`values` #response (dependent) variable, (HERE WE LOG2 THE DATA TO MEET ASSUMPTIONS), use lm() if no random effects
                 ~ target * features #Independent (predictor) Variable, main fixed effects and their interaction *
                 ,
                 data = stats_counts
)
#ASSESS GLOBAL ASSUMPTIONS OF THE MODEL
resid_panel(lmer_model, plots = c("resid", "qq", "density"), bins = 30)
#resid_panel(lmer_model)
ggsave("plots/Residual analysis radiomics.png",
       width = 16, height = 14, units = "cm") 
dev.off()

# PERFORMING NON PARAMETRIC MANOVA
# 
# NOTE: THE ASSUMPTION ALSO IS THAT CLASSES ARE NOT PAIRED: WE HAVE EARLY AND LATE PAIRED SO WE NEED TO GET THE SAMPLE NUMBERS HERE TO MAP THE PAIRING (NOT DONE YET)
# 
# IDEALLY WE ALSO NEED TO BALANCE THE DATA!
#   
#   Strengths:
#   
#   No strict assumptions about the distribution of the data.
# 
# Flexible in handling various distance measures (e.g., Euclidean, Bray-Curtis).
# 
# Robust to outliers and high-dimensional data.
# 
# Limitations:
#   
#   Sensitive to the choice of distance metric. Different metrics may yield different results.
# 
# Relies on permutations, so p-values may be less stable for small sample sizes or unbalanced group sizes.
# 
# Cannot handle missing values directly in the distance matrix.
# 
# non parametric MANOVA RESULTS
# 
# Type:
#   
#   Contains the names of the sources of variation, such as:
#   
#   Class: The grouping variable (e.g., the "independent variable").
# 
# Residual: The unexplained variation (or error) in the data.
# 
# Total: The total variation in the dataset (sum of explained and residual variation).
# 
# Df (Degrees of Freedom):
#   
#   Number of levels minus one for the grouping factor (Class).
# 
# For Residual, it is the number of observations minus the number of groups minus 1.
# 
# Degrees of freedom determine how much information is available to estimate the variance.
# 
# SumOfSqs (Sum of Squares):
#   
#   Represents the total variance explained by the factor (Class) and the residual variance.
# 
# Higher values for SumOfSqs for a factor indicate that it explains a larger portion of the variance.
# 
# MeanSqs (Mean Squares):
#   
#   Calculated as SumOfSqs / Df. It represents the average variation explained per degree of freedom.
# 
# Used in calculating the test statistic (pseudo-F).
# 
# F.Model (Pseudo-F Statistic):
#   
#   The ratio of the variance explained by the factor (MeanSqs for Class) to the unexplained variance (MeanSqs for Residual).
# 
# Higher values indicate that the grouping variable (Class) explains a significant amount of variation relative to the residuals.
# 
# R² (Proportion of Variance Explained):
#   
#   Calculated as SumOfSqs / Total SumOfSqs.
# 
# Indicates the proportion of total variance in the dataset that is explained by the factor.
# 
# Higher R² values suggest a stronger effect of the factor on the data.
# 
# Small Effect: R² < 0.1
# 
# Medium Effect: R² ≈ 0.1–0.25
# 
# Large Effect: R² > 0.25
# 
# These are a rough guide
# 
# Pr(>F) (p-value):
#   
#   Based on permutation testing (default is 999 permutations).
# 
# Tests the null hypothesis that the groups (defined by Class) do not differ.
# 
# A low p-value (< 0.05) indicates significant differences among groups.
# 

# Class: Explains 28% (R² = 0.28) of the variation in the dataset.
# 
# Residual: Unexplained variation is 72% (R² = 0.72).
# 
# F.Model = 4.12: Suggests the factor Class explains significantly more variance than expected by chance.
# 
# Pr(>F) = 0.001: Indicates a significant difference among groups defined by Class at the 0.05 level.

#NON PARAMETRIC GLOBAL TEST (ARE CLASSES SIGNIFICALLY DIFFERENT)
#MAKE DATA WIDE
unique(stats_counts$features)
man_data <- stats_counts %>%
  dplyr::select(unique_id,Exp, Age, Cage_No., target, features, values) %>%
  pivot_wider(names_from = "features", values_from = "values") %>%
  distinct() %>%
  column_to_rownames(var = "unique_id") %>%
  rename(Cancer = "target")
#ADD CLASS
# Class <- man_data$target
# #PERFORM MANOVA
# npmanova_model <- adonis(man_data %>%
#                            dplyr::select(-c("target")) ~ Class, method = "euclidean",
#                          permutations = 999)

# Ensure numeric matrix for PERMANOVA
dist_matrix_main <- dist(man_data[, 5:22], method = "euclidean")
# Run PERMANOVA
permanova_main_result <- adonis2(dist_matrix_main ~ Cancer, 
                                   data = man_data, 
                                  permutations = 999)
 # View results
 as.data.frame(permanova_main_result)
#MAKE AS DF
#npmanova_results <- as.data.frame(npmanova_model$aov.tab)
npmanova_results <- as.data.frame(permanova_main_result)
#REPORT AS TABLE
man_tbl <- autofit(npmanova_results%>%
                     rownames_to_column(var = "Type") %>%
                     flextable())%>%
  theme_vanilla() %>%
  align(align = "left", part = "all") %>%
  fontsize(size = 11) %>%
  set_formatter(
    .,
    SumOfSqs = function(x) formatC(x, format = "e", digits = 2),
    R2 = function(x) formatC(x, format = "e", digits = 2),
    `F` = function(x) formatC(x, format = "e", digits = 2)
  ) %>%
  autofit()
# Save the flextable as a PNG
save_as_image(man_tbl, path = "plots/perman_table.png")

#Feature-Specific PERMANOVA
colnames(man_data)
# Compute feature importance with detailed results
# Compute feature importance with pairwise PERMANOVA results
feature_importance <- lapply(colnames(man_data %>%
  dplyr::select(-c(Cancer, Exp, Age, `Cage_No.`))), function(feature) {
    # Initialize an empty list to store pairwise results
    pairwise_results <- list()
    
    # Get unique target groups
    target_groups <- unique(man_data$Cancer)
    
    # Loop through each pair of target groups
    for (i in 1:(length(target_groups) - 1)) {
      for (j in (i + 1):length(target_groups)) {
        # Subset the data for the two groups being compared
        subset_data <- man_data %>%
          filter(Cancer %in% c(target_groups[i], target_groups[j]))
        
        # Compute dissimilarity matrix for the feature
        feature_dist <- vegdist(subset_data %>%
                                  dplyr::select(all_of(feature)), method = "euclidean")
        
        # Run PERMANOVA for the feature
        adonis_result <- adonis2(feature_dist ~ as.factor(subset_data$Cancer),
                                 permutations = 999)
        
        # Store the results with the contrast
        pairwise_results[[paste(target_groups[i], "vs", target_groups[j], sep = "_")]] <- list(
          contrast = paste(target_groups[i], "vs", target_groups[j], sep = "_"),
          feature = feature,
          Df = adonis_result$Df[1],
          # Degrees of freedom
          SumOfSqs = adonis_result$SumOfSqs[1],
          # Sum of squares
          R2 = adonis_result$R2[1],
          # R-squared value
          F = adonis_result$F[1],
          # Pseudo-F statistic
          PrF = adonis_result$`Pr(>F)`[1]    # p-value
        )
      }
    }
    
    # Combine all pairwise results into a single data frame for the feature
    do.call(rbind, lapply(pairwise_results, as.data.frame))
  })

# Combine all feature results into a single data frame
feature_importance_df <- do.call(rbind, feature_importance)

# Ensure numeric columns are correctly typed
feature_importance_df <- feature_importance_df %>%
  dplyr::mutate(
    Df = as.numeric(Df),
    SumOfSqs = as.numeric(SumOfSqs),
    R2 = as.numeric(R2),
    F = as.numeric(F),
    PrF = as.numeric(PrF),
    Padj = p.adjust(PrF, method = "fdr") # Adjust PrF for multiple comparisons
  )%>%
  dplyr::arrange(dplyr::desc(R2))

# View the data frame
print(feature_importance_df)

man_pair_tbl <- autofit(feature_importance_df%>%
          rownames_to_column(var = "Type")  %>%
          select(-c(Type))%>% 
          flextable())%>%
  theme_vanilla() %>%
  align(align = "left", part = "all") %>%
  fontsize(size = 11) %>%
  set_formatter(SumOfSqs = function(x) formatC(x, format = "e", digits = 2)) %>%
  autofit()
# Save the flextable as a PNG
save_as_image(man_pair_tbl, path = "plots/perman_pairwise_table.png")

#GET THE FOLD CHANGE
# Assuming your data frame is called 'data'

# Reshape the data into long format
fc_data <- man_data %>%
  pivot_longer(
    cols = -c(Cancer, Exp, Age, `Cage_No.`),  # All columns except 'target'
    names_to = "feature",
    values_to = "value"
  ) %>%
  group_by(feature) %>%
  mutate(
    scaled_value = 1 + (value - min(value, na.rm = TRUE)) / (max(value, na.rm = TRUE) - min(value, na.rm = TRUE)) * 9
  ) %>% # Scale values from 1 to 10
  group_by(feature) %>%
  reframe(
    contrast_data = combn(unique(Cancer), 2, simplify = FALSE) %>%
      lapply(function(groups) {
        group1 <- groups[1]
        group2 <- groups[2]
        sclmean1 <- mean(scaled_value[Cancer == group1], na.rm = TRUE)
        sclmean2 <- mean(scaled_value[Cancer == group2], na.rm = TRUE)
        sclfold_change <- sclmean1 / sclmean2
        sclavemean <- (sclmean1 + sclmean2) / 2
        mean1 <- mean(value[Cancer == group1], na.rm = TRUE)
        mean2 <- mean(value[Cancer == group2], na.rm = TRUE)
        fold_change <- mean1 / mean2
        avemean <- (mean1 + mean2) / 2
        tibble(
          group1 = group1,
          group2 = group2,
          mean1 = mean1,
          mean2 = mean2,
          sclmean1 = sclmean1,
          sclmean2 = sclmean2,
          contrast = paste0(group1, "_vs_", group2),
          fc = fold_change,
          avemean = avemean,
          sclfc = sclfold_change,
          sclavemean = sclavemean
        )
      }) %>%
      bind_rows()
  ) %>%
  unnest(contrast_data) %>% # Flatten the nested data frames
  mutate(log2fc = log2(fc))

# View the resulting data frame
print(fc_data)

#ADD THIS TO THE PVAL AND R2 DATA AND THE BARUTA IMPORTANCE
#add threshold to the fc and eta values and assign aan alpha
log2(2) #3-fold cahnge in 
-log2(0.05) #0.05 p val
<0.1 # R2 size effect is small

fc_contrib_data <- feature_importance_df  %>%
  mutate(`-log2(padj)` = -log2(Padj)) %>%
  full_join(fc_data, by = c("feature", "contrast")) %>%
  mutate(
    point_alpha = case_when(
      `-log2(padj)` <= -log2(0.05) | abs(log2fc) <= 1 ~ 0.3,  # Points between vertical lines and below horizontal line
      TRUE ~ 1  # Default alpha for other points
    )
  ) %>%
  left_join(boruta_combined_v1 %>%
              rename(feature = "Feature") %>%
              select(feature, Final_decision, mean_imp) %>%
              distinct(), by = "feature") %>%
  mutate(
    feature_trunc = feature %>%
      strsplit("[-_]") %>% # Split the feature column into fragments by both "-" and "_"
      lapply(function(fragments) {
        paste0(substr(fragments, 1, 3), collapse = "_") # Take the first 3 characters of each fragment and recombine
      }) %>%
      unlist() # Convert the list back to a vector
  )


#PLOT AS VC PLOT
#PLOT THE DATA
vc_rad_plot <- ggplot(fc_contrib_data, aes(x = log2fc, y = `-log2(padj)`, size = mean_imp, fill = R2)) +
  geom_point(alpha = fc_contrib_data$point_alpha,  shape = 21, stroke = 0.5) + # Color points by leukocyte
  scale_size_continuous(name = "Boruta importance", range = c(5, 15),
                        breaks = c(3, 4, 5, 6),  # Show only 4 scale elements in the legend
                        guide = guide_legend(
                          direction = "horizontal", # Arrange items horizontally
                          title.position = "top",   # Place the title above the legend items
                          label.position = "bottom" # Place labels below the legend items
                        )) + # Scale size of points
  theme_bw() +
  bq_theme + # Assuming this is a custom theme you've defined
  labs(
    x = expression(Log[2] * "Fold Change"),
    y =  expression(-Log[2]*"(padj)")
  ) +
  theme(
    legend.position = "right" # Position legend on the right
  )  + 
  # Add horizontal and vertical cutoff lines
  geom_hline(yintercept = -log2(0.05), linetype = "dashed", color = "black", alpha = 0.3) +  # Horizontal line for eta_squared > 0.7
  geom_vline(xintercept = c(-log2(2), log2(2)), linetype = "dashed", color = "black", alpha = 0.3) +  # Vertical lines for log2fc > ±5
  # Add labels for leukocytes with log2fc > 5 and eta_squared > 0.7 (only one label per leukocyte)
  geom_text_repel(
    data = fc_contrib_data %>%
      subset(abs(log2fc) > log2(2) & `-log2(padj)` >= -log2(0.05)) %>%
      distinct(feature_trunc, .keep_all = TRUE), # Keep only the first occurrence of each leukocyte
    aes(label = feature_trunc, colour = feature_trunc),
    size = 4,
    fontface = "bold",
    box.padding = 1,
    point.padding = 0.5,
    max.overlaps = 8,
    nudge_y = 0.8,
    nudge_x = 0.7
  ) +
  # Add light grey labels for features with -log2(padj) < -log2(0.05)
  geom_text_repel(
    data = fc_contrib_data %>%
      subset(`-log2(padj)` < -log2(0.05)),
    aes(label = feature_trunc),
    color = "grey",  # Light grey for the labels
    size = 4,        # Smaller text size for these labels
    fontface = "bold",
    box.padding = 1,
    point.padding = 0.5,
    max.overlaps = 8,
    nudge_y = 0.8,
    nudge_x = 0.6
  ) +
  scale_fill_continuous(
    type = "viridis",
    name = expression("Effect size (" ~ R^2 ~ ")"),
    guide = guide_legend(
      direction = "horizontal", # Arrange items horizontally
      title.position = "top",   # Place the title above the legend items
      label.position = "bottom", # Place labels below the legend items
      override.aes = list(size = 7)
    )) + # Scale size of points
  scale_color_manual(
    values = c("#999a3e",
               "#b85abe",
               "#57a95b",
               "#7278cb",
               "#c98443",
               "#45b2c4",
               "#cb4f42",
               "#c55d86"),
    guide = guide_legend(override.aes = list(size = 5)),
    name = "Highly changed radiomics"
  ) +
  scale_x_continuous(limits = c(-3.6, 3.6)) +
  scale_y_continuous(limits = c(0, 12), breaks = seq(0, 12, by = 2.5)) 

ggsave("plots/Fold change, baruta imp, R2 and p value of each pairwise comparisons of each remaining feature baruta confirmed with legend.png", vc_rad_plot, width = 7.5, height = 4.9)


#PLOT THE MOST CHANGED FEATURES
#GET THE FEATURES AS A VECTOR
# changed_rads <- fc_contrib_data %>%
#   subset(abs(log2fc) > log2(2) & `-log2(padj)` >= -log2(0.05)) %>%
#   distinct(feature_trunc, .keep_all = TRUE) %>%
#   select(feature) %>%
#   pull()

#SELECT AND PLOT THEM
changed_plot <- man_data %>%
  # select(target, changed_rads) %>%
  pivot_longer(-c(Cancer, Exp, Age, `Cage_No.`), names_to ="feature", values_to = "values") %>%
  mutate(feature = gsub("_", " ", feature),
         feature = str_replace_all(feature, "(?<!^)([A-Z])", " \\1"),
         Cancer = case_when(Cancer == "CT26" ~ "CRC",
                            Cancer == "4T1" ~ "BC",
                                  TRUE ~ as.character(Cancer)
         ),
         Cancer = factor(Cancer, levels = c("CRC", "BC"))) %>%
  ggplot(.,
         aes(
           x = Cancer, #norm_samp new_sample
           y = values, #log(`Cell values`+1),#norm_cell_values, Cell values,norm_cell_fc
           fill = Cancer, #Sample,normalised WHAT YOU WANT TO PLOT IN DIFFERENT COLOURS
           width = 0.8
         )) +
  # geom_violin(alpha = 0.0, trim = FALSE, color = rgb(0.1, 0.1, 0.1, 0.1)) +
  geom_point(aes(fill = Cancer), # DOT PLOT
             position = position_jitter(width = 0.1),
             colour = "black",
             fill = "black",
             shape = 21, size = 2, alpha = 0.4) +
  stat_summary( #PLOT ERROR BARS
    fun.data = mean_se,
    geom = "errorbar",
    width = 0.5,
    colour = "darkblue"
  )  +
  geom_boxplot(outlier.colour = "black",  outlier.fill = "yellow",#BOX PLOT ON below OF DOTS
               outlier.shape = 21, outlier.size = 2,
               notch = TRUE, staplewidth = 0.3, alpha = 0.7)+
  scale_fill_manual( #COLORS FOR FILL
    values = #sample_cols_linked #prelim_m_colours_linked
      c("#2a6100",
        "#d70041")
  ) +
  
  stat_summary( #PLOT MEAN
    fun = mean,
    geom = "point",
    shape = 21, size = 2, color = "black", fill = "darkblue"
  )  +
  #facet_grid(Leukocyte ~ tumour) + 
  facet_wrap(~feature, #SPLIT THE DATA INTO SEPERATE PLOTS
             scales = "free_y",
             ncol = 5,
             # nrow = 6,
             labeller = label_wrap_gen(width = 15)
  )+
  theme_bw() + #THEMES
  bq_theme + 
  #ggtitle("Counts") + #TITLES
  # geom_text(
  #   data = counts,
  #   aes(
  #     x = new_sample_v1,
  #     y = Inf
  #     ,
  #     label = paste0(n)
  #   ),
  #   vjust = 1.4,
  #   size = 3,
  #   color = "lightgrey", alpha = 1
  # ) +
  labs(
    y = "Radiomic value")+#"Cells/mL")+
  theme(axis.title.x = element_blank(), # REMOVING X TITLE AND POSITION OF LEGEND
        #legend.position = "right"
        strip.text.x.top = element_text(size = 12, hjust = 0.5, vjust = 0.5)
  ) 

#SAVE THE PLOTS
ggsave("plots/Filtered most changed radiomics by target and type_subtracted normed.png", changed_plot
       , width = 27.5, height = 30, units = "cm")
changed_plot


#BRING IN CELL AND PLASMA DATA
#THIS IS NIL NORMALISED DATA
cp_data <- read_csv("blood_plasma_features.csv")
colnames(cp_data)
cp_data$`day`
#SAVE DATA SET
write_csv(cp_data, file = "stats data/blood_plasma_features.csv")
cp_data <- read_csv("stats data/blood_plasma_features.csv")
#WRANGLE DATA TO MAKE IT CONSISTENT WITH RADIOMIC DATA FOR ANIMAL ID
cp_datav2 <- cp_data %>%
  filter(tumour_model %in% c("4T1R", "CT26R")) %>%
  mutate(tumour_model = str_replace(tumour_model, "R$", ""),
         animal_id = paste(experiment, cage, sample, day, tumour_model, sep = "_")) %>%
  dplyr::select(-c("Sample:", "date", "experiment",           
           "tissue", "day", "cage", "sample", "tumour" , "treatment", 
           "Beads...12" , "Sample: Nil norm cells" ,"Beads...14" , "Leukocytes",               
            "Eosinophils (FS)" , "Lymphocytes (FS)" , "Myeloid cells (FS)",
           "Sample Nil normalised LP" , "Sample check", 
           "Sample meta data and mass",  "Strain" , "Gender"  , "Age (weeks)",
           "Tumour (right)" ,  "Treatment" , "Spleen (mg) D8"  ,         
           "Right_tumour_(mg) D8", "Spleen (mg) D15", "Right Tumour (mg) D15"  
           ))

#CELL DATA
fc_cp_data <- cp_datav2 %>%
  dplyr::select("animal_id","tumour_model", "B cells", "CD4 T cells", "Tregs", "CD8 T cells" ,
         "CD8 T cells Ly6C+","NK cells" ,"NK cells Ly6C+" ,
         "Eosinophils","Macrophage","DC","DC PD-L1+" , "CD11b+ Ly6C_G-" ,
         "CD11b+ Ly6C_G- PD-L1+", "CD11b+ Ly6Cint Ly6G-", "Monocytes", "Neutrophils") %>%
  rename(target = "tumour_model") %>%
  mutate(target = as.factor(target))

#PLASMA DATA
pl_cp_data <- cp_datav2 %>%
  dplyr::select("animal_id", "tumour_model", "animal_id","CXCL1 (1)","TGF-b1", "IL-18", "IL-23",
         "CCL22 (1)", "IL-10", "IL-12p70" ,"IL-6", "TNF-a","G-CSF",
         "CCL17 (1)","IL-12p40", "IL-1b", "CCL5" ,
         "CCL20" , "CCL11", "CCL17 (2)", "CXCL1 (2)", "CCL2", "CCL4", "CXCL13",
         "CXCL5","CCL22 (2)") %>%
  rename(target = "tumour_model") %>%
  mutate(target = as.factor(target))


#SAME SAMPLES PRESENT IN THE DATA
same_cp_samples <- intersect(unique(fc_cp_data $animal_id), unique(pl_cp_data$animal_id))

#USE THE BARUTA CONFIRMED RADIOMIC FEATURES
nzv_corr_bar_confirmed <- read_csv("stats data/RADIOMICS_DATASET_zv_nzv_corr_barutconfirm.csv")

unique(nzv_corr_bar_confirmed$features)

#USE THE SUBTRACTED MANUALLY CONTOURED FEATURES - WIDE FORMAT
rad_data <- nzv_corr_bar_confirmed %>%
  filter(Normalisation == "Subtraction",
         Type == "Manual") %>%
  dplyr::select(animal_id, target, features, values) %>%
  pivot_wider(names_from = "features", values_from = "values") %>%
  distinct() %>%
  mutate(target = as.factor(target))

rad_data_sphr <- nzv_corr_bar_confirmed %>%
  filter(Normalisation == "Subtraction",
         Type == "Sphere") %>%
  dplyr::select(animal_id, target, features, values) %>%
  pivot_wider(names_from = "features", values_from = "values") %>%
  distinct() %>%
  mutate(target = as.factor(target))

rad_data_sphr_non_tu <- nzv_corr_bar_confirmed %>%
  filter(Normalisation == "Subtraction",
         Type == "Non Tumour Sphere") %>%
  dplyr::select(animal_id, target, features, values) %>%
  pivot_wider(names_from = "features", values_from = "values") %>%
  distinct() %>%
  mutate(target = as.factor(target))

rad_data_monai <- nzv_corr_bar_confirmed %>%
  filter(Normalisation == "Subtraction",
         Type == "MONAI") %>%
  dplyr::select(animal_id, target, features, values) %>%
  pivot_wider(names_from = "features", values_from = "values") %>%
  distinct() %>%
  mutate(target = as.factor(target))


#SAME SAMPLES PRESENT IN THE DATA
same_samples <- intersect(same_cp_samples, unique(rad_data$animal_id))
#NUMBERS IN THIS STUDY
no <- rad_data %>% 
  #filter(animal_id %in% c(same_samples)) %>%
  distinct()%>%
  mutate(Type = "radiomics") %>%
  select(Type, target) %>%
  rbind(fc_cp_data%>% 
          #filter(animal_id %in% c(same_samples)) %>%
          distinct()%>%
          mutate(Type = "cells")%>%
          select(Type, target)) %>%
  rbind(pl_cp_data %>% 
          #filter(animal_id %in% c(same_samples)) %>%
          distinct() %>%
          mutate(Type = "plasma")%>%
          select(Type, target))
  

# Summarize counts
summary_table <- no %>%
  count(Type, target) %>%
  tidyr::pivot_wider(names_from = target, values_from = n, values_fill = 0)

# Create flextable
flextable(summary_table) %>%
  theme_vanilla() %>%
  autofit()


# LETS LOOK AT THE UMAP (AND PCA)
#FIRST GET THE TUMOUR SIZES and POTENTIAL CONFOUNDERS TO ADD TO THE DATA
tumour_vols <- pre_ml_data %>%
  filter(Type == "Manual",
         Normalisation == "None") %>%
  distinct() %>%
  select(target, animal_id, original_shape_VoxelVolume, Tu_age_exp)

# Transform column names for rad as they are too long!
# Transform column names except "animal_id" and "target"
new_rad_data <- rad_data %>%
  rename_with(
    .cols = -c(animal_id, target), # Exclude animal_id and target
    .fn = function(names) {
      sapply(strsplit(names, "[-_]"), function(fragments) {
        if (length(fragments) > 1) {
          # Process all fragments except the last one with 3 characters
          transformed <- c(substr(fragments[-length(fragments)], 1, 3), 
                           substr(fragments[length(fragments)], 1, 4)) # Last fragment gets 4 characters
          paste0(transformed, collapse = "_") # Recombine with "_"
        } else {
          substr(fragments, 1, 4) # If there's only one fragment, take the first 4 characters
        }
      })
    }
  )%>% filter(complete.cases(.))


#MAKE A LIST OF THE DATA FRAMEs
imp_data_list <- list(
                      "Cells" = fc_cp_data,
                      "Plasma" = pl_cp_data,
                      "Radiomics" = new_rad_data#,"-log_gld_Larg" = new_rad_data %>% select(-log_gld_Larg)
                      )

#WE HAVE MISSING DATA SO HERE WE CAN IMPUT THEM TO MAKE DATA COSISTENT ACROSS THE DATA FEATURE TYPES
# Combine all data frames by Tu_age_exp, filling missing values with NA
combined_df <- reduce(imp_data_list, full_join, by = c("animal_id", "target"))
#LOOK AT NA CROWS
combined_df %>%
  filter(if_any(everything(), is.na))

#CLEAN THE DATA NAMES
clean_colnames <- function(df) {
  colnames(df) <- colnames(df) %>%
    gsub("[^[:alnum:]_]", "_", .) %>%  # Replace special characters with "_"
    gsub("_+", "_", .) %>%             # Remove duplicate "_"
    gsub("^_|_$", "", .)               # Remove leading/trailing "_"
  return(df)
}
# Create a mapping table before renaming
name_mapping_df <- tibble(
  original = colnames(combined_df),
  cleaned = colnames(combined_df) %>%
    gsub("[^[:alnum:]_]", "_", .) %>%  # Replace special characters with "_"
    gsub("_+", "_", .) %>%             # Remove duplicate "_"
    gsub("^_|_$", "", .)               # Remove leading/trailing "_"
)
# Create a mapping of old and new names
combined_df <- clean_colnames(combined_df)

#IMPUTATION
# Perform multiple imputation using mice()
imputed_data_rf <- mice(combined_df, m = 5, maxit = 50, method = 'cart', seed = 500)

# Generate the completed data frame
imputed_df <- complete(imputed_data_rf) %>%
  as_tibble()

#RESTORE OLD NAMES
#colnames(imputed_df ) <- name_mapping[colnames(imputed_df )]


# Match cleaned column names to original names
colnames(imputed_df) <- name_mapping_df$original[match(colnames(imputed_df), name_mapping_df$cleaned)]
#SAVE THE IMPUTED DATA
write_csv(imputed_df, file = "stats data/Imputed_df_all feature types by mice CART.csv")
imputed_df <- read_csv("stats data/Imputed_df_all feature types by mice CART.csv")

#NOW WE CAN GET THE BLOOD DATA THAT MATCHES ACROSS THE UNIMPUTED RADIOMICS DATA
matched_imputed_df <- imputed_df%>%
  filter(animal_id %in% new_rad_data$animal_id)

#CELL DATA
fc_cp_data_imp <- imputed_df %>%
  dplyr::select("animal_id","target", "B cells", "CD4 T cells", "Tregs", "CD8 T cells" ,
         "CD8 T cells Ly6C+","NK cells" ,"NK cells Ly6C+" ,
         "Eosinophils","Macrophage","DC","DC PD-L1+" , "CD11b+ Ly6C_G-" ,
         "CD11b+ Ly6C_G- PD-L1+", "CD11b+ Ly6Cint Ly6G-", "Monocytes", "Neutrophils") %>%
  mutate(Imputed = "Imputed") %>%
  rbind(fc_cp_data %>%
          mutate(Imputed = "Unimputed"))%>%
  rbind(matched_imputed_df %>%
          dplyr::select("animal_id","target", "B cells", "CD4 T cells", "Tregs", "CD8 T cells" ,
                 "CD8 T cells Ly6C+","NK cells" ,"NK cells Ly6C+" ,
                 "Eosinophils","Macrophage","DC","DC PD-L1+" , "CD11b+ Ly6C_G-" ,
                 "CD11b+ Ly6C_G- PD-L1+", "CD11b+ Ly6Cint Ly6G-", "Monocytes", "Neutrophils")%>%
          mutate(Imputed = "Matched imputed"))%>%
  mutate(target = as.factor(target))
write_csv(fc_cp_data_imp, file = "stats data/Imputed_unimputed_matched_cell_df.csv")
fc_cp_data_imp <- read_csv("stats data/Imputed_unimputed_matched_cell_df.csv") 

#PLASMA DATA
pl_cp_data_imp <- imputed_df %>%
  dplyr::select("animal_id", "target","CXCL1 (1)","TGF-b1", "IL-18", "IL-23",
         "CCL22 (1)", "IL-10", "IL-12p70" ,"IL-6", "TNF-a","G-CSF",
         "CCL17 (1)","IL-12p40", "IL-1b", "CCL5" ,
         "CCL20" , "CCL11", "CCL17 (2)", "CXCL1 (2)", "CCL2", "CCL4", "CXCL13",
         "CXCL5","CCL22 (2)") %>%
  mutate(Imputed = "Imputed") %>%
  rbind(pl_cp_data %>%
          mutate(Imputed = "Unimputed"))%>%
  rbind(matched_imputed_df %>%
          dplyr::select("animal_id", "target","CXCL1 (1)","TGF-b1", "IL-18", "IL-23",
                 "CCL22 (1)", "IL-10", "IL-12p70" ,"IL-6", "TNF-a","G-CSF",
                 "CCL17 (1)","IL-12p40", "IL-1b", "CCL5" ,
                 "CCL20" , "CCL11", "CCL17 (2)", "CXCL1 (2)", "CCL2", "CCL4", "CXCL13",
                 "CXCL5","CCL22 (2)")%>%
          mutate(Imputed = "Matched imputed"))%>%
  mutate(target = as.factor(target))

write_csv(pl_cp_data_imp, file = "stats data/Imputed_unimputed_matched_plas_df.csv")
pl_cp_data_imp <- read_csv("stats data/Imputed_unimputed_matched_plas_df.csv") 

colnames(imputed_df)
colnames(new_rad_data)
colnames(matched_imputed_df)
#RADIOMIC DATA
new_rad_data_imp <- imputed_df %>%
  dplyr::select("animal_id", "target", "ori_gld_Depe",          "ori_gls_Smal",          "gra_glc_Corr",          "gra_glc_MCC",          
          "gra_glc_Maxi",          "gra_gld_Smal",          "lbp_2D_glr_Shor",      "log_fir_Kurt",         "log_glc_Clus",         
         "log_gld_Larg" ,         "log_gld_Smal",          "log_gls_Larg",         "squ_glc_Clus",          "squ_gls_Size",         
        "squ_fir_Kurt",          "wav_LHH_glc_MCC",       "wav_HLL_glc_Clus",      "wav_LLL_glc_MCC"    ) %>%
  mutate(Imputed = "Imputed") %>%
  rbind(new_rad_data %>%
          mutate(Imputed = "Unimputed"))%>%
  rbind(matched_imputed_df %>%
          dplyr::select("animal_id", "target", "ori_gld_Depe",          "ori_gls_Smal",          "gra_glc_Corr",          "gra_glc_MCC",          
                 "gra_glc_Maxi",          "gra_gld_Smal",          "lbp_2D_glr_Shor",      "log_fir_Kurt",         "log_glc_Clus",         
                 "log_gld_Larg" ,         "log_gld_Smal",          "log_gls_Larg",         "squ_glc_Clus",          "squ_gls_Size",         
                 "squ_fir_Kurt",          "wav_LHH_glc_MCC",       "wav_HLL_glc_Clus",      "wav_LLL_glc_MCC"    )%>%
          mutate(Imputed = "Matched imputed"))%>%
  mutate(target = as.factor(target))

write_csv(new_rad_data_imp, file = "stats data/Imputed_unimputed_matched_rad_df.csv")
new_rad_data_imp <- read_csv("stats data/Imputed_unimputed_matched_rad_df.csv") 

#TABLE OF FEATURES
# Define the maximum column length
max_len <- max(16, 23, 18)

# Create the data frame
biomarkers_df <- tibble(
  `Number` = 1:max_len,
  `Blood cell biomarkers` = c("B cells", "CD4 T cells", "Tregs", "CD8 T cells",
                              "CD8 T cells Ly6C+", "NK cells", "NK cells Ly6C+",
                              "Eosinophils", "Macrophage", "DC", "DC PD-L1+",
                              "CD11b+ Ly6C_G-", "CD11b+ Ly6C_G- PD-L1+",
                              "CD11b+ Ly6Cint Ly6G-", "Monocytes", "Neutrophils",
                              rep(NA, max_len - 16)),  # Pad with NA
  
  `Plasma biomarkers` = c("CXCL1 (1)", "TGF-b1", "IL-18", "IL-23",
                          "CCL22 (1)", "IL-10", "IL-12p70", "IL-6", "TNF-a", "G-CSF",
                          "CCL17 (1)", "IL-12p40", "IL-1b", "CCL5",
                          "CCL20", "CCL11", "CCL17 (2)", "CXCL1 (2)", "CCL2", "CCL4",
                          "CXCL13", "CXCL5", "CCL22 (2)"), # Already max_len
  
  `Radiomic biomarkers` = c("original_gldm_DependenceVariance",
                            "original_glszm_SmallAreaEmphasis",
                            "gradient_glcm_Correlation",
                            "gradient_glcm_MCC",
                            "gradient_glcm_MaximumProbability",
                            "gradient_gldm_SmallDependenceLowGrayLevelEmphasis",
                            "lbp-2D_glrlm_ShortRunLowGrayLevelEmphasis",
                            "logarithm_firstorder_Kurtosis",
                            "logarithm_glcm_ClusterProminence",
                            "logarithm_gldm_LargeDependenceHighGrayLevelEmphasis",
                            "logarithm_gldm_SmallDependenceLowGrayLevelEmphasis",
                            "logarithm_glszm_LargeAreaLowGrayLevelEmphasis",
                            "square_glcm_ClusterProminence",
                            "square_glszm_SizeZoneNonUniformityNormalized",
                            "squareroot_firstorder_Kurtosis",
                            "wavelet-LHH_glcm_MCC",
                            "wavelet-HLL_glcm_ClusterShade",
                            "wavelet-LLL_glcm_MCC",
                            rep(NA, max_len - 18)),  # Pad with NA
  
  `Radiomic truncated names` = c("ori_gld_Depe", "ori_gls_Smal", "gra_glc_Corr",
                                 "gra_glc_MCC", "gra_glc_Maxi", "gra_gld_Smal",
                                 "lbp_2D_glr_Shor", "log_fir_Kurt", "log_glc_Clus",
                                 "log_gld_Larg", "log_gld_Smal", "log_gls_Larg",
                                 "squ_glc_Clus", "squ_gls_Size", "squ_fir_Kurt",
                                 "wav_LHH_glc_MCC", "wav_HLL_glc_Clus", "wav_LLL_glc_MCC",
                                 rep(NA, max_len - 18))  # Pad with NA
)

# Create flextable

# Convert to flextable
biomarkers_table <- flextable(biomarkers_df) %>%
  theme_vanilla()%>%
  add_footer_lines(
    values = c(
      "(1) and (2) are molecules detected with different antibody clones",
      "Blood cell and plasma protein data has been normalised to controls as fold changes as described in the original paper below",
      "Simon Davis, D. A. et al. Machine learning predicts cancer subtypes and progression from blood immune signatures. PLoS One 17, e0264631 (2022)"
    )
  ) %>%
  align(align = "left", part = "footer") %>%
  autofit()
# Save the flextable as a PNG
save_as_image(biomarkers_table , path = "plots/Biomarker table and truncated Radiomic feature names.png")

#MAKE A LIST OF THE DATA FRAMEs FOR THE UMIMPUTED ANALYSIS
dimred_data_list <- list(
  "Cells" = fc_cp_data_imp %>%
    filter(Imputed == "Unimputed"), #fc_cp_data,
  "Plasma" = pl_cp_data_imp%>%
    filter(Imputed == "Unimputed"), # pl_cp_data,
  "Radiomics" = new_rad_data_imp%>%
    filter(Imputed == "Unimputed"),  #new_rad_data #,"-log_gld_Larg" = new_rad_data %>% select(-log_gld_Larg)
  "Cells imp" = fc_cp_data_imp %>%
    filter(Imputed == "Imputed"), #fc_cp_data,
  "Plasma imp" = pl_cp_data_imp%>%
    filter(Imputed == "Imputed"), # pl_cp_data,
  "Radiomics imp" = new_rad_data_imp%>%
    filter(Imputed == "Imputed") #new_rad_data #,
  )
saveRDS(dimred_data_list, "stats data/dimred_data_list.rds")  # Save
dimred_data_list <- readRDS("stats data/dimred_data_list.rds")  # Load

fc_cp_data_imp
pl_cp_data_imp
new_rad_data_imp

tumour_vols <- pre_ml_data %>%
  filter(Type == "Manual",
         Normalisation == "None") %>%
  distinct() %>%
  dplyr::select(target, animal_id, original_shape_VoxelVolume, Tu_age_exp)

#GET COUNTS 
fc_cp_data%>% 
  #filter(animal_id %in% c(same_samples)) %>%
  distinct() %>%
  left_join(tumour_vols, by = c("target", "animal_id")) %>%
  column_to_rownames(var = "animal_id") %>%
  mutate(target = case_when(target == "CT26" ~ "CRC",
                            target == "4T1" ~ "BC",
                            TRUE ~ as.character(target)
  ),
  target = factor(target, levels = c("CRC", "BC")))%>% filter(complete.cases(.)) %>%
  count(target)

#SHOW WHAT ANIAMLS ARE DIFFERENT FROM RADIOMICS
setdiff(
  dimred_data_list[["Radiomics"]]$animal_id,
  union(dimred_data_list[["Cells"]]$animal_id, dimred_data_list[["Plasma"]]$animal_id)
)

#SET A PLOT LIST TO STORE THE PCAs AND UMAPS
pca_plot_list <- list()
umap_plot_list <- list()
umap_data_list <- list()
#LOOP TO GET THE PLOTS
for(data_no in 1:length(dimred_data_list)){
  dimred_data <- dimred_data_list[[data_no]] %>% 
    #filter(animal_id %in% c(same_samples)) %>%
    distinct() %>%
    left_join(tumour_vols, by = c("target", "animal_id")) %>%
    #column_to_rownames(var = "animal_id") %>%
    mutate(target = case_when(target == "CT26" ~ "CRC",
                              target == "4T1" ~ "BC",
                              TRUE ~ as.character(target)
    ),
    target = factor(target, levels = c("CRC", "BC")))%>% filter(complete.cases(.))
  
  pca <- PCA(dimred_data %>%
               dplyr::select(-c(animal_id, target, original_shape_VoxelVolume, Tu_age_exp, Imputed)),
             scale.unit = TRUE,
             ncp = 5, #No of dims
             graph = TRUE)
  
  umap <- umap(dimred_data %>%
                 dplyr::select(-c(animal_id, target, original_shape_VoxelVolume, Tu_age_exp, Imputed)),
               umap.defaults)
  
  #GET THE COORDINATES AND MAKE A DATAFRAME
  umap_layout<- data.frame(umap$layout)
  #LABEL EACH COLUMN OF THE 
  colnames(umap_layout) <- c("UMAP1", "UMAP2")
  
  #BIND BACK THE METADATA
  umap_final <- cbind(umap_layout, dimred_data) 
  #ADD DATA TO THE LIST
  umap_data_list[[names(dimred_data_list)[data_no]]] <- umap_final
  
  #GENERATE PLOT
  #PCA
  pca_plot_list[[names(dimred_data_list)[data_no]]] <- fviz_pca_biplot( pca, 
    # Individuals
    geom.ind = "point",
    fill.ind = dimred_data$target, col.ind = "black",
    pointshape = 21, pointsize = dimred_data$original_shape_VoxelVolume, #pop_data$Tumour_vol,
    addEllipses = FALSE,
    alpha.ellipse = 0.3, # Set transparency for ellipses (adjust value as needed)
    mean.point = FALSE,
    # Variables
    alpha.var ="cos2", col.var = "contrib",
    gradient.cols = c("#015db9",
                      "#410c4c"),
    select.var = list(contrib = 3), #ONLY LIST  TOP CONTRIBUTING VARIABLES 
    labelsize =6,
    repel = TRUE,
    # LEGEND TITLES
    legend.title = list(fill = "Sample", color = "Contrib",
                        alpha = "cos2"),
    axes.linetype = "blank"
  )+ theme(text = element_text(size = 30)) +
    scale_fill_manual(values = c("#2a6100",
                                 "#d70041"), 
                      guide = guide_legend(
                        override.aes = list(size = 6),
                        fill = guide_legend(nrow = 4),
                        direction = "horizontal", 
                        title.position = "top",  
                        label.position = "bottom"), 
                      name = "Groups") +
    scale_size(range = c(1, 10), 
               guide = guide_legend(
                 fill = guide_legend(nrow = 4),
                 direction = "horizontal", 
                 title.position = "top",  
                 label.position = "bottom"), 
               name = expression(paste("Tumour ",(mm^3),""))) +
    theme_bw() +
    bq_theme +
    theme(legend.position = "none",
          axis.text.x = element_text(angle = 0, hjust = 0.5)) +
    labs(title = names(dimred_data_list)[data_no])
  
  #UMAP
  umap_plot_list[[names(dimred_data_list)[data_no]]] <- umap_final %>%
    ggplot(aes(x = `UMAP1`, y = `UMAP2`)) +  # Use aes_string for dynamic variables
    geom_point(aes(fill = target, #target, #Tu_age_exp,
                   size = original_shape_VoxelVolume),  
               colour = "black",
               shape = 21, alpha = 0.8) +
    scale_fill_manual(values = c("#2a6100",
                                 "#d70041"),#c("#a59a51", "#8c6898"),#sample_cols_linked, 
                      guide = guide_legend(override.aes = list(size = 6)), 
                      name = "Groups") +
    scale_size(range = c(1, 10), 
               name = expression(paste("Tumour ", (mm^3), ""))) +  
    theme_bw() +
    bq_theme +
    theme(legend.position = "right",
          axis.text.x = element_text(angle = 0, hjust = 0.5),
          strip.text = element_text(size = 18, face = "bold"),
          strip.background = element_rect(fill = "white"),
          strip.text.x = element_text(margin = margin(b = 5, t = 5)),
          strip.text.y = element_text(margin = margin(l = 5, r = 5))) +
    labs(title = names(dimred_data_list)[data_no],
         x = paste("UMAP1"), 
         y = paste("UMAP2"))
  
  umap_plot_list[[paste0(names(dimred_data_list)[data_no], " by exp")]] <- umap_final %>%
    ggplot(aes(x = `UMAP1`, y = `UMAP2`)) +  # Use aes_string for dynamic variables
    geom_point(aes(fill = Tu_age_exp, #target, #Tu_age_exp,
                   size = original_shape_VoxelVolume),  
               colour = "black",
               shape = 21, alpha = 0.8) +
    scale_fill_manual(values = c(
      "4T1_D7_Exp3" = "grey",
      "4T1_D7_Exp4" = "#605887",
      "4T1_D7_Exp7"= "#6941cc",
      "4T1_D11_Exp1"= "#8d00b9",
      "4T1_D14_Exp4"=  "#510082",
      "4T1_D14_Exp7"= "#10004c",
      "CT26_D14_Exp6" = "#96ff9a",
      "CT26_D14_Exp7"= "#7cd200"
    ),#c("#a59a51", "#8c6898"),#sample_cols_linked, 
                      guide = guide_legend(override.aes = list(size = 6)), 
                      name = "Groups") +
    scale_size(range = c(1, 10), 
               name = expression(paste("Tumour ", (mm^3), ""))) +  
    theme_bw() +
    bq_theme +
    theme(legend.position = "right",
          axis.text.x = element_text(angle = 0, hjust = 0.5),
          strip.text = element_text(size = 18, face = "bold"),
          strip.background = element_rect(fill = "white"),
          strip.text.x = element_text(margin = margin(b = 5, t = 5)),
          strip.text.y = element_text(margin = margin(l = 5, r = 5))) +
    labs(title = paste0(names(dimred_data_list)[data_no], " by exp"),
         x = paste("UMAP1"), 
         y = paste("UMAP2"))
  
}

saveRDS(umap_data_list, "stats data/umap_data_list.rds")  # Save
umap_data_list <- readRDS("stats data/umap_data_list.rds")  # Load

#Counts of downsampled plasma and cells

# Summarize counts
type_list <- list(Cells = "Cells",
                  Plasma = "Plasma",
                  Radiomics = "Radiomics")
count_table_list <- list()
for(type in 1:length(names(type_list ))){
  count_table_list[[names(type_list)[type]]] <- umap_data_list[[type]] %>%
    count(target) %>%
    tidyr::pivot_wider(names_from = target, values_from = n, values_fill = 0) %>%
    mutate(Type = names(type_list)[type]) 
}
 dwn_sampled_c_and_p <- do.call(rbind, count_table_list) %>%
   dplyr::select(Type, CRC, BC) %>%
   flextable() %>%
   theme_vanilla() %>%
   autofit()
 # Save the flextable as a PNG
 save_as_image( dwn_sampled_c_and_p , path = "plots/Number of cells and plasma sample to match radiomics.png")

 umap_data_list
 
 #JOIN UMAP PLOTS
umap_plots <- wrap_plots(umap_plot_list[["Cells"]],
                           umap_plot_list[["Plasma"]],
                           umap_plot_list[["Radiomics"]])+
  plot_layout(axes = "collect", guides = "collect", ncol = 3) 
#SAVE THE PLOTS
ggsave("plots/UMAP plot radiomics vs cell vs plasma.png", umap_plots, width = 12.2, height = 4)


#PLOT THE DIFFERENT EXPERIMENTS ONE AT A TIME WITH ALL IN THE BACKGROUND
exp_data <- list("All Exp" = c("4T1_D7_Exp3",   "4T1_D14_Exp4",  "CT26_D14_Exp6", "4T1_D7_Exp7",   "4T1_D14_Exp7", 
                               "CT26_D14_Exp7", "4T1_D11_Exp1"),
                 "BC_D7_Exp3" = "4T1_D7_Exp3",   
                 "BC_D14_Exp4" = "4T1_D14_Exp4",  
                 "CRC_D14_Exp6" ="CT26_D14_Exp6", 
                 "BC_D7_Exp7" = "4T1_D7_Exp7",
                 "BC_D14_Exp7" = "4T1_D14_Exp7", 
                 "CRC_D14_Exp7" = "CT26_D14_Exp7",
                 "BC_D11_Exp1" = "4T1_D11_Exp1")
umap_exp_plot_list <- list()
for(expt in 1: length(exp_data)){
  umap_exp_plot_list[[names(exp_data[expt])]] <- umap_data_list$`Radiomics` %>%
    filter(Tu_age_exp %in% exp_data[[expt]]) %>%
    ggplot(aes(x = `UMAP1`, y = `UMAP2`)) +  # Use aes_string for dynamic variables
    geom_point(data = umap_data_list$`Radiomics`, aes(fill = Tu_age_exp, #target, #Tu_age_exp,
                                                      size = original_shape_VoxelVolume),  
               colour = "black",
               fill = "lightgrey",
               shape = 21, alpha = 0.3) +
    geom_point(aes(fill = Tu_age_exp, #target, #Tu_age_exp,
                   size = original_shape_VoxelVolume),  
               colour = "black",
               shape = 21, alpha = 1) +
    scale_fill_manual(values = c(
      "4T1_D7_Exp3" = "#1251dd",
      "4T1_D7_Exp4" = "#605887",
      "4T1_D7_Exp7"= "#6941cc",
      "4T1_D11_Exp1"= "#8d00b9",
      "4T1_D14_Exp4"=  "#510082",
      "4T1_D14_Exp7"= "#10004c",
      "CT26_D14_Exp6" = "#96ff9a",
      "CT26_D14_Exp7"= "#7cd200"
    ),#c("#a59a51", "#8c6898"),#sample_cols_linked, 
    guide = guide_legend(override.aes = list(size = 6)), 
    name = "Groups") +
    scale_size(range = c(1, 10), 
               name = expression(paste("Tumour ", (mm^3), ""))) +  
    theme_bw() +
    bq_theme +
    theme(legend.position = "right",
          axis.text.x = element_text(angle = 0, hjust = 0.5),
          strip.text = element_text(size = 18, face = "bold"),
          strip.background = element_rect(fill = "white"),
          strip.text.x = element_text(margin = margin(b = 5, t = 5)),
          strip.text.y = element_text(margin = margin(l = 5, r = 5))) +
    labs(title = names(exp_data[expt]),
         x = paste("UMAP1"), 
         y = paste("UMAP2"))
  
}
names(umap_exp_plot_list)
#JOIN PLOTS
umap_plots_exp <- wrap_plots(umap_exp_plot_list[["All Exp"]],
                             umap_exp_plot_list[["BC_D11_Exp1"]],
                             umap_exp_plot_list[["BC_D7_Exp3"]],
                             umap_exp_plot_list[["BC_D14_Exp4"]],
                             umap_exp_plot_list[["CRC_D14_Exp6"]],
                             umap_exp_plot_list[["BC_D7_Exp7"]],
                             umap_exp_plot_list[["BC_D14_Exp7"]],
                             umap_exp_plot_list[["CRC_D14_Exp7"]]) +
  plot_layout(axes = "collect", guides = "collect", ncol = 4) 
#SAVE THE PLOTS
ggsave("plots/UMAP plot radiomics across experiments.png", umap_plots_exp, width = 13, height = 6.5)

#LOOK AT THE CLUSTERS OF DATA FOUND IN RADIOMICS AND PARTITION THOSE TO SEE IF 
#THERE IS SUBSTRUCTURE
library(Rphenograph)

#GET CLUSTERS FROM RADIOMIC RAW DATA
#use radiomics unimputes
raw_rad <- umap_data_list$Radiomics
pheno_rad <- Rphenograph(raw_rad  %>%
  dplyr::select(-c(UMAP1, UMAP2, animal_id, target, Imputed,original_shape_VoxelVolume, Tu_age_exp)), k = 30)
#GET THE CULTERS
clusters <- membership(pheno_rad[[2]])  # Extract cluster assignments
raw_rad$Pheno_Cluster <- as.factor(clusters)  # Add cluster labels to data

#PLOT TO SEE CLSUTERS
pheno_plot <- ggplot(data = raw_rad, aes(x = `UMAP1`, y = `UMAP2`)) +
  geom_point(aes(fill = Pheno_Cluster, #target, #Tu_age_exp,
                                                    size = original_shape_VoxelVolume),  
             colour = "black",
             shape = 21, alpha = 0.7) +
  scale_fill_manual(values = c(
    "#9e2133",
    "#14a9ff",
    "#ff5fa5"
  ),#c("#a59a51", "#8c6898"),#sample_cols_linked, 
  guide = guide_legend(override.aes = list(size = 6)), 
  name = "Phenograph cluster") +
  scale_size(range = c(1, 10), 
             name = expression(paste("Tumour ", (mm^3), ""))) +  
  theme_bw() +
  bq_theme +
  theme(legend.position = "right",
        axis.text.x = element_text(angle = 0, hjust = 0.5),
        strip.text = element_text(size = 18, face = "bold"),
        strip.background = element_rect(fill = "white"),
        strip.text.x = element_text(margin = margin(b = 5, t = 5)),
        strip.text.y = element_text(margin = margin(l = 5, r = 5))) +
  labs(title = "",
       x = paste("UMAP1"), 
       y = paste("UMAP2"))

#SAVE THE PLOTS
ggsave("plots/Phenograph UMAP plot radiomics.png", pheno_plot, width = 6, height = 4)
colnames(confound_data)
# LOOK AT THE EFFECT OF THE UNKNOWN CONFOUNDERS
# Ensure numeric matrix for PERMANOVA
#Get the data ready for the potential confounders
confound_data <- left_join( nzv_corr_bar_confirmed %>%
                              dplyr::select(animal_id, Date, Exp, Age, `Cage_No.`) %>%
                              distinct(), raw_rad, by = "animal_id") %>%
  drop_na()  # Removes any row with NA in any column
# RUN THE DISTANCE MATRIX 
dist_matrix <- dist(confound_data %>%
                      dplyr::select(-c(animal_id, Date, Exp, Age, `Cage_No.`,
                                       UMAP1, UMAP2, target,
                                       Imputed, original_shape_VoxelVolume,
                                       Tu_age_exp, Pheno_Cluster)),
                    method = "euclidean") 

# # Run PERMANOVA
# permanova_result <- adonis2(dist_matrix ~ target + Pheno_Cluster + 
#                               Exp + Age +`Cage_No.`, 
#                             data = confound_data, 
#                             permutations = 999)
# 
# # View results
# pheno_table_data <- as.data.frame(permanova_result) %>%
#   rownames_to_column("Type")
# 
# pheno_table <- flextable(pheno_table_data) %>%
#   theme_vanilla()%>%
#    align(align = "left") %>%
#   set_formatter(
#     .,
#     SumOfSqs = function(x) formatC(x, format = "e", digits = 2),
#     R2 = function(x) formatC(x, format = "e", digits = 2),
#     `F` = function(x) formatC(x, format = "e", digits = 2)
#   ) %>%
#   autofit()
# # Save the flextable as a PNG
# save_as_image(pheno_table , path = "plots/Radiomic PERMANOVA table with PHENO clsters.png")

#BETTER TO DO INTERACTION AS IT HAS ALLTHE DATA IN IT IE

permanova_result_interaction <- adonis2(dist_matrix ~ target * Pheno_Cluster * Exp, 
                                        data = confound_data, 
                                        permutations = 999
                                        # ,
                                        # strata = confound_data$Pheno_Cluster
                                        )
#View results
pheno_table_inter_data <- as.data.frame(permanova_result_interaction) %>%
  rownames_to_column("Type")  %>%
  mutate(Type = case_when(
    Type == "target" ~ "Cancer",
    Type == "target:Pheno_Cluster" ~ "Cancer:Pheno_Cluster",
    TRUE ~ Type  # Keeps other values unchanged
  ))

pheno_table_inter <- flextable(pheno_table_inter_data) %>%
  theme_vanilla()%>%
  align(align = "left") %>%
  set_formatter(
    .,
    SumOfSqs = function(x) formatC(x, format = "e", digits = 2),
    R2 = function(x) formatC(x, format = "e", digits = 2),
    `F` = function(x) formatC(x, format = "e", digits = 2)
  ) %>%
  autofit()

# Save the flextable as a PNG
save_as_image(pheno_table_inter , path = "plots/Radiomic PERMANOVA table with PHENO clsters.png")

#LOOK AT EACH FEATURE (OPTIONSL)   
  # Loop over each radiomic feature
  radiomic_features <- colnames(confound_data)[which(
    !colnames(confound_data) %in% c(
      "animal_id",
      "Date",
      "Exp",
      "Age",
      "Cage_No.",
      "UMAP1",
      "UMAP2",
      "target",
      "Imputed",
      "original_shape_VoxelVolume",
      "Tu_age_exp",
      "Pheno_Cluster"
    )
  )]
  

# Create an empty list to store results
pairwise_results <- list()

# Loop over the features and run PERMANOVA and pairwise comparisons for each
for (feature in radiomic_features) {
  # Generate the distance matrix for the current feature
  dist_matrix_feature <- dist(confound_data %>%
                                dplyr::select(animal_id, feature), method = "euclidean")
  
  # Run PERMANOVA for the feature
  permanova_feature_result <- adonis2(dist_matrix_feature ~ target + Pheno_Cluster + Exp + Age + `Cage_No.`, 
                                      data = confound_data, 
                                      permutations = 999)
  
  # Store the PERMANOVA result
  pairwise_results[[feature]] <- list("permanova" = as.data.frame(permanova_feature_result))
  
  # Perform pairwise t-tests for 'target' groups (if target has more than 2 levels)
  pairwise_ttest <- pairwise.t.test(confound_data[[feature]], confound_data$target, p.adjust.method = "fdr")
  
  # Store the pairwise t-test results with FDR correction
  pairwise_results[[feature]]$pairwise_ttest <- pairwise_ttest$p.value
}

# View the results
pairwise_results
  

#ML----WE CAN LOOK AT SUPERVISED ML
#NOW LETS LOOK AT THIS WITH SUPERVISED ML KEEPING SOME DATA TO THE SIDE FOR TESTING
# Samples present in rad_data but not in same_cp_samples
# diff_samples <- setdiff(unique(rad_data$animal_id), same_cp_samples)
# rad_data %>%
#   filter(animal_id %in% c(same_samples_test))
# Randomly select 2 samples containing "4T1"FROM the intersecting samples
#SO WE CAN TEST ON THE SAME DATA
samples_4T1 <- grep("4T1", same_samples, value = TRUE)
selected_4T1 <- sample(samples_4T1, 4)

# Randomly select 2 samples containing "CT27"FROM the intersecting samples
#SO WE CAN TEST ON THE SAME DATA
samples_CT26 <- grep("CT26", same_samples, value = TRUE)
selected_CT26 <- sample(samples_CT26, 4)

# Combine selected samples for the test set
same_samples_test <- c(selected_4T1, selected_CT26)
#TEST SAMPLES
saveRDS(same_samples_test, "stats data/same_samples_test.rds")  # Save
same_samples_test <- readRDS("stats data/same_samples_test.rds")  # Load

#GET THE DATA READY FOR ML
#GET THE TRAIN SETS BY REMOVING THE TEST SAMPLE
#AND SCALE DOWN ANY IMBALANCED CLASSES TO A 1.2:1 RATIO AS A BALANCED THRESHOLD IF REQUIRED
#CELL BIOMARKERS
# Define training data
#DO CONTROLS
rad_sphr <- rad_data_sphr %>% 
  filter(!animal_id %in% same_samples_test)%>%
  distinct()%>% filter(complete.cases(.))

rad_no_tu_sphr <- rad_data_sphr_non_tu %>% 
  filter(!animal_id %in% same_samples_test)%>%
  distinct()%>% filter(complete.cases(.))

#DO AI VERSION
rad_monai <- rad_data_monai %>% 
  filter(!animal_id %in% same_samples_test)%>%
  distinct()%>% filter(complete.cases(.))


training_df_list <- list(Cells = fc_cp_data_imp,
                         Plasma = pl_cp_data_imp,
                         Radiomics = new_rad_data_imp,
                         `Radiomics sphere` = rad_data_sphr,
                         `Radiomics non tumour sphere` = rad_data_sphr_non_tu,
                         `Radiomics MONAI` = rad_data_monai)

# test_list$`Cells Unimputed`%>%
#      filter(#Imputed == "Unimputed",
#             animal_id %in% c(same_samples_test))
# fc_cp_data_imp

# Initialize lists to store balanced data and ratio records
bal_train_list <- list()
balance_ratios <- list()
test_list <- list()

# Loop over each dataset in training_df_list
for (dataset_name in names(training_df_list)) {
  
  dataset <- training_df_list[[dataset_name]]
  
  # Check if the dataset has the Imputed column
  has_imputed_col <- "Imputed" %in% colnames(dataset)
  
  for (impute_status in c("Unimputed", "Imputed")) {
    
    if (has_imputed_col) {
      # Filter based on Imputed status
      samples <- dataset %>%
        filter(!animal_id %in% same_samples_test) %>%
        filter(Imputed %in% c(impute_status)) %>%
        dplyr::select(-Imputed) %>%
        distinct() %>%
        filter(complete.cases(.))
      test_samples <- dataset %>%
        filter(animal_id %in% same_samples_test) %>%
        filter(Imputed %in% c(impute_status)) %>%
        dplyr::select(-Imputed) %>%
        distinct() %>%
        filter(complete.cases(.))
    } else {
      # Proceed without filtering for Imputed status
      samples <- dataset %>%
        filter(!animal_id %in% same_samples_test) %>%
        distinct() %>%
        filter(complete.cases(.))
      test_samples <- dataset %>%
        filter(animal_id %in% same_samples_test) %>%
        distinct() %>%
        filter(complete.cases(.))
    }
    test_list[[paste0(dataset_name, " ", impute_status)]] <- test_samples
    # Count occurrences of each class
    class_counts <- samples %>% count(target, name = "count")
    
    if (nrow(class_counts) < 2) {
      # Skip if there's only one class present
      next
    }
    
    # Identify majority and minority classes
    majority_class <- class_counts %>% filter(count == max(count)) %>% pull(target) %>% first()
    minority_class <- class_counts %>% filter(count == min(count)) %>% pull(target) %>% first()
    
    majority_count <- class_counts %>% filter(target == majority_class) %>% pull(count) %>% first()
    minority_count <- class_counts %>% filter(target == minority_class) %>% pull(count) %>% first()
    
    # Calculate original ratio
    ratio <- majority_count / minority_count
    
    # Check if downsampling is needed
    if (ratio > 1.2) {
      max_allowed <- ceiling(minority_count * 1.2)  # Target count for majority class
      
      samples_bal <- samples %>%
        group_by(target) %>%
        mutate(row_id = row_number()) %>%  # Create ID for random sampling
        filter(!(target == majority_class & row_id > max_allowed)) %>%
        dplyr::select(-row_id) %>%
        ungroup()
      
    } else {
      # If already balanced, keep the original samples
      samples_bal <- samples
    }
    
    # Count occurrences after balancing
    new_class_counts <- samples_bal %>% count(target, name = "count")
    
    new_majority_count <- new_class_counts %>% filter(target == majority_class) %>% pull(count) %>% first()
    new_minority_count <- new_class_counts %>% filter(target == minority_class) %>% pull(count) %>% first()
    
    # Calculate new ratio
    new_ratio <- new_majority_count / new_minority_count
    
    # Store balanced data
    bal_train_list[[paste0(dataset_name, " ", impute_status)]] <- samples_bal
    
    # Store original and new ratios along with class counts
    balance_ratios[[paste0(dataset_name, " ", impute_status)]] <- tibble(
      Dataset = dataset_name,
      Imputation_Status = ifelse(has_imputed_col, impute_status, NA),
      Majority_Class = majority_class,
      Minority_Class = minority_class,
      Original_Majority_Count = majority_count,
      Original_Minority_Count = minority_count,
      Original_Ratio = ratio,
      New_Majority_Count = new_majority_count,
      New_Minority_Count = new_minority_count,
      New_Ratio = new_ratio
    )
  }
}
# Manually remove unwanted datasets
remove_keys <- c("Radiomics MONAI Imputed", "Radiomics non tumour sphere Imputed", "Radiomics sphere Imputed")
bal_train_list <- bal_train_list[!(names(bal_train_list) %in% remove_keys)]
balance_ratios <- balance_ratios[!(names(balance_ratios) %in% remove_keys)]
test_list <- test_list[!(names(test_list) %in% remove_keys)]
#NOW MAKE THE SAMPLES OF THE IMPUTED CELLS AND PLASMA MATCH THE UNIMPTED RADIOMICS
# Get the animal IDs from "Radiomics Unimputed"
radiomics_unimputed_ids <- bal_train_list[["Radiomics Unimputed"]]$animal_id
bal_train_list[["Cells Imputed"]]$animal_id

intersect(
  bal_train_list[["Radiomics Unimputed"]]$animal_id,
  bal_train_list[["Cells Imputed"]]$animal_id
)
# Extract imputed Cells and Plasma datasets
cells_imputed <- bal_train_list[["Cells Imputed"]]
plasma_imputed <- bal_train_list[["Plasma Imputed"]]

# Filter them to only include matching animal IDs from "Radiomics Unimputed"
cells_imputed_matched <- cells_imputed %>%
  filter(animal_id %in% radiomics_unimputed_ids)

plasma_imputed_matched <- plasma_imputed %>%
  filter(animal_id %in% radiomics_unimputed_ids)

# Add them back to the list with new names
bal_train_list[["Cells Imputed Matched"]] <- cells_imputed_matched
bal_train_list[["Plasma Imputed Matched"]] <- plasma_imputed_matched

# Combine ratio records into a single table
balance_ratios_df <- bind_rows(balance_ratios) %>%
  distinct() %>%
  flextable() %>%
  theme_vanilla()%>%
  add_footer_lines(
    values = c(
      "Ratios are majority cancer sample number to minority cancer sample number",
      "Sphere and MONAI contour are unimputed"
    )
  ) %>%
  align(align = "left", part = "footer") %>%
  autofit()
# Save the flextable as a PNG
save_as_image(balance_ratios_df , path = "plots/Pre and post data balance acorss feature sets.png")
  

# SAVE THE DATA
#TRAIN DATA
saveRDS(bal_train_list, "stats data/bal_train_list.rds")  # Save
bal_train_list <- readRDS("stats data/bal_train_list.rds")  # Load

saveRDS(test_list, "stats data/test_list.rds")  # Save
test_list <- readRDS("stats data/test_list.rds")  # Load

#TEST SAMPLES
saveRDS(same_samples_test, "stats data/same_samples_test.rds")  # Save
same_samples_test <- readRDS("stats data/same_samples_test.rds")  # Load
 

#WE CAN COMBINE THE FEATURE TYPES FORM THE IMPUTED DATA
c_p_r_data_imp_samples_bal <- bal_train_list$`Cells Imputed` %>%
  left_join(bal_train_list$`Plasma Imputed`, by = c("animal_id", "target")) %>%
  left_join(bal_train_list$`Radiomics Imputed`, by = c("animal_id", "target"))

c_p_data_imp_samples_bal <- bal_train_list$`Cells Imputed` %>%
  left_join(bal_train_list$`Plasma Imputed`, by = c("animal_id", "target")) 

c_r_data_imp_samples_bal <- bal_train_list$`Cells Imputed` %>%
  left_join(bal_train_list$`Radiomics Imputed`, by = c("animal_id", "target"))

p_r_data_imp_samples_bal <- bal_train_list$`Plasma Imputed` %>%
  left_join(bal_train_list$`Radiomics Imputed`, by = c("animal_id", "target"))

#WE CAN COMBINE THE FEATURE TYPES FORM THE IMPUTED DATA AND ONLY SELECT THE ONES FROM RADIOMICS DATA
rad_samples <- unique(bal_train_list$`Radiomics Unimputed`$animal_id)

`Cells (imp)` <-  fc_cp_data_imp %>%
  dplyr::filter(animal_id %in% rad_samples) %>%
  dplyr::select(-Imputed) %>%
  distinct()
`Plasma (imp)`<-  pl_cp_data_imp %>%
  dplyr::filter(animal_id %in% rad_samples) %>%
  dplyr::select(-Imputed) %>%
  distinct()
`Radiomics (imp)`<-  bal_train_list$`Radiomics Unimputed`
`Cell_Rad (imp)`<-`Cells (imp)`%>%
  left_join(`Radiomics (imp)`, by = c("animal_id", "target"))
`Plas_Rad (imp)`<-  `Plasma (imp)` %>%
  left_join(`Radiomics (imp)`, by = c("animal_id", "target"))
`Cell_Plas (imp)`<-  `Cells (imp)`%>%
  left_join(`Plas_Rad (imp)`, by = c("animal_id", "target"))
`Combined (imp)`<-  `Cells (imp)` %>%
  left_join(`Plas_Rad (imp)`, by = c("animal_id", "target"))%>%
  left_join(`Radiomics (imp)`, by = c("animal_id", "target"))
# cells = fc_cp_data_imp,
# Plasma = pl_cp_data_imp,
# Radiomics = new_rad_data_imp,
# I ALSO GET A TRANCATED VERSION OF THE FULL IMPUTATION THAT IS 60% of the 

c_r_data_imp_samples_bal %>%
  group_by(target) %>%
  count()
fc_cp_data_imp %>%
  dplyr::filter(animal_id %in% rad_samples) %>%
  dplyr::select(-Imputed) %>%
  distinct() %>%
  group_by(target) %>%
  count()

# Filter out Radiomics samples
filtered_df <- c_r_data_imp_samples_bal %>%
  dplyr::filter(!animal_id %in% rad_samples)

# Randomly select 20 animal_id for 4T1
set.seed(123)  # Ensure reproducibility
random_4T1 <- filtered_df %>%
  dplyr::filter(target == "4T1") %>%
  distinct(animal_id) %>%
  slice_sample(n = 5) %>%
  pull(animal_id)

# Randomly select 20 animal_id for CT26
random_CT26 <- filtered_df %>%
  dplyr::filter(target == "CT26") %>%
  distinct(animal_id) %>%
  slice_sample(n = 10) %>%
  pull(animal_id)

# Combine all selected animal_id
selected_animal_ids <- unique(c(rad_samples, random_4T1, random_CT26))
#CHECK BALANCE
new_rad_data_imp %>%
  dplyr::filter(animal_id %in% selected_animal_ids) %>%
  dplyr::select(-Imputed) %>%
  distinct() %>%
  group_by(target) %>%
  count()

# Filter the dataset based on selected animal_id
`Cells (bal_imp)` <- fc_cp_data_imp %>%
  dplyr::filter(animal_id %in% selected_animal_ids)%>%
  dplyr::select(-Imputed) %>%
  distinct()
  
`Plasma (bal_imp)` <-  pl_cp_data_imp %>%
  dplyr::filter(animal_id %in% selected_animal_ids)%>%
  dplyr::select(-Imputed) %>%
  distinct()

`Radiomics (bal_imp)` <- new_rad_data_imp %>%
  dplyr::filter(animal_id %in% selected_animal_ids)%>%
  dplyr::select(-Imputed) %>%
  distinct()

`Cell_Rad (bal_imp)` <- `Cells (bal_imp)`%>%
  left_join(`Radiomics (bal_imp)`, by = c("animal_id", "target"))

`Plas_Rad (bal_imp)` <- `Plasma (bal_imp)` %>%
  left_join(`Radiomics (bal_imp)`, by = c("animal_id", "target"))

`Cell_Plas (bal_imp)` <- `Cells (bal_imp)`%>%
  left_join(`Plasma (bal_imp)`, by = c("animal_id", "target"))

`Combined (bal_imp)` <- `Cell_Plas (bal_imp)`%>%
  left_join(`Radiomics (bal_imp)`, by = c("animal_id", "target"))

#MAKE THESE IN A LIST TO COMPARE THE PERFORMANCE IN RANDOM FOREST

data_list <- list("Cells" = bal_train_list$`Cells Unimputed`,
                  "Plasma" = bal_train_list$`Plasma Unimputed`,
                  "Radiomics" = bal_train_list$`Radiomics Unimputed`,
                  
                  "Sphere" = bal_train_list$`Radiomics sphere`,
                  "Sphere normal" = bal_train_list$`Radiomics non tumour sphere`,
                  
                  "Cells (rad_imp)" = `Cells (imp)`,
                  "Plasma (rad_imp)" = `Plasma (imp)`,
                  "Radiomics (rad_imp)" = `Radiomics (imp)`,
                  "Cell_Rad (rad_imp)" = `Cell_Rad (imp)`,
                  "Plas_Rad (rad_imp)" =`Plas_Rad (imp)`,
                  "Cell_Plas (rad_imp)" = `Cell_Plas (imp)`,
                  "Combined (rad_imp)" = `Combined (imp)`,
                  "Cells (full_imp)" = bal_train_list$`Cells Imputed`,
                  "Plasma (full_imp)" = bal_train_list$`Plasma Imputed`,
                  "Radiomics (full_imp)" = bal_train_list$`Radiomics Imputed`,
                  "Cell_Rad (full_imp)" = c_r_data_imp_samples_bal,
                  "Plas_Rad (full_imp)" = p_r_data_imp_samples_bal,
                  "Cell_Plas (full_imp)" = c_p_data_imp_samples_bal,
                  "Combined (full_imp)" = c_p_r_data_imp_samples_bal,
                  "Cells (bal_imp)" = `Cells (bal_imp)`,
                  "Plasma (bal_imp)" = `Plasma (bal_imp)`,
                  "Radiomics (bal_imp)" = `Radiomics (bal_imp)`,
                  "Cell_Rad (bal_imp)" = `Cell_Rad (bal_imp)`,
                  "Plas_Rad (bal_imp)" = `Plas_Rad (bal_imp)`,
                  "Cell_Plas (bal_imp)" = `Cell_Plas (bal_imp)`,
                  "Combined (bal_imp)" = `Combined (bal_imp)`
                  )

# Function to count unique target samples in each DF
count_targets <- function(df) {
  df %>%
    count(target, name = "count") %>%
    pivot_wider(names_from = target, values_from = count, values_fill = list(count = 0))
}

# Apply function to all data frames in the list
target_counts_list <- map(data_list, count_targets)

# Convert list to tibble with dataset names
target_counts_df <- bind_rows(target_counts_list, .id = "Dataset")%>%
  flextable() %>%
  theme_vanilla()%>%
  align(align = "left", part = "footer") %>%
  autofit()
# Save the flextable as a PNG
save_as_image(target_counts_df , path = "plots/Data counts for all feature sets.png")

#SAVE THE VARIOUS DATA IN LISTS
metrics_list <- list()
cm_plot_list <- list()
plot_list <- list()
cv_results_list <- list()  # New list to store cv_results for each dataset

for(data_set in 1:length(data_list)){
  #Prep data
  rownames(data_list[[data_set]]) <- NULL # Remove row names
  data <- data_list[[data_set]]%>%
    column_to_rownames(var = "animal_id")%>%
    mutate(target = as.factor(target))
  
  # Create a 5-fold cross-validation split
  cv_folds <- vfold_cv(data, v = 10, strata = target) # Stratify based on 'target'
  
  # Specify the random forest model
  rf_model <- rand_forest(
    mtry = 3,        # Fixed number of predictors at each split
    trees = 1000,     # Number of trees in the forest
    min_n = 5        # Minimum number of observations in a terminal node
  ) %>%
    set_engine("ranger") %>%
    set_mode("classification")
  
  # Create a recipe
  rf_recipe <- recipe(target ~ ., data = data)
  
  # Combine the recipe and model into a workflow
  rf_workflow <- workflow() %>%
    add_model(rf_model) %>%
    add_recipe(rf_recipe)
  
  #' Perform repeated cross-validation using existing folds
  perform_repeated_cv <- function(
    n_repeats = 100,
    workflow,
    cv_folds,
    data_list,
    data_set
  ) {
    # Create empty list to store results
    all_results <- list()
    cv_results_all <- list()  # New list to store all cv_results
    
    # Create progress bar
    pb <- progress::progress_bar$new(
      format = "[:bar] :percent Repeat :current/:total Elapsed: :elapsed Remaining: :eta",
      total = n_repeats
    )
    
    for(i in 1:n_repeats) {
      # Update progress bar
      pb$tick()
      
      # Fit the model using the existing cross-validation folds
      cv_results <- workflow %>%
        fit_resamples(
          resamples = cv_folds,
          metrics = metric_set(accuracy, sensitivity, specificity, brier_class),
          control = control_resamples(save_pred = TRUE)
        )
      
      # Store cv_results for this repeat
      cv_results_all[[i]] <- cv_results
      
      # Combine metrics and add repeat number
      metrics <- purrr::map_dfr(
        .x = cv_results$.metrics,
        .f = ~ .x,
        .id = "cv"
      ) %>%
        mutate(
          data_type = names(data_list[data_set]),
          repeat_num = i
        )
      
      all_results[[i]] <- metrics
    }
    
    # Return both metrics and cv_results
    return(list(
      metrics = bind_rows(all_results),
      cv_results = cv_results_all
    ))
  }
  
  #GET THE HYPERPARAMETRS
  # Parameters you set
  set_params <- tribble(
    ~Parameter,       ~Value,        ~Status,
    "mtry",           "3",           "User-specified",
    "trees",          "1000",        "User-specified",
    "min_n",          "5",           "User-specified"
  )
  
  # Common ranger defaults (v0.16.0) for classification
  default_params <- tribble(
    ~Parameter,             ~Value,                     ~Status,
    "splitrule",            "gini",                     "Default",
    "replace",              "TRUE",                     "Default",
    "sample.fraction",      "1",                        "Default",
    "importance",           "none",                     "Default",
    "minprop",              "0.1",                      "Default",
    "respect.unordered.factors", "ignore",              "Default",
    "regularization.factor", "NULL",                    "Default",
    "max.depth",            "NULL (no limit)",          "Default",
    "class.weights",        "NULL (unweighted)",        "Default",
    "seed",                 "NULL (random)",            "Default"
  )
  
  # Combine
  params_table <- bind_rows(set_params, default_params)
  
  # Make flextable
  params_ft <- flextable(params_table) %>%
    autofit() %>%
    theme_vanilla() %>%
    set_caption("Random Forest (ranger) hyperparameters")
  
  
  # Save the flextable as a PNG
  save_as_image(params_ft , path = "plots/Random forest hyperparameters.png")
  
  
  # Perform cross-validation and store results
  results <- perform_repeated_cv(
    n_repeats = 3,
    workflow = rf_workflow,
    cv_folds = cv_folds,
    data_list = data_list,
    data_set = data_set
  )
  
  metrics_combined <- results$metrics
  cv_results_list[[names(data_list[data_set])]] <- results$cv_results
  metrics_list[[names(data_list[data_set])]] <- metrics_combined
  
  # Plot metrics with points and boxplot
  cv_metrics_plot <- ggplot(metrics_combined, aes(x = .metric, y = .estimate, color = .metric)) +
    geom_point(aes(fill = target),
               position = position_jitter(width = 0.1, height = 0),
               colour = "black",
               fill = "black",
               shape = 21, size = 2, alpha = 0.4) +
    stat_summary(
      fun.data = mean_se,
      geom = "errorbar",
      width = 0.5,
      colour = "darkblue"
    )  +
    geom_boxplot(outlier.colour = "black", outlier.fill = "yellow",
                 outlier.shape = 21, outlier.size = 2,
                 notch = TRUE, staplewidth = 0.3, alpha = 0.7) +
    scale_fill_manual(
      values = c("#9886ff", "#2e6900", "#e43430", "#565f91")
    ) +
    stat_summary(
      fun = mean,
      geom = "point",
      shape = 21, size = 2, color = "black", fill = "darkblue"
    ) +
    labs(
      title = paste0("Metrics ", names(data_list[data_set])),
      x = "Metric",
      y = "Value",
      color = "Metric"
    ) +
    scale_y_continuous(limits = c(0, 1)) +
    geom_hline(yintercept = c(1, 0.5, 0), 
               color = "lightgray", 
               linetype = "dashed", 
               size = 0.5) + 
    theme_bw() +
    bq_theme +
    theme(
      legend.position = "none",
      plot.title = element_text(hjust = 0.5)
    )
  
  # Calculate average confusion matrix across all repeats
  all_predictions <- map_dfr(cv_results_list[[names(data_list[data_set])]], 
                             ~collect_predictions(.x)) %>%
    group_by(id) %>%
    conf_mat(truth = target, estimate = .pred_class) %>%
    mutate(matrix = map(conf_mat, ~ as_tibble(.x$table))) %>%
    unnest(matrix) %>%
    group_by(Prediction, Truth) %>%
    summarize(Average_Count = mean(n), Total_Count = sum(n), .groups = "drop") %>%
    mutate(Proportion = Average_Count / sum(Average_Count)) %>%
    mutate(
      Truth = case_when(
        Truth == "CT26" ~ "CRC",
        Truth == "4T1" ~ "BC",
        TRUE ~ as.character(Truth)
      ),
      Prediction = case_when(
        Prediction == "CT26" ~ "CRC",
        Prediction == "4T1" ~ "BC",
        TRUE ~ as.character(Prediction)
      )
    )
  
  # Calculate percentages for confusion matrix
  confusion_matrix_percent <- all_predictions %>%
    group_by(Truth) %>%
    mutate(Percent = 100 * Proportion / sum(Proportion)) %>%
    ungroup()
  
  # Format text for display in confusion matrix: "XX% (N)"
  confusion_matrix_percent <- confusion_matrix_percent %>%
    mutate(Label = paste0(round(Percent, 1), "%\n(", Total_Count, ")"))
  
  # Create confusion matrix plot
  confusion_matrix_plot <- ggplot(confusion_matrix_percent, 
                                  aes(x = Prediction, y = Truth, fill = Percent)) +
    geom_tile(color = "white") +
    # geom_text(aes(label = Label
    #              # paste0(round(Percent, 1), "%")
    #               ), 
    #           color = "yellow", size = 5, fontface = "bold") +
    # Add percentage values (bold, yellow, size 5)
    geom_text(aes(label = paste0(round(Percent, 1), "%")), 
              color = "yellow", size = 5, fontface = "bold") +
    
    # Add total counts in brackets (non-bolded, size 4)
    geom_text(aes(label = paste0("(", Total_Count, ")")), 
              color = "yellow", size = 4, fontface = "plain", vjust = 2.7) +  # Adjust vertical position
    labs(
      title = paste0(names(data_list[data_set])),
      x = "Predicted",
      y = "True",
      fill = "Percentage"
    ) +
    scale_fill_gradient(low = "lightblue", high = "darkblue") +
    theme_minimal(base_size = 14) +
    theme_bw() +
    bq_theme
  
  # Store plots
  cm_plot_list[[names(data_list[data_set])]] <- confusion_matrix_plot
  plot_list[[names(data_list[data_set])]] <- cv_metrics_plot + confusion_matrix_plot + 
    plot_layout(ncol = 2, widths = c(1, 1))
}

#SAVE THE VARIOUS DATA

saveRDS(metrics_list, "stats data/metrics_list.rds")  # Save
metrics_list <- readRDS("stats data/metrics_list.rds")  # Load

saveRDS(cm_plot_list, "stats data/cm_plot_list.rds")  # Save
cm_plot_list <- readRDS("stats data/cm_plot_list.rds")  # Load

saveRDS(plot_list, "stats data/plot_list.rds")  # Save
plot_list <- readRDS("stats data/plot_list.rds")  # Load

saveRDS(cv_results_list, "stats data/cv_results_list.rds")  # Save
cv_results_list <- readRDS("stats data/cv_results_list.rds")  # Load

#LOOK AT THE MAIN DATA SUMMARY
cm_plots <- cm_plot_list[[1]] + cm_plot_list[[2]] + cm_plot_list[[3]] +
  #cm_plot_list[[13]]+ 
  plot_layout(ncol = 3, nrow = 1, widths = c(1, 1, 1))
# Save the combined layout as a PNG
ggsave("plots/Confusion mat_plot.png", 
       plot = cm_plots, 
       width = 8.5, 
       height = 3.2, 
       dpi = 300)


#DO THE COMBINED DATA
# Create a design specification with equal cell widths
design <- "
ABCD
EFGH
"

# Apply the design with equal widths across all cells
cm_im_plots <- cm_plot_list[["Cells (bal_imp)"]] +
  cm_plot_list[["Plasma (bal_imp)"]] +
  cm_plot_list[["Radiomics (bal_imp)"]] +
  plot_spacer() +
  cm_plot_list[["Cell_Rad (bal_imp)"]] +
  cm_plot_list[["Plas_Rad (bal_imp)"]] +
  cm_plot_list[["Cell_Plas (bal_imp)"]] +
  cm_plot_list[["Combined (bal_imp)"]] +
  plot_layout(design = design, widths = rep(1, 4))

ggsave("plots/Confusion mat_plot imp.png", 
       plot = cm_im_plots, 
       width = 13, 
       height = 7, 
       dpi = 300)

#DO THE COMBINED DATA
# Create a design specification with equal cell widths
design <- "
ABCD
EFGH
"

# Apply the design with equal widths across all cells
cm_fullimp_plots <- cm_plot_list[["Cells (full_imp)"]] +
  cm_plot_list[["Plasma (full_imp)"]] +
  cm_plot_list[["Radiomics (full_imp)"]] +
  plot_spacer() +
  cm_plot_list[["Cell_Rad (full_imp)"]] +
  cm_plot_list[["Plas_Rad (full_imp)"]] +
  cm_plot_list[["Cell_Plas (full_imp)"]] +
  cm_plot_list[["Combined (full_imp)"]] +
  plot_layout(design = design, widths = rep(1, 4))

ggsave("plots/Confusion mat_plot fullimp.png", 
       plot = cm_fullimp_plots, 
       width = 12.5, 
       height = 3.5, 
       dpi = 300)


#DO SPHERES
cm_plots_sph <- cm_plot_list[["Radiomics"]] + cm_plot_list[["Sphere"]] + cm_plot_list[["Sphere normal"]]+ 
  plot_layout(ncol = 3, nrow = 1, widths = c(1, 1, 1))
# Save the combined layout as a PNG
ggsave("plots/Confusion mat_plot sphere.png", 
       plot = cm_plots_sph, 
       width = 8.5, 
       height = 3.2, 
       dpi = 300)


#PLOT CELLS vs PLASMA vs RADIOMICS AND DO STATS

#COLLATE THE DATA FRAME TO USE
all_metrics <- do.call(rbind, metrics_list)
unique(all_metrics$data_type)

#GET A LIST OF COMPARISONS
data_to_compare <- list(
  raw_data = c("Cells",
               "Plasma",
               "Radiomics"
               ),
  sphere_data = c("Radiomics",
                  "Sphere",
                  "Sphere normal"
                  ),
  rad_imputed_data = c(
    "Cells (rad_imp)",
    "Plasma (rad_imp)",
    "Radiomics (rad_imp)",
    "Cell_Rad (rad_imp)",
    "Plas_Rad (rad_imp)",
    "Cell_Plas (rad_imp)",
    "Combined (rad_imp)"
  ),
  full_imputed_data = c(
    "Cells (full_imp)",
    "Plasma (full_imp)",
    "Radiomics (full_imp)",
    "Cell_Rad (full_imp)",
    "Plas_Rad (full_imp)",
    "Cell_Plas (full_imp)",
    "Combined (full_imp)"
  ),
  bal_imputed_data = c(
    "Cells (bal_imp)" ,
    "Plasma (bal_imp)" ,
    "Radiomics (bal_imp)" ,
    "Cell_Rad (bal_imp)",
    "Plas_Rad (bal_imp)" ,
    "Cell_Plas (bal_imp)" ,
    "Combined (bal_imp)" 
  )
)
data_comp_metrics_plot_list <- list()
combined_table_list <- list()
for(data_comp in 1:length(names(data_to_compare))) {
  c_p_r_data <- all_metrics %>%
    dplyr::filter(data_type %in% c(data_to_compare[[data_comp]])) %>%
    mutate(data_type = factor(data_type, levels = c("Cells",
                                                    "Plasma",
                                                    "Radiomics", 
                                                    
                                                    "Sphere", 
                                                    "Sphere normal",  
                                                    "MONAI", 
                                                    
                                                    "Cells (rad_imp)",
                                                    "Plasma (rad_imp)",
                                                    "Radiomics (rad_imp)",
                                                    "Cell_Rad (rad_imp)",
                                                    "Plas_Rad (rad_imp)",
                                                    "Cell_Plas (rad_imp)",
                                                    "Combined (rad_imp)",
                                                    
                                                    "Cells (full_imp)",
                                                    "Plasma (full_imp)",
                                                    "Radiomics (full_imp)",
                                                    "Cell_Rad (full_imp)",
                                                    "Plas_Rad (full_imp)",
                                                    "Cell_Plas (full_imp)",
                                                    "Combined (full_imp)",
                                                    
                                                    "Cells (bal_imp)" ,
                                                    "Plasma (bal_imp)" ,
                                                    "Radiomics (bal_imp)" ,
                                                    "Cell_Rad (bal_imp)",
                                                    "Plas_Rad (bal_imp)" ,
                                                    "Cell_Plas (bal_imp)" ,
                                                    "Combined (bal_imp)" )))
  
  #PLOT THE METRICS
  # Plot metrics with points and boxplot
  data_comp_metrics_plot_list[[names(data_to_compare[data_comp])]] <- ggplot(c_p_r_data, aes(x = data_type, y = .estimate)) +
    geom_point(aes(fill = data_type), # DOT PLOT
               position = position_jitter(width = 0.1, height = 0),
               colour = "black",
               fill = "black",
               shape = 21, size = 2, alpha = 0.2) +
    stat_summary( #PLOT ERROR BARS
      fun.data = mean_se,
      geom = "errorbar",
      width = 0.5,
      colour = "darkblue"
    )  +
    geom_boxplot(outlier.colour = "black",  outlier.fill = "yellow",#BOX PLOT ON below OF DOTS
                 outlier.shape = 21, outlier.size = 2, color = "black"
                 ,               notch = TRUE, staplewidth = 0.3, alpha = 0.7, aes(fill = data_type) )+
    scale_fill_manual( #COLORS FOR FILL
      values = #sample_cols_linked #prelim_m_colours_linked
        c("#49b2c7",
          "#cc545c",
          "#88b242",
          "#be5dae",
          "#5d985b",
          "#7575cc",
          "#c2843d")
    ) +
    facet_wrap(~`.metric`,
               ncol = 4) +
    stat_summary( #PLOT MEAN
      fun = mean,
      geom = "point",
      shape = 21, size = 5, color = "black", fill = "darkblue"
    ) +
    # Add text labels for means
    stat_summary(
      fun = function(x) mean(x),
      geom = "text",
      aes(label = sprintf("%.2f", ..y..)),  # Format to 2 decimal places
      vjust = 2.5,  # Adjust vertical position above the point
      size = 5,
      color = "black",
      fontface = "plain",
      alpha = 1
    ) +
    labs(
      title = "",
      x = "",
      y = "Value",
      color = "Metric"
    ) +
    scale_y_continuous(limits = c(-0.07, 1)) +
    geom_hline(yintercept = c(1, 0.5, 0), 
               color = "lightgray", 
               linetype = "dashed", 
               size = 0.5) + 
    theme_bw() +
    bq_theme +
    theme(
      legend.position = "none",
      plot.title = element_text(hjust = 0.5)
    )
  
  
  
  #STATS TO SEE IF RESULTS ARE DIFFERENT
  
  
  # Perform Kruskal-Wallis test for each metric
  kw_tests <- c_p_r_data %>%
    group_by(.metric) %>%
    summarise(
      chi_squared = kruskal.test(.estimate ~ data_type)$statistic,
      pval = kruskal.test(.estimate ~ data_type)$p.value
    )
  
  # Function to calculate pairwise comparisons
  calculate_pairwise <- function(data) {
    groups <- unique(data$data_type)
    comparisons <- combn(groups, 2, simplify = FALSE)
    
    map_dfr(comparisons, function(pair) {
      group1_data <- dplyr::filter(data, data_type == pair[1])$.estimate
      group2_data <- dplyr::filter(data, data_type == pair[2])$.estimate
      
      # Wilcoxon test with correction for ties
      wilcox_result <- wilcox.test(group1_data, group2_data, exact = FALSE)
      
      # Cliff's Delta
      cliff_result <- cliff.delta(group1_data, group2_data)
      
      tibble(
        Test = "Wilcoxon",
        Group1 = pair[1],
        Group2 = pair[2],
        p_value = wilcox_result$p.value,
        Cliff_Delta = cliff_result$estimate
      )
    })
  }
  
  # Calculate all pairwise comparisons
  pairwise_results <- c_p_r_data %>%
    group_by(.metric) %>%
    group_modify(~calculate_pairwise(.x)) %>%
    mutate(
      Comparison = paste(Group1, "vs", Group2),
      p_value_adjusted = p.adjust(p_value, method = "fdr"),
      p_value_fmt = ifelse(p_value < 0.001, "< 0.001", sprintf("%.3f", p_value)),
      p_value_adjusted_fmt = ifelse(p_value_adjusted < 0.001, "< 0.001", sprintf("%.3f", p_value_adjusted)),
      Cliff_Delta_fmt = sprintf("%.3f", Cliff_Delta),
      Significance = case_when(
        p_value_adjusted < 0.001 ~ "***",
        p_value_adjusted < 0.01 ~ "**",
        p_value_adjusted < 0.05 ~ "*",
        TRUE ~ "ns"
      )
    )
  
  # Create final results dataframe with new column structure
  final_results <- pairwise_results %>%
    group_by(.metric) %>%
    group_modify(function(df, metric) {
      # Add Kruskal-Wallis results as the first row
      kw_result <- kw_tests %>%
        dplyr::filter(.metric == metric$.metric) %>%
        transmute(
          Test = "Kruskal-Wallis",
          Comparison = "All",  # Changed from "Kruskal-Wallis Test" to "All"
          `Effect Size` = sprintf("χ² = %.3f", chi_squared),  # Move chi-square to effect size
          `P-value` = sprintf("%.3f", pval),
          `Adjusted P-value` = "N/A",
          Significance = case_when(
            pval < 0.001 ~ "***",
            pval < 0.01 ~ "**",
            pval < 0.05 ~ "*",
            TRUE ~ "ns"
          )
        )
      
      # Format pairwise results
      pairwise_formatted <- df %>%
        transmute(
          Test = "Wilcoxon",
          Comparison = Comparison,
          `Effect Size` = sprintf("Cliff's Δ = %s", Cliff_Delta_fmt),
          `P-value` = p_value_fmt,
          `Adjusted P-value` = p_value_adjusted_fmt,
          Significance = Significance
        )
      
      # Combine results
      bind_rows(kw_result, pairwise_formatted)
    })
  
  # Create tables as a named list
  result_tables <- final_results %>%
    group_by(.metric) %>%
    group_split() %>%
    setNames(unique(final_results$.metric)) %>%
    map(~{
      metric_name <- unique(.x$.metric)
      .x %>%
        dplyr::select(-`.metric`) %>%  # Remove the .metric column before creating table
        flextable() %>%
        theme_vanilla() %>%
        fontsize(size = 11) %>%
        add_header_row(values = c(metric_name), colwidths = 6) %>%
        align(align = "left", part = "all") %>%
        align(align = "center", j = c(3:6)) %>%
        autofit()
    })
  
  # Filter and create tables for specific comparisons
  result_tables <- final_results %>%
    # filter(Comparison %in% c("All",
    #                          "Cells vs Plasma",
    #                          "Cells vs Radiomics",
    #                          "Plasma vs Radiomics")) %>%
    group_by(.metric) %>%
    group_split() %>%
    setNames(unique(final_results$.metric)) %>%
    map(~{
      metric_name <- unique(.x$.metric)
      .x %>%
        dplyr::select(-`.metric`) %>%  # Remove the .metric column before creating table
        flextable() %>%
        theme_vanilla() %>%
        fontsize(size = 11) %>%
        add_header_row(values = c(metric_name), colwidths = 6) %>%
        align(align = "left", part = "all") %>%
        align(align = "center", j = c(3:6)) %>%
        autofit()
    })
  # Combine all flextables into a single table
  # Combine all results into a single data frame
  combined_results <- final_results %>%
    group_by(.metric) %>%
    group_split() %>%
    setNames(unique(final_results$.metric)) %>%
    map_df(~ mutate(.x, metric = unique(.x$.metric))) %>% # Add metric name
    dplyr::select(metric, everything())  # Move metric_name to first column
  
  # Create a single flextable
  combined_table_list[[names(data_to_compare[data_comp])]] <- combined_results %>%
    dplyr::select(-.metric) %>%
    flextable() %>%
    theme_vanilla() %>%
    fontsize(size = 11) %>%
    merge_v(j = "metric") %>%  # Merge metric name cells
    align(align = "left", part = "all") %>%
    align(align = "center", j = c(3:6)) %>%
    autofit()
  # Save the flextable as PNG
}

#SAVE IMAGES
cv_metrics_plot <- data_comp_metrics_plot_list$raw_data 
# Save the combined layout as a PNG
ggsave("plots/cv_metrics_plot.png", 
       plot = cv_metrics_plot, 
       width = 7,# 3, 5
       height = 5, 
       dpi = 300)

cv_combined_table <- combined_table_list$raw_data
# Save the flextable as PNG
save_as_image(cv_combined_table, "plots/Non parametric RF performance test feature pairwise comparisons.png", expand = 10, res = 200)

# data_comp_metrics_plot_list$rad_imputed_data
# combined_table_list$rad_imputed_data
# 
# data_comp_metrics_plot_list$full_imputed_data
# combined_table_list$full_imputed_data

bal_imputed_cv_metrics_plot <-  data_comp_metrics_plot_list$bal_imputed_data
# Save the combined layout as a PNG
ggsave("plots/bal_imputed_cv_metrics_plot.png", 
       plot = bal_imputed_cv_metrics_plot, 
       width = 13,# 3, 5
       height = 8, 
       dpi = 300)
bal_imputed_cv_combined_table <- combined_table_list$bal_imputed_data
# Save the flextable as PNG
save_as_image(bal_imputed_cv_combined_table, "plots/bal_imputed Non parametric RF performance test feature pairwise comparisons.png", expand = 10, res = 200)


sphere_cv_metrics_plot <- data_comp_metrics_plot_list$sphere_data
# Save the combined layout as a PNG
ggsave("plots/sphere_cv_metrics_plot.png", 
       plot = sphere_cv_metrics_plot, 
       width = 7,# 3, 5
       height = 5, 
       dpi = 300)
sphere_cv_combined_table <- combined_table_list$sphere_data
# Save the flextable as PNG
save_as_image(sphere_cv_combined_table, "plots/sphere_Non parametric RF performance test feature pairwise comparisons.png", expand = 10, res = 200)


#FINAL TESTS ON THE TEST UNSEEN TEST SET

final_test_list <- list("Cells" = test_list$`Cells Unimputed`,
                     "Plasma" = test_list$`Plasma Unimputed`,
                     "Radiomics" = test_list$`Radiomics Unimputed`,
                     
                     # "Sphere" = test_list$`Radiomics sphere`,
                     # "Sphere normal" = test_list$`Radiomics non tumour sphere`,
                     # "MONAI" = test_list$`Radiomics MONAI`,
                     
                     "Cells (bal_imp)" = test_list$`Cells Imputed`,
                     "Plasma (bal_imp)" = test_list$`Plasma Imputed`,
                     "Radiomics (bal_imp)" = test_list$`Radiomics Imputed`,
                     "Cell_Rad (bal_imp)" = test_list$`Cells Imputed`%>%
                       left_join(test_list$`Radiomics Imputed`, by = c("animal_id", "target")),
                     "Plas_Rad (bal_imp)" = test_list$`Plasma Imputed`%>%
                       left_join(test_list$`Radiomics Imputed`, by = c("animal_id", "target")),
                     "Cell_Plas (bal_imp)" = test_list$`Cells Imputed`%>%
                       left_join(test_list$`Plasma Imputed`, by = c("animal_id", "target")),
                     "Combined (bal_imp)" = test_list$`Cells Imputed`%>%
                       left_join(test_list$`Plasma Imputed`, by = c("animal_id", "target")) %>%
                       left_join(test_list$`Radiomics Imputed`, by = c("animal_id", "target")))


train_list <- list("Cells" = bal_train_list_add_controls$`cells Unimputed`,
                  "Plasma" = bal_train_list_add_controls$`plasma Unimputed`,
                  "Radiomics" = bal_train_list_add_controls$`radiomics Unimputed`,
                  
                  # "Sphere" = bal_train_list_add_controls$`Radiomics sphere`,
                  # "Sphere normal" = bal_train_list_add_controls$`Radiomics non tumour sphere`,
                  # "MONAI" = bal_train_list_add_controls$`Radiomics MONAI`,
                  # 
                  "Cells (bal_imp)" = `Cells (bal_imp)`,
                  "Plasma (bal_imp)" = `Plasma (bal_imp)`,
                  "Radiomics (bal_imp)" = `Radiomics (bal_imp)`,
                  "Cell_Rad (bal_imp)" = `Cell_Rad (bal_imp)`,
                  "Plas_Rad (bal_imp)" = `Plas_Rad (bal_imp)`,
                  "Cell_Plas (bal_imp)" = `Cell_Plas (bal_imp)`,
                  "Combined (bal_imp)" = `Combined (bal_imp)`)
#SAVE THE VARIOUS DATA IN LISTS
test_metrics_list <- list()
test_predictions_list <- list()

for (data_set in seq_along(train_list)) {
  test_set <- final_test_list[[data_set]] %>% 
    dplyr::filter(animal_id %in% same_samples_test) %>%
    distinct() %>%
    column_to_rownames(var = "animal_id") %>%
    mutate(target = as.factor(target))
  
  train_set <- train_list[[data_set]] %>% 
    dplyr::filter(!animal_id %in% same_samples_test) %>%
    distinct() %>%
    column_to_rownames(var = "animal_id") %>%
    mutate(target = as.factor(target))
  
  rf_model <- rand_forest(
    mtry = 3,        
    trees = 1000,    
    min_n = 5        
  ) %>%
    set_engine("ranger") %>%
    set_mode("classification")
  
  # Fit the model
  rf_fit <- rf_model %>%
    fit(target ~ ., train_set)
  
  # Predict on test set
  test_predictions <- rf_fit %>%
    predict(new_data = test_set, type = "prob") %>%
    bind_cols(
      test_set, 
      rf_fit %>% predict(new_data = test_set)
    ) %>%
    mutate(target = as.factor(target))
  
  test_predictions_list[[names(final_test_list)[data_set]]] <- test_predictions
  
  # Define custom metric set
  custom_metrics <- metric_set(
    accuracy,              
    sens,                  
    yardstick::spec        
  )
  
  # Compute metrics
  test_metrics_list[[names(final_test_list)[data_set]]] <- test_predictions %>%
    custom_metrics(truth = target, estimate = .pred_class) %>%
    mutate(type = names(final_test_list)[data_set])
  
  
}

# Combine all repetitions
test_metrics_final <- bind_rows(test_metrics_list)
test_predictions_final <- bind_rows(test_predictions_list)
# Plot metrics
test_metrics_plot <- test_metrics_final %>%
  mutate(type = factor(type, levels = c("Cells" ,          "Plasma" ,        "Radiomics" ,     
                                        "Cells (bal_imp)" ,
                                        "Plasma (bal_imp)" ,
                                        "Radiomics (bal_imp)" ,
                                        "Cell_Rad (bal_imp)",
                                        "Plas_Rad (bal_imp)" ,
                                        "Cell_Plas (bal_imp)" ,
                                        "Combined (bal_imp)"  ))) %>%
ggplot(., aes(x = type, y = .estimate, fill = .metric)) +
  geom_point(aes(fill = .metric), # DOT PLOT
             position = position_dodge(width = 1),
             colour = "black",
             #fill = "black",
             shape = 21, size = 10, alpha = 1) +
  scale_fill_manual( #COLORS FOR FILL
    values = #sample_cols_linked #prelim_m_colours_linked
      c("#2e5096",
        "#66d045",
        "#6d5ee7",
        "#f49c00",
        "#b08cff",
        "#c24500",
        "#01deb3",
        "#fd359e",
        "#006d98",
        "#7b4526")
  ) +
  labs(
    title = "Test metrics",
    x = "",
    y = "Value",
    color = "Metric"
  ) +
facet_wrap(~ .metric) +
  scale_y_continuous(limits = c(0, 1)) +
  geom_hline(yintercept = c(1, 0.5, 0), 
             color = "lightgray", 
             linetype = "dashed", 
             size = 0.5) + 
  theme_bw() +
  bq_theme +
  theme(
    legend.position = "",
    plot.title = element_text(hjust = 0.5)
  )

# Save the combined layout as a PNG
ggsave("plots/test_metrics_plot.png", 
       plot = test_metrics_plot, 
       width = 12,# 3, 5
       height = 8, 
       dpi = 300)

#COMPARE LEARNERS ON RADIOMICS DATA
library(kernlab)

# -----------------------------
# Select dataset
# -----------------------------
data <- `Radiomics (imp)` %>%
  column_to_rownames(var = "animal_id") %>%
  mutate(target = as.factor(target))

# -----------------------------
# Create CV folds (10-fold, stratified by target)
# -----------------------------
cv_folds <- vfold_cv(data, v = 10, strata = target)

# -----------------------------
# Create recipe
# -----------------------------
rad_recipe <- recipe(target ~ ., data = data)

# -----------------------------
# Define models
# -----------------------------
models_to_compare <- list(
  "Random Forest" = rand_forest(mtry = 3, trees = 1000, min_n = 5) %>%
    set_engine("ranger") %>% set_mode("classification"),
  
  "XGBoost" = boost_tree(
    trees = 1000, tree_depth = 6, learn_rate = 0.1, loss_reduction = 0
  ) %>%
    set_engine("xgboost") %>% set_mode("classification"),
  
  "Logistic Regression" = logistic_reg() %>%
    set_engine("glm") %>% set_mode("classification"),
  
  "SVM (Radial)" = svm_rbf(cost = 1, rbf_sigma = 0.1) %>%
    set_engine("kernlab") %>% set_mode("classification")
)
# Create hyperparameter summary table
hyperparams <- tribble(
  ~Model, ~Hyperparameter, ~Value, ~Default,
  
  # Random Forest (ranger)
  "Random Forest", "mtry", "3", "sqrt(predictors) if classification",
  "Random Forest", "trees", "1000", "500",
  "Random Forest", "min_n", "5", "1",
  "Random Forest", "splitrule", "gini", "gini (classification), variance (regression)",
  
  # XGBoost
  "XGBoost", "trees", "1000", "100",
  "XGBoost", "tree_depth", "6", "6",
  "XGBoost", "learn_rate", "0.1", "0.3",
  "XGBoost", "loss_reduction (gamma)", "0", "0",
  "XGBoost", "min_child_weight", "Default", "1",
  "XGBoost", "subsample", "Default", "1",
  "XGBoost", "colsample_bytree", "Default", "1",
  
  # Logistic Regression (glm)
  "Logistic Regression", "penalty", "Not set", "0 (no regularisation)",
  "Logistic Regression", "mixture", "Not set", "N/A (glm has no mixture parameter)",
  "Logistic Regression", "link", "logit", "logit",
  
  # SVM (kernlab radial)
  "SVM (Radial)", "cost", "1", "1",
  "SVM (Radial)", "rbf_sigma", "0.1", "1 / n_features",
  "SVM (Radial)", "kernel", "radial basis", "radial basis",
  "SVM (Radial)", "prob.model", "TRUE (via parsnip)", "FALSE (kernlab default)"
)

# Build flextable with footnote
hyperparams_ft <- flextable(hyperparams) %>%
  autofit() %>%
  theme_booktabs() %>%
  set_caption("Hyperparameters of Machine Learning Models and Their Defaults") %>%
  footnote(
    i = 1, j = 1,
    value = as_paragraph(
      "Defaults are based on tidymodels v1.2.0 (parsnip) with ",
      "ranger v0.16.0, xgboost v1.7+, kernlab v0.9-32, ",
      "and glm from the base R stats package."
    ),
    ref_symbols = "†",
    part = "header"
  )

hyperparams_ft
# Save the flextable as a PNG
save_as_image(hyperparams_ft, path = "plots/Random forest vs other learner hyperparameters.png")
# -----------------------------
# Function to run CV across models
# -----------------------------
compare_models_cv <- function(models, recipe, cv_folds, data_name, n_repeats = 5) {
  all_results <- list()
  
  pb <- progress::progress_bar$new(
    format = paste0("[", data_name, "] [:bar] :percent :current/:total Elapsed: :elapsed Remaining: :eta"),
    total = n_repeats * length(models)
  )
  
  for (model_name in names(models)) {
    for (i in 1:n_repeats) {
      pb$tick()
      
      wf <- workflow() %>%
        add_model(models[[model_name]]) %>%
        add_recipe(recipe)
      
      cv_results <- wf %>%
        fit_resamples(
          resamples = cv_folds,
          metrics = metric_set(accuracy, sensitivity, specificity, brier_class),
          control = control_resamples(save_pred = TRUE)
        )
      
      metrics <- collect_metrics(cv_results, summarize = FALSE) %>%
        filter(.metric %in% c("accuracy", "sensitivity", "specificity", "brier_class")) %>%
        mutate(
          model = model_name,
          data_type = data_name,
          repeat_num = i
        )
      
      all_results[[length(all_results) + 1]] <- metrics
    }
  }
  
  return(bind_rows(all_results))
}

# -----------------------------
# Run CV comparisons
# -----------------------------
cv_results_models <- compare_models_cv(
  models = models_to_compare,
  recipe = rad_recipe,
  cv_folds = cv_folds,
  data_name = "Radiomics (rad_imp)",
  n_repeats = 3
)

# -----------------------------
# Summarise results
# -----------------------------
cv_summary <- cv_results_models %>%
  group_by(model, .metric) %>%
  summarise(mean_val = mean(mean), sd_val = sd(mean), .groups = "drop") %>%
  pivot_wider(names_from = .metric, values_from = mean_val)

cv_summary

unique(cv_metrics$model)
# Example: extract metrics and clean up
cv_metrics <- cv_results_models %>%
  dplyr::select(model, .metric, .estimate, id) %>% 
  distinct() %>%
  mutate(
    model = factor(model, levels = c("Random Forest", "XGBoost", "SVM (Radial)", "Logistic Regression")),
    .metric = factor(.metric, levels = c("accuracy", "brier_class", "sensitivity", "specificity"))
  )

ggplot(cv_metrics, aes(x = model, y = .estimate)) +
  geom_boxplot(outlier.colour = "black",  outlier.fill = "yellow",#BOX PLOT ON below OF DOTS
               outlier.shape = 21, outlier.size = 2,
               notch = TRUE, staplewidth = 0.3, alpha = 0.7, aes(fill = model) )+
  geom_point(aes(fill = target), # DOT PLOT
             position = position_jitter(width = 0.1),
             colour = "black",
             fill = "black",
             shape = 21, size = 2, alpha = 0.2) +
  stat_summary( #PLOT MEAN
    fun = mean,
    geom = "point",
    shape = 21, size = 2, color = "black", fill = "darkblue"
  )  +
  facet_wrap(~ .metric, scales = "free_y", ncol = 4) +
  scale_fill_manual( #COLORS FOR FILL
    values = #sample_cols_linked #prelim_m_colours_linked
      c("#49b2c7",
        "#cc545c",
        "#88b242",
        "#be5dae",
        "#5d985b",
        "#7575cc",
        "#c2843d")
  ) +
  theme_bw() + #THEMES
  bq_theme + 
  theme(
    #axis.text.x = element_text(angle = 45, hjust = 1),
    legend.position = "none"
  ) +
  # Add text labels for means
  stat_summary(
    fun = function(x) mean(x),
    geom = "text",
    aes(label = sprintf("%.2f", ..y..)),  # Format to 2 decimal places
    vjust = 2.5,  # Adjust vertical position above the point
    size = 5,
    color = "blue",
    fontface = "bold",
    alpha = 1
  ) +
  labs(x = "Model", y = "Metric value", title = "Cross-validated performance per learner") +
  scale_y_continuous(limits = c(0, 1)) +
  geom_hline(yintercept = c(1, 0.5, 0), 
             color = "lightgray", 
             linetype = "dashed", 
             size = 0.5) 
ggsave("plots/Learner comparison.png", 
       width = 10, 
       height = 6, 
       dpi = 300)
# Kruskal-Wallis test per metric
kw_results <- cv_metrics %>%
  group_by(.metric) %>%
  kruskal_test(.estimate ~ model)

# Post-hoc: Dunn’s test
dunn_results <- cv_metrics %>%
  group_by(.metric) %>%
  dunn_test(.estimate ~ model, p.adjust.method = "BH")

kw_results
dunn_results %>%
  filter(`p.adj.signif` != "ns")

# Example: Wilcoxon results
wilcox_ft <- kw_results %>%
  select(!`.y.`) %>%
  flextable() %>%
  autofit() %>%
  add_footer_lines("Wilcoxon rank-sum test, two-sided")
# Save the flextable as PNG
save_as_image(wilcox_ft, "plots/Wilcoxon rank-sum test, two-sided for learner comparison.png", expand = 10, res = 200)
# Example: Dunn results (with filtering applied)
dunn_ft <- dunn_results %>%
  select(!`.y.`) %>%
  filter(p.adj.signif != "ns") %>%
  flextable() %>%
  autofit() %>%
  add_footer_lines("Dunn’s posthoc test with Benjamini–Hochberg adjustment, alpha = 0.05. Non-significant results (ns) excluded.")

# Save the flextable as PNG
save_as_image(dunn_ft, "plots/Dunn’s posthoc test with Benjamini–Hochberg adjustment for learner comparisons.png", expand = 10, res = 200)

#LEARNING CURVE


# Helper function: run one replicate of train/test split and training curve
run_learning_curve <- function(data, test_n = 3, max_train = NULL) {
  
  # Remove id column if present
  data <- data %>% select(-animal_id)
  
  # Find class sizes
  class_sizes <- table(data$target)
  min_class <- min(class_sizes)
  
  # Cap max_train by available samples
  if (is.null(max_train)) {
    max_train <- min_class - test_n
  }
  
  # Test set: stratified sample
  test_set <- data %>%
    group_by(target) %>%
    group_modify(~ slice_sample(.x, n = min(test_n, nrow(.x)))) %>%
    ungroup()
  
  train_pool <- anti_join(data, test_set, by = colnames(data))
  
  results <- map_dfr(seq(2, max_train, by = 2), function(n_train) {
    
    # Balanced training set
    train_set <- train_pool %>%
      group_by(target) %>%
      group_modify(~ slice_sample(.x, n = min(n_train, nrow(.x)))) %>%
      ungroup()
    
    # Recipe
    rec <- recipe(target ~ ., data = train_set)
    
    # Model
    mod <- rand_forest(mtry = 3, trees = 1000, min_n = 5) %>%
      set_engine("ranger") %>%
      set_mode("classification")
    
    wf <- workflow() %>%
      add_model(mod) %>%
      add_recipe(rec)
    
    fit <- fit(wf, data = train_set)
    
    preds <- predict(fit, test_set) %>%
      bind_cols(truth = test_set$target)
    
    acc <- yardstick::accuracy(preds, truth = truth, estimate = .pred_class)
    
    tibble(train_n = nrow(train_set), accuracy = acc$.estimate)
  })
  
  results
}

#GET SAMPLES WITHOUT THE MICE REPEATEDLY SCANNED
`Cells (bal_imp)_no_rep` <- `Cells (bal_imp)` %>%
  filter(
    !animal_id %in% c(
      "MPTLVo7_C6_1_D14_4T1",
      "MPTLVo7_C6_2_D14_4T1",
      "MPTLVo7_C6_3_D14_4T1",
      "MPTLVo7_C6_4_D14_4T1",
      "MPTLVo7_C6_5_D14_4T1"
    )
  )

`Plasma (bal_imp)_no_rep` <- `Plasma (bal_imp)` %>%
  filter(
    !animal_id %in% c(
      "MPTLVo7_C6_1_D14_4T1",
      "MPTLVo7_C6_2_D14_4T1",
      "MPTLVo7_C6_3_D14_4T1",
      "MPTLVo7_C6_4_D14_4T1",
      "MPTLVo7_C6_5_D14_4T1"
    )
  )

`Radiomics (bal_imp)_no_rep` <- `Radiomics (bal_imp)` %>%
  filter(
    !animal_id %in% c(
      "MPTLVo7_C6_1_D14_4T1",
      "MPTLVo7_C6_2_D14_4T1",
      "MPTLVo7_C6_3_D14_4T1",
      "MPTLVo7_C6_4_D14_4T1",
      "MPTLVo7_C6_5_D14_4T1"
    )
  )

#HERE IS THE DATA PREP FOR SPHERE OMPARISONS
#FOR EREVISED SPHERE COMPARISONS
filtered_df_sphere <- cleaned_df%>%
  mutate(Tu_age_exp = paste(Tumour_Model, Age, Exp, sep = "_"),
         Tu_age_exp = str_replace(Tu_age_exp, "MPTLVo", "Exp"), #REPLACE EXP
         Tu_age_exp = factor(Tu_age_exp, levels = c("4T1_D7_Exp3",
                                                    "4T1_D7_Exp4",
                                                    "4T1_D7_Exp7",
                                                    "4T1_D11_Exp1",
                                                    "4T1_D14_Exp4",
                                                    "4T1_D14_Exp7",
                                                    "CT26_D14_Exp6",
                                                    "CT26_D14_Exp7")
         ),
         Normalisation = factor(Normalisation, levels = c("None", 
                                                          "Subtraction")),
         animal_id = paste0(Type, "_",Normalisation,"_",Exp, "_",Cage_No.,"_", `Animal_No.`, "_" , Age, "_", Tumour_Model),
         Type = factor(case_when(
           Type == "Manual_Contour" ~ "Manual",
           Type == "AI_Contour" ~ "MONAI",
           Type == "Sphere_Tumour_15" ~ "Sphere",
           Type == "Sphere_Non_Tumour_Contour_15" ~ "Non Tumour Sphere",
           Type == "Sphere_Adjacent_20" ~ "Non Tumour 2xSphere",
           Type == "Sphere_Tumour_20" ~ "2xSphere",
           TRUE ~ as.character(Type)
         ), levels = c("Manual", "MONAI", "Sphere", "Non Tumour Sphere", "2xSphere", "Non Tumour 2xSphere")))%>%
  rename(target = "Tumour_Model")  %>%
  mutate(target = factor(
    target,
    levels = c(
      "CT26", "4T1"
    )
  )) %>%
  filter(Normalisation == "Subtraction",
         Type %in% c("Manual", "Sphere", "Non Tumour Sphere", "2xSphere", "Non Tumour 2xSphere")) %>%
  distinct() %>%
  select(animal_id, target, Type, 
    "original_gldm_DependenceVariance" ,                  
    "original_glszm_SmallAreaEmphasis" ,                  
    "gradient_glcm_Correlation",                          
    "gradient_glcm_MCC",                                  
    "gradient_glcm_MaximumProbability",                   
    "gradient_gldm_SmallDependenceLowGrayLevelEmphasis",  
    "lbp-2D_glrlm_ShortRunLowGrayLevelEmphasis",          
    "logarithm_firstorder_Kurtosis",                      
    "logarithm_glcm_ClusterProminence",                   
    "logarithm_gldm_LargeDependenceHighGrayLevelEmphasis",
    "logarithm_gldm_SmallDependenceLowGrayLevelEmphasis", 
    "logarithm_glszm_LargeAreaLowGrayLevelEmphasis",      
    "square_glcm_ClusterProminence",                      
    "square_glszm_SizeZoneNonUniformityNormalized",       
    "squareroot_firstorder_Kurtosis",                     
    "wavelet-LHH_glcm_MCC",                               
    "wavelet-HLL_glcm_ClusterShade",                      
    "wavelet-LLL_glcm_MCC")
#GET THE DATA OUT
manual <- filtered_df_sphere %>%
  filter(Type == "Manual"
  ) %>%
  select(!Type)
Sphere <- filtered_df_sphere %>%
  filter(Type == "Sphere"
  )%>%
  select(!Type)
`Non Tumour Sphere` <- filtered_df_sphere %>%
  filter(Type == "Non Tumour Sphere"
  )%>%
  select(!Type)
`2xSphere` <- filtered_df_sphere %>%
  filter(Type == "2xSphere"
  )%>%
  select(!Type)
`Non Tumour 2xSphere` <- filtered_df_sphere %>%
  filter(Type == "Non Tumour 2xSphere"
  )%>%
  select(!Type)


# Run 100 repeats
# Your base data all feature types
data_list <- list(
  "Cells (bal_imp)" = `Cells (bal_imp)`,
  "Plasma (bal_imp)" = `Plasma (bal_imp)`,
  "Radiomics (bal_imp)" = `Radiomics (bal_imp)`#,
  # "Cells (bal_imp)_no_rep" = `Cells (bal_imp)_no_rep`,
  # "Plasma (bal_imp)_no_rep" = `Plasma (bal_imp)_no_rep`,
  # "Radiomics (bal_imp)_no_rep" = `Radiomics (bal_imp)_no_rep`
  # "manual" = manual, 
 #  "Sphere" = Sphere,
 # " Non Tumour Sphere" = `Non Tumour Sphere`,
 #  "2xSphere" = `2xSphere`, 
 # " Non Tumour 2xSphere" =`Non Tumour 2xSphere`
)

# Loop over the list of datasets
results <- map_dfr(
  names(data_list),
  function(name) {
    df <- data_list[[name]] %>%
      mutate(target = as.factor(target))   # <-- force factor
    
    # run 100 repeats for this dataset
    map_dfr(1:100, ~ run_learning_curve(df), .id = "rep") %>%
      mutate(feature_set = name)
  }
)

# Plot learning curve
# Compute mean accuracy by training size
mean_results <- results %>%
  group_by(train_n, feature_set) %>%
  summarise(
    mean_acc = mean(accuracy),
    sem = sd(accuracy) / sqrt(n()),   # Standard Error of the Mean
    .groups = "drop"
  )

ggplot(results, aes(x = train_n, y = accuracy, color = feature_set)) +
  # raw jittered points (light & transparent)
  geom_point(
    position = position_jitter(width = 0.5),
    shape = 21, size = 1, alpha = 0.01, color = "black", fill = "black"
  ) +
  
  # mean points
  geom_point(
    data = mean_results,
    aes(x = train_n, y = mean_acc, color = feature_set, fill = feature_set),
    shape = 21, size = 2, stroke = 1
  ) +
  
  # SEM error bars
  geom_errorbar(
    data = mean_results,
    aes(
      x = train_n,
      ymin = mean_acc - sem,
      ymax = mean_acc + sem,
      color = feature_set
    ), inherit.aes = FALSE,
    width = 0.6, size = 0.6
  ) +
  
  # line through mean points
  geom_line(
    data = mean_results,
    aes(x = train_n, y = mean_acc, color = feature_set, group = feature_set),
    size = 0.5
  ) +
  
  theme_bw() + 
  bq_theme + 
  theme(legend.position = "right") +
  
  labs(
    x = "Training sample number",
    y = "Accuracy",
    title = "Learning curves across feature sets",
    color = "Feature set",
    fill = "Feature set"
  ) +
  
  scale_y_continuous(limits = c(0, 1)) +
  geom_hline(
    yintercept = c(1, 0.5, 0), 
    color = "lightgray", 
    linetype = "dashed", 
    size = 0.5
  )

# ggsave("plots/Learning curve comparison of dirrent sphere volumes.png",
#        width = 8,
#        height = 6,
#        dpi = 300)

# ggsave("plots/Learning curve comparison with and without duplicates.png", 
#        width = 8, 
#        height = 6, 
#        dpi = 300)
ggsave("plots/Learning curve comparison.png", 
       width = 8, 
       height = 6, 
       dpi = 300)


# WE CAN LOOK AT FEATURE IMPORTANCE USING A COMPREHENSIVE - SHAP IMPORTANCE
#SET THE SAME LEARNER PARAMETERS AS BEFORE 
rf_model <- rand_forest(
  mtry = 3,        # Fixed number of predictors at each split
  trees = 1000,     # Number of trees in the forest
  min_n = 5        # Minimum number of observations in a terminal node
) %>%
  set_engine("ranger") %>%
  set_mode("classification")
#FIRST WE FIT THE LEARNER ON THE DATA
#PREP THE DATA
cell_plasma_radiomics <- `Combined (bal_imp)` %>%
  column_to_rownames(var = "animal_id")%>%
  mutate(target = as.factor(target))

rf_fit <- rf_model %>%
  fit(target ~., cell_plasma_radiomics)
# Sample background data to speed up SHAP computation
bg_sample <- cell_plasma_radiomics
#slice_sample(n = 9) # Adjust sample size based on dataset size

# Register parallel backend
registerDoParallel(cores = parallel::detectCores() - 1)
ncol(cell_plasma_radiomics) -1
# Calculate SHAP values
shap <- kernelshap(rf_fit,
                   X = cell_plasma_radiomics %>% dplyr::select(-target),
                   bg_X = bg_sample,
                   type = "prob",
                   verbose = TRUE,
                   parallel = TRUE)

# Stop parallel cluster
stopImplicitCluster()

#DO SHAP VIZ
k_shap <- shap %>%
  shapviz()

# VISUALISE THE DATA
# sv_force(k_shap)
sv_importance(k_shap, kind = "bar", bar_type = "stack")

#SAVE THE shap AS rds
saveRDS(shap, file = "stats data/SHAP original all data types.rds")

#MAKE THE PLOT USING STD THEMES
shap_overall <- sv_importance(k_shap, kind = "bar", bar_type = "stack", max_display = 20) +
  theme_bw() +
  bq_theme +
  theme(
    legend.position = "right",  # Remove the legend for the fill
  ) 

#PLOT THE SHAP
ggsave("plots/SHAP ranked predictor cell plsama and radiomics.png", shap_overall, width = 10, height = 6)

#THE END
